# Supplementary material for: Crystal structure of bis­(2-amino­anilinium) hydrogen phosphate
Source: Acta Crystallogr E Crystallogr Commun. 2016 Mar 22;72(Pt 4):530–3. doi: 10.1107/S2056989016004709 (PMC4910340; doi:10.1107/S2056989016004709)
Supplement: Supplementary file 1 [file e-72-00530-sup1.cif]

##############################################################################
#                                                                            #
# This CIF contains the data in a paper accepted for publication in          #
# Acta Crystallographica Section E. It conforms to the requirements of       #
# Notes for Authors for Acta Crystallographica Section E, and has been       #
# peer reviewed under the auspices of the IUCr Commission on Journals.       #
#                                                                            #
# Full details of the Crystallographic Information File format               #
# are given in the paper "The Crystallographic Information File (CIF):       #
# a New Standard Archive File for Crystallography" by S. R. Hall, F. H.      #
# Allen and I. D. Brown [Acta Cryst. (1991), A47, 655-685].                  #
#                                                                            #
# The current version of the core CIF dictionary is obtainable from          #
# ftp://ftp.iucr.org/pub/cif_core.dic.                                       #
#                                                                            #
# Software is freely available for graphical display of the structure(s)     #
# in this CIF. For information consult the CIF software page                 #
# http://www.iucr.org/resources/cif/software.                                #
#                                                                            #
# This file may be used for bona fide research purposes within the           #
# scientific community so long as proper attribution is given to the journal # 
# article from which it was obtained.                                        #
#                                                                            #
##############################################################################
data_I
_database_code_depnum_ccdc_archive 'CCDC 1469440'
_audit_creation_method     'SHELXL-2014/7'
_chemical_name_systematic
;
Bis(2-aminoanilinium) hydrogen phosphate
;
_chemical_name_common     ?
_chemical_formula_moiety     '2(C6 H9 N2 +), H O4 P1 2-'
_chemical_formula_sum     'C12 H19 N4 O4 P'
_chemical_formula_iupac     '2C6 H9 N2 +, H P O4 2-'
_chemical_formula_weight     314.28
_chemical_melting_point     ?
_shelx_space_group_comment
;
The symmetry employed for this shelxl refinement is uniquely defined
by the following loop, which should always be used as a source of
symmetry information in preference to the above space-group names.
They are only intended as comments.
;
_space_group_crystal_system     triclinic
_space_group_name_H-M_alt     'P -1'
_space_group_name_Hall     '-P 1'
loop_
    _space_group_symop_operation_xyz
    'x, y, z'
    '-x, -y, -z'
_cell_length_a     4.7613(7)
_cell_length_b     10.8925(17)
_cell_length_c     15.054(2)
_cell_angle_alpha     107.263(3)
_cell_angle_beta     94.060(3)
_cell_angle_gamma     94.549(3)
_cell_volume     739.6(2)
_cell_formula_units_Z     2
_cell_measurement_reflns_used     7191
_cell_measurement_theta_min     2.75
_cell_measurement_theta_max     26.07
_cell_measurement_temperature     296(2)
_exptl_crystal_description     block
_exptl_crystal_colour     brown
_exptl_crystal_size_max     0.300
_exptl_crystal_size_mid     0.200
_exptl_crystal_size_min     0.200
_exptl_crystal_density_diffrn     1.411
_exptl_crystal_density_meas     ?
_exptl_crystal_density_method     ?
_exptl_crystal_F_000     332
_exptl_absorpt_coefficient_mu     0.208
_exptl_absorpt_correction_type     multi-scan
_exptl_absorpt_process_details
;
(SADABS; Bruker, 2012)
;
_shelx_estimated_absorpt_T_min     0.940
_shelx_estimated_absorpt_T_max     0.960
_exptl_absorpt_correction_T_min     0.8651
_exptl_absorpt_correction_T_max     0.9021
_diffrn_ambient_temperature     296(2)
_diffrn_radiation_type     MoK\a
_diffrn_radiation_wavelength     0.71073
_diffrn_measurement_device_type     'Bruker Kappa APEXII CCD Diffractometer'
_diffrn_measurement_method     '\w and \f scan'
_diffrn_detector_area_resol_mean     ?
_diffrn_reflns_number     16948
_diffrn_reflns_av_R_equivalents     0.0392
_diffrn_reflns_theta_min     1.969
_diffrn_reflns_theta_max     25.991
_diffrn_reflns_theta_full     25.242
_diffrn_measured_fraction_theta_max     0.981
_diffrn_measured_fraction_theta_full     0.986
_diffrn_reflns_limit_h_min     -5
_diffrn_reflns_limit_h_max     5
_diffrn_reflns_limit_k_min     -13
_diffrn_reflns_limit_k_max     13
_diffrn_reflns_limit_l_min     -18
_diffrn_reflns_limit_l_max     18
_refine_special_details     ?
_reflns_number_total     2841
_reflns_number_gt     2271
_reflns_threshold_expression     'I > 2\s(I)'
_refine_ls_structure_factor_coef     Fsqd
_refine_ls_matrix_type     full
_refine_ls_R_factor_all     0.0705
_refine_ls_R_factor_gt     0.0522
_refine_ls_wR_factor_gt     0.1076
_refine_ls_wR_factor_ref     0.1186
_refine_ls_goodness_of_fit_ref     1.160
_refine_ls_restrained_S_all     1.159
_refine_ls_number_reflns     2841
_refine_ls_number_parameters     242
_refine_ls_number_restraints     11
_refine_ls_hydrogen_treatment     mixed
_refine_ls_weighting_scheme     calc
_refine_ls_weighting_details
              'w=1/[\s^2^(Fo^2^)+(0.0318P)^2^+0.8089P] where P=(Fo^2^+2Fc^2^)/3'
_atom_sites_solution_hydrogens     ?
_atom_sites_solution_primary     ?
_atom_sites_solution_secondary     ?
_refine_ls_shift/su_max     0.000
_refine_ls_shift/su_mean     0.000
_refine_diff_density_max     0.488
_refine_diff_density_min     -0.344
_refine_ls_extinction_method     none
_refine_ls_extinction_coef     .
loop_
    _atom_type_symbol
    _atom_type_description
    _atom_type_scat_dispersion_real
    _atom_type_scat_dispersion_imag
    _atom_type_scat_source
    'C' 'C' 0.0033 0.0016
                         'International Tables Vol C Tables 4.2.6.8 and 6.1.1.4'
    'H' 'H' 0.0000 0.0000
                         'International Tables Vol C Tables 4.2.6.8 and 6.1.1.4'
    'N' 'N' 0.0061 0.0033
                         'International Tables Vol C Tables 4.2.6.8 and 6.1.1.4'
    'O' 'O' 0.0106 0.0060
                         'International Tables Vol C Tables 4.2.6.8 and 6.1.1.4'
    'P' 'P' 0.1023 0.0942
                         'International Tables Vol C Tables 4.2.6.8 and 6.1.1.4'
_computing_data_collection
;
APEX2 (Bruker, 2012)
;
_computing_cell_refinement
;
APEX2 and SAINT (Bruker, 2012)
;
_computing_data_reduction
;
SAINT and XPREP (Bruker, 2012)
;
_computing_structure_solution
;
SHELXS2014 (Sheldrick, 2008)
;
_computing_structure_refinement
;
SHELXL2014 (Sheldrick, 2015)
;
_computing_molecular_graphics
;
ORTEP-3 for Windows (Farrugia, 2012) and Mercury (Macrae <i>et al.</i>,
2008)
;
_computing_publication_material
;
PLATON (Spek, 2009)
;
loop_
    _atom_site_type_symbol
    _atom_site_label
    _atom_site_fract_x
    _atom_site_fract_y
    _atom_site_fract_z
    _atom_site_U_iso_or_equiv
    _atom_site_adp_type
    _atom_site_calc_flag
    _atom_site_occupancy
    _atom_site_disorder_assembly
    _atom_site_disorder_group
    C C1 0.0716(5) 0.9348(3) 0.75677(17) 0.0294(6) Uani d 1 . .
    C C2 0.2315(7) 0.8319(3) 0.7246(2) 0.0430(7) Uani d 1 . .
    H H2 0.3277 0.7991 0.7669 0.042(9) Uiso calc 1 . .
    C C3 0.2477(8) 0.7789(4) 0.6308(2) 0.0589(10) Uani d 1 . .
    H H3 0.3532 0.7097 0.6090 0.068(11) Uiso calc 1 . .
    C C4 0.1069(8) 0.8290(4) 0.5698(2) 0.0618(10) Uani d 1 . .
    H H4 0.1203 0.7942 0.5061 0.082(13) Uiso calc 1 . .
    C C5 -0.0531(7) 0.9289(4) 0.6000(2) 0.0546(9) Uani d 1 . .
    H H5 -0.1503 0.9597 0.5566 0.059(10) Uiso calc 1 . .
    C C6 -0.0730(6) 0.9859(3) 0.6957(2) 0.0375(7) Uani d 1 . .
    N N1 0.0743(5) 0.9908(2) 0.85708(15) 0.0290(5) Uani d 1 . .
    H H1A 0.238(5) 1.046(3) 0.881(2) 0.060(10) Uiso d 1 . .
    H H1B 0.079(6) 0.928(2) 0.8862(19) 0.039(8) Uiso d 1 . .
    H H1C -0.080(5) 1.037(3) 0.8734(19) 0.040(8) Uiso d 1 . .
    N N2 -0.2164(6) 1.0939(3) 0.7268(2) 0.0492(7) Uani d 1 . .
    H H2A -0.300(7) 1.106(3) 0.7814(17) 0.064(11) Uiso d 1 . .
    H H2B -0.337(7) 1.100(4) 0.680(2) 0.071(12) Uiso d 1 . .
    C C7 0.6532(6) 0.4711(3) 0.79919(19) 0.0321(6) Uani d 1 . .
    C C8 0.7961(7) 0.5283(3) 0.7439(2) 0.0493(8) Uani d 1 . .
    H H8 0.9487 0.5905 0.7699 0.049(9) Uiso calc 1 . .
    C C9 0.7133(9) 0.4933(4) 0.6491(3) 0.0683(11) Uani d 1 . .
    H H9 0.8085 0.5322 0.6110 0.076(12) Uiso calc 1 . .
    C C10 0.4896(9) 0.4008(4) 0.6120(3) 0.0694(12) Uani d 1 . .
    H H10 0.4328 0.3768 0.5483 0.071(11) Uiso calc 1 . .
    C C11 0.3490(8) 0.3432(3) 0.6677(2) 0.0551(9) Uani d 1 . .
    H H11 0.1989 0.2799 0.6410 0.061(11) Uiso calc 1 . .
    C C12 0.4257(6) 0.3773(3) 0.7630(2) 0.0371(7) Uani d 1 . .
    N N3 0.7285(5) 0.5133(2) 0.89942(16) 0.0321(5) Uani d 1 . .
    H H3A 0.895(5) 0.564(3) 0.917(2) 0.052(10) Uiso d 1 . .
    H H3B 0.745(6) 0.449(2) 0.9267(19) 0.043(9) Uiso d 1 . .
    H H3C 0.588(5) 0.558(3) 0.926(2) 0.046(9) Uiso d 1 . .
    N N4 0.2718(6) 0.3266(3) 0.8209(2) 0.0508(7) Uani d 1 . .
    H H4A 0.372(7) 0.311(4) 0.867(2) 0.076(13) Uiso d 1 . .
    H H4B 0.135(6) 0.266(3) 0.790(2) 0.065(11) Uiso d 1 . .
    O O1 0.5217(4) 0.8037(2) 0.92225(14) 0.0429(5) Uani d 1 . .
    H H1D 0.692(3) 0.799(3) 0.940(2) 0.064(11) Uiso d 1 . .
    O O2 0.0401(4) 0.8199(2) 0.95819(16) 0.0524(6) Uani d 1 . .
    O O3 0.2896(5) 0.63962(19) 0.98533(15) 0.0475(6) Uani d 1 . .
    O O4 0.4165(4) 0.86357(19) 1.08978(13) 0.0407(5) Uani d 1 . .
    P P1 0.31296(13) 0.78084(6) 0.99259(5) 0.02434(19) Uani d 1 . .
loop_
    _atom_site_aniso_label
    _atom_site_aniso_U_11
    _atom_site_aniso_U_22
    _atom_site_aniso_U_33
    _atom_site_aniso_U_12
    _atom_site_aniso_U_13
    _atom_site_aniso_U_23
    C1 0.0285(14) 0.0316(15) 0.0257(13) -0.0056(11) 0.0010(11) 0.0076(11)
    C2 0.0474(18) 0.0450(18) 0.0349(16) 0.0065(15) 0.0069(14) 0.0084(14)
    C3 0.067(2) 0.059(2) 0.045(2) 0.0181(19) 0.0133(17) 0.0015(17)
    C4 0.065(2) 0.080(3) 0.0335(19) 0.011(2) 0.0065(16) 0.0061(18)
    C5 0.051(2) 0.081(3) 0.0347(17) 0.0056(19) -0.0001(15) 0.0248(18)
    C6 0.0325(16) 0.0440(17) 0.0370(16) -0.0026(13) 0.0014(12) 0.0161(13)
    N1 0.0293(13) 0.0301(13) 0.0267(12) 0.0017(10) 0.0011(10) 0.0080(10)
    N2 0.0471(17) 0.0611(18) 0.0478(17) 0.0145(14) 0.0051(14) 0.0270(15)
    C7 0.0321(15) 0.0303(15) 0.0350(15) 0.0118(12) 0.0032(12) 0.0093(12)
    C8 0.0430(19) 0.059(2) 0.051(2) 0.0094(17) 0.0126(15) 0.0215(17)
    C9 0.069(3) 0.100(3) 0.053(2) 0.029(2) 0.025(2) 0.039(2)
    C10 0.075(3) 0.098(3) 0.035(2) 0.034(3) 0.0019(19) 0.015(2)
    C11 0.060(2) 0.053(2) 0.0439(19) 0.0135(18) -0.0113(17) 0.0038(16)
    C12 0.0409(17) 0.0309(15) 0.0377(16) 0.0121(13) -0.0036(13) 0.0075(12)
    N3 0.0308(14) 0.0290(13) 0.0353(13) 0.0021(11) 0.0013(10) 0.0083(11)
    N4 0.0484(17) 0.0438(17) 0.0583(19) -0.0114(14) -0.0164(15) 0.0215(15)
    O1 0.0187(10) 0.0748(16) 0.0457(12) 0.0028(10) 0.0043(9) 0.0346(11)
    O2 0.0195(10) 0.0860(18) 0.0641(15) 0.0096(10) 0.0061(9) 0.0404(13)
    O3 0.0651(15) 0.0264(11) 0.0524(13) 0.0050(10) 0.0176(11) 0.0115(9)
    O4 0.0401(11) 0.0419(12) 0.0329(11) -0.0036(9) 0.0010(9) 0.0031(9)
    P1 0.0160(3) 0.0270(4) 0.0319(4) 0.0021(2) 0.0026(2) 0.0116(3)
_geom_special_details
;
 All esds (except the esd in the dihedral angle between two l.s. planes)
 are estimated using the full covariance matrix.  The cell esds are taken
 into account individually in the estimation of esds in distances, angles
 and torsion angles; correlations between esds in cell parameters are only
 used when they are defined by crystal symmetry.  An approximate (isotropic)
 treatment of cell esds is used for estimating esds involving l.s. planes.
;
loop_
    _geom_bond_atom_site_label_1
    _geom_bond_atom_site_label_2
    _geom_bond_site_symmetry_2
    _geom_bond_distance
    _geom_bond_publ_flag
    C1 C6 . 1.380(4) ?
    C1 C2 . 1.391(4) ?
    C1 N1 . 1.450(3) ?
    C2 C3 . 1.368(4) ?
    C2 H2 . 0.9300 ?
    C3 C4 . 1.363(5) ?
    C3 H3 . 0.9300 ?
    C4 C5 . 1.363(5) ?
    C4 H4 . 0.9300 ?
    C5 C6 . 1.403(4) ?
    C5 H5 . 0.9300 ?
    C6 N2 . 1.384(4) ?
    N1 H1A . 0.923(19) ?
    N1 H1B . 0.915(17) ?
    N1 H1C . 0.931(17) ?
    N2 H2A . 0.919(18) ?
    N2 H2B . 0.901(19) ?
    C7 C8 . 1.366(4) ?
    C7 C12 . 1.387(4) ?
    C7 N3 . 1.450(4) ?
    C8 C9 . 1.382(5) ?
    C8 H8 . 0.9300 ?
    C9 C10 . 1.369(6) ?
    C9 H9 . 0.9300 ?
    C10 C11 . 1.367(5) ?
    C10 H10 . 0.9300 ?
    C11 C12 . 1.385(4) ?
    C11 H11 . 0.9300 ?
    C12 N4 . 1.383(4) ?
    N3 H3A . 0.902(18) ?
    N3 H3B . 0.913(18) ?
    N3 H3C . 0.906(18) ?
    N4 H4A . 0.880(19) ?
    N4 H4B . 0.885(19) ?
    O1 P1 . 1.561(2) ?
    O1 H1D . 0.846(10) ?
    O2 P1 . 1.504(2) ?
    O3 P1 . 1.504(2) ?
    O4 P1 . 1.497(2) ?
loop_
    _geom_angle_atom_site_label_1
    _geom_angle_atom_site_label_2
    _geom_angle_atom_site_label_3
    _geom_angle_site_symmetry_1
    _geom_angle_site_symmetry_3
    _geom_angle
    _geom_angle_publ_flag
    C6 C1 C2 . . 121.3(3) ?
    C6 C1 N1 . . 121.2(2) ?
    C2 C1 N1 . . 117.5(2) ?
    C3 C2 C1 . . 120.2(3) ?
    C3 C2 H2 . . 119.9 ?
    C1 C2 H2 . . 119.9 ?
    C4 C3 C2 . . 119.0(3) ?
    C4 C3 H3 . . 120.5 ?
    C2 C3 H3 . . 120.5 ?
    C5 C4 C3 . . 121.6(3) ?
    C5 C4 H4 . . 119.2 ?
    C3 C4 H4 . . 119.2 ?
    C4 C5 C6 . . 120.8(3) ?
    C4 C5 H5 . . 119.6 ?
    C6 C5 H5 . . 119.6 ?
    C1 C6 N2 . . 121.9(3) ?
    C1 C6 C5 . . 117.1(3) ?
    N2 C6 C5 . . 120.8(3) ?
    C1 N1 H1A . . 110(2) ?
    C1 N1 H1B . . 110.7(19) ?
    H1A N1 H1B . . 105(3) ?
    C1 N1 H1C . . 112.3(18) ?
    H1A N1 H1C . . 109(3) ?
    H1B N1 H1C . . 110(3) ?
    C6 N2 H2A . . 118(2) ?
    C6 N2 H2B . . 110(2) ?
    H2A N2 H2B . . 112(3) ?
    C8 C7 C12 . . 121.9(3) ?
    C8 C7 N3 . . 119.8(3) ?
    C12 C7 N3 . . 118.2(3) ?
    C7 C8 C9 . . 119.8(4) ?
    C7 C8 H8 . . 120.1 ?
    C9 C8 H8 . . 120.1 ?
    C10 C9 C8 . . 119.3(4) ?
    C10 C9 H9 . . 120.4 ?
    C8 C9 H9 . . 120.4 ?
    C11 C10 C9 . . 120.6(3) ?
    C11 C10 H10 . . 119.7 ?
    C9 C10 H10 . . 119.7 ?
    C10 C11 C12 . . 121.3(4) ?
    C10 C11 H11 . . 119.3 ?
    C12 C11 H11 . . 119.3 ?
    N4 C12 C11 . . 121.7(3) ?
    N4 C12 C7 . . 121.0(3) ?
    C11 C12 C7 . . 117.1(3) ?
    C7 N3 H3A . . 113(2) ?
    C7 N3 H3B . . 116.0(19) ?
    H3A N3 H3B . . 105(3) ?
    C7 N3 H3C . . 107(2) ?
    H3A N3 H3C . . 110(3) ?
    H3B N3 H3C . . 105(3) ?
    C12 N4 H4A . . 116(3) ?
    C12 N4 H4B . . 113(2) ?
    H4A N4 H4B . . 116(4) ?
    P1 O1 H1D . . 113(2) ?
    O4 P1 O2 . . 111.69(13) ?
    O4 P1 O3 . . 111.37(12) ?
    O2 P1 O3 . . 111.93(14) ?
    O4 P1 O1 . . 110.20(12) ?
    O2 P1 O1 . . 103.14(11) ?
    O3 P1 O1 . . 108.14(12) ?
loop_
    _geom_torsion_atom_site_label_1
    _geom_torsion_atom_site_label_2
    _geom_torsion_atom_site_label_3
    _geom_torsion_atom_site_label_4
    _geom_torsion_site_symmetry_1
    _geom_torsion_site_symmetry_2
    _geom_torsion_site_symmetry_3
    _geom_torsion_site_symmetry_4
    _geom_torsion
    _geom_torsion_publ_flag
    C6 C1 C2 C3 . . . . -0.1(5) ?
    N1 C1 C2 C3 . . . . -177.0(3) ?
    C1 C2 C3 C4 . . . . 0.5(5) ?
    C2 C3 C4 C5 . . . . -1.1(6) ?
    C3 C4 C5 C6 . . . . 1.5(6) ?
    C2 C1 C6 N2 . . . . -175.3(3) ?
    N1 C1 C6 N2 . . . . 1.4(4) ?
    C2 C1 C6 C5 . . . . 0.4(4) ?
    N1 C1 C6 C5 . . . . 177.2(3) ?
    C4 C5 C6 C1 . . . . -1.1(5) ?
    C4 C5 C6 N2 . . . . 174.7(3) ?
    C12 C7 C8 C9 . . . . 0.4(5) ?
    N3 C7 C8 C9 . . . . -176.2(3) ?
    C7 C8 C9 C10 . . . . -0.5(5) ?
    C8 C9 C10 C11 . . . . 0.0(6) ?
    C9 C10 C11 C12 . . . . 0.7(6) ?
    C10 C11 C12 N4 . . . . 175.2(3) ?
    C10 C11 C12 C7 . . . . -0.8(5) ?
    C8 C7 C12 N4 . . . . -175.7(3) ?
    N3 C7 C12 N4 . . . . 0.9(4) ?
    C8 C7 C12 C11 . . . . 0.3(4) ?
    N3 C7 C12 C11 . . . . 176.9(2) ?
loop_
    _geom_hbond_atom_site_label_D
    _geom_hbond_atom_site_label_H
    _geom_hbond_atom_site_label_A
    _geom_hbond_site_symmetry_A
    _geom_hbond_distance_DH
    _geom_hbond_distance_HA
    _geom_hbond_distance_DA
    _geom_hbond_angle_DHA
    O1 H1D O2 1_655 0.846(10) 1.646(14) 2.470(3) 164(4)
    N3 H3A O3 1_655 0.902(18) 2.06(2) 2.928(3) 160(3)
    N1 H1A O4 2_677 0.923(19) 1.805(19) 2.720(3) 171(3)
    N1 H1C O4 2_577 0.931(17) 2.022(18) 2.953(3) 179(3)
    N2 H2A O4 2_577 0.919(18) 1.99(2) 2.904(4) 170(3)
    N4 H4A O4 2_667 0.880(19) 2.45(3) 3.188(4) 142(3)
    N3 H3B O3 2_667 0.913(18) 1.87(2) 2.740(3) 159(3)
    N3 H3C O3 . 0.906(18) 1.874(18) 2.778(3) 176(3)
    N1 H1B O2 . 0.915(17) 1.831(19) 2.734(3) 169(3)
    N4 H4B N2 1_545 0.885(19) 2.33(2) 3.210(4) 172(3)
_shelx_hkl_file
;
  -1   0   0    4.54    0.37
  -1   0   0    4.62    0.37
  -1   0   0    4.62    0.23
  -1   0   0    4.61    0.27
  -1   0   0    4.70    0.21
  -1   0   0    4.51    0.23
  -1   0   0    4.56    0.21
  -1   0   0    4.44    0.22
  -1   0   0    5.04    0.28
   1   0   0    5.20    0.24
   1   0   0    4.66    0.22
   1   0   0    4.81    0.27
   1   0   0    4.64    0.37
   1   0   0    5.06    0.22
   1   0   0    5.02    0.28
   1   0   0    4.47    0.22
   1   0   0    4.75    0.37
   1   0   0    4.75    0.23
  -2   0   0   30.88    0.93
  -2   0   0   30.97    1.11
  -2   0   0   31.70    1.00
  -2   0   0   31.65    1.52
  -2   0   0   30.67    0.94
  -2   0   0   32.29    0.99
   2   0   0   30.65    0.92
   2   0   0   31.76    0.96
   2   0   0   29.38    1.40
   2   0   0   32.07    0.93
   2   0   0   31.02    1.06
   2   0   0   30.98    1.01
  -3   0   0   41.28    1.51
  -3   0   0   42.50    1.34
  -3   0   0   40.93    1.27
  -3   0   0   38.48    1.19
  -3   0   0   39.06    1.24
  -3   0   0   43.06    2.11
   3   0   0   40.43    1.27
   3   0   0   37.64    1.90
   3   0   0   40.56    1.24
   3   0   0   39.47    1.21
  -4   0   0    9.64    0.87
  -4   0   0   10.85    0.76
   4   0   0    8.87    0.63
   4   0   0    8.13    1.28
  -5   0   0   14.87    1.02
   5   0   0   18.36    1.87
   5   0   0   15.48    0.90
   5  -1   0    1.40    0.96
   5  -1   0    0.54    0.39
  -5   1   0    0.44    0.48
   4  -1   0   31.69    2.04
   4  -1   0   36.46    1.28
  -4   1   0   32.59    1.34
  -4   1   0   31.12    2.21
  -4   1   0   39.04    1.67
   3  -1   0    1.41    0.28
   3  -1   0    1.19    0.34
   3  -1   0    1.02    0.25
   3  -1   0    1.06    0.51
   3  -1   0    1.33    0.29
  -3   1   0    0.78    0.10
  -3   1   0    1.23    0.43
  -3   1   0    1.10    0.31
  -3   1   0    1.17    0.32
  -3   1   0    1.16    0.28
  -3   1   0    0.95    0.26
   2  -1   0  114.84    2.87
   2  -1   0  114.25    2.84
   2  -1   0  113.00    2.96
   2  -1   0  114.46    2.84
  -2   1   0  113.94    4.29
  -2   1   0  114.45    2.86
  -2   1   0  111.59    3.05
  -2   1   0  115.65    3.27
  -2   1   0  110.40    2.86
  -2   1   0  111.36    4.24
  -2   1   0  112.17    3.01
  -2   1   0  116.02    2.90
   1  -1   0   17.74    0.53
   1  -1   0   16.35    0.63
   1  -1   0   18.11    0.57
   1  -1   0   17.80    0.55
   1  -1   0   17.41    0.55
   1  -1   0   18.05    0.54
   1  -1   0   18.12    0.76
   1  -1   0   14.76    0.53
  -1   1   0   16.48    0.54
  -1   1   0   16.62    0.56
  -1   1   0   16.32    0.52
  -1   1   0   17.14    0.56
  -1   1   0   15.41    1.13
  -1   1   0   17.15    0.64
  -1   1   0   15.96    0.54
  -1   1   0   18.46    0.78
  -1   1   0   17.34    0.52
  -1   1   0   16.84    0.81
   0   1   0    3.34    0.15
   0   1   0    2.68    0.28
  -1  -1   0 1000.00   22.53
  -1  -1   0  952.22   30.60
  -1  -1   0  970.76   22.57
  -1  -1   0  991.80   22.71
  -1  -1   0  944.74   32.43
  -1  -1   0  984.13   24.96
  -1  -1   0  990.39   22.72
   1   1   0  991.23   32.37
   1   1   0  972.66   22.57
   1   1   0  989.74   22.58
   1   1   0  950.93   30.51
   1   1   0  957.26   25.04
   1   1   0  973.15   22.57
  -2  -1   0   99.03    2.49
  -2  -1   0   98.88    3.78
  -2  -1   0   99.17    2.54
  -2  -1   0   98.30    2.48
  -2  -1   0  104.57    2.82
   2   1   0   97.86    2.51
   2   1   0   98.92    3.56
   2   1   0  104.44    2.80
   2   1   0   99.10    2.46
   2   1   0   99.40    2.47
   2   1   0   98.24    2.80
  -3  -1   0    6.34    0.37
  -3  -1   0    6.58    0.42
  -3  -1   0    6.20    0.41
  -3  -1   0    7.31    0.81
  -3  -1   0    7.59    0.58
  -3  -1   0    7.27    0.51
   3   1   0    7.06    0.45
   3   1   0    6.14    0.41
   3   1   0    7.34    0.52
   3   1   0    6.66    0.85
   3   1   0    6.50    0.44
  -4  -1   0   14.83    1.45
  -4  -1   0   14.73    1.05
  -4  -1   0   16.71    0.88
   4   1   0   14.34    0.76
   4   1   0   13.75    1.33
   4   1   0   13.23    0.83
  -5  -1   0    0.95    0.51
   5   1   0    1.40    0.94
   5   1   0   -0.25    0.37
   5  -2   0    1.89    0.99
   5  -2   0    1.22    0.45
  -5   2   0    0.93    0.55
   4  -2   0    2.25    0.80
   4  -2   0    3.28    0.58
   4  -2   0    3.08    0.46
   4  -2   0    2.81    0.45
  -4   2   0    2.48    0.54
  -4   2   0    2.90    0.73
  -4   2   0    3.56    0.57
   3  -2   0   21.27    0.82
   3  -2   0   17.95    0.79
   3  -2   0   18.34    0.87
  -3   2   0   16.22    0.96
  -3   2   0   17.91    0.81
  -3   2   0   16.78    0.57
  -3   2   0   18.69    0.80
  -3   2   0   15.59    0.81
  -3   2   0   15.79    1.23
   2  -2   0    6.57    0.51
   2  -2   0    6.17    0.41
   2  -2   0    6.04    0.32
   2  -2   0    6.05    0.43
   2  -2   0    5.93    0.43
   2  -2   0    6.27    0.41
  -2   2   0    6.30    0.32
  -2   2   0    5.59    0.41
  -2   2   0    6.63    0.63
  -2   2   0    6.86    0.58
  -2   2   0    6.39    0.52
  -2   2   0    5.79    0.42
  -2   2   0    5.79    0.42
   1  -2   0   41.52    1.47
   1  -2   0   35.40    1.20
   1  -2   0   37.48    1.05
   1  -2   0   37.58    1.12
   1  -2   0   37.06    2.14
   1  -2   0   37.74    1.05
   1  -2   0   36.04    1.05
   1  -2   0   36.01    1.06
   1  -2   0   36.06    1.06
  -1   2   0   34.74    1.03
  -1   2   0   36.56    1.21
  -1   2   0   38.63    1.46
  -1   2   0   36.56    1.07
  -1   2   0   37.07    1.12
  -1   2   0   35.36    2.12
  -1   2   0   36.29    1.07
  -1   2   0   37.38    1.07
   0  -2   0    2.60    0.19
   0  -2   0    2.35    0.18
   0  -2   0    2.13    0.20
   0  -2   0    2.78    0.49
   0  -2   0    2.35    0.17
   0  -2   0    2.65    0.18
   0  -2   0    2.74    0.20
   0   2   0    2.55    0.19
   0   2   0    2.56    0.18
   0   2   0    2.34    0.22
   0   2   0    1.89    0.14
   0   2   0    2.33    0.41
   0   2   0    2.50    0.19
   0   2   0    2.35    0.17
   0   2   0    2.46    0.18
  -1  -2   0  630.37   20.65
  -1  -2   0  644.79   14.42
  -1  -2   0  624.03   14.47
  -1  -2   0  598.59   16.28
  -1  -2   0  639.46   14.60
  -1  -2   0  600.46   19.40
   1   2   0  623.07   19.42
   1   2   0  630.84   14.49
   1   2   0  641.21   14.49
   1   2   0  638.77   20.65
   1   2   0  616.54   14.50
   1   2   0  629.74   14.58
  -2  -2   0    0.84    0.22
  -2  -2   0    0.59    0.27
  -2  -2   0    0.40    0.15
  -2  -2   0    0.49    0.16
  -2  -2   0    0.55    0.16
  -2  -2   0    0.69    0.16
   2   2   0    0.62    0.15
   2   2   0    0.47    0.15
   2   2   0    0.45    0.35
   2   2   0    0.62    0.21
  -3  -2   0    0.16    0.19
  -3  -2   0    0.30    0.25
  -3  -2   0    0.51    0.18
  -3  -2   0    0.00    0.29
  -3  -2   0    0.40    0.19
   3   2   0    0.20    0.42
   3   2   0    0.04    0.15
   3   2   0    0.31    0.24
  -4  -2   0    0.21    0.31
  -4  -2   0    0.21    0.46
  -4  -2   0    0.24    0.37
   4   2   0    0.64    0.35
   4   2   0   -0.26    0.59
  -5  -2   0    6.85    0.81
   5   2   0    5.93    1.31
   5  -3   0    0.36    0.41
   5  -3   0    1.15    0.91
  -5   3   0    0.17    0.49
  -5   3   0    1.38    0.61
   4  -3   0    0.98    0.43
   4  -3   0    1.12    0.40
   4  -3   0    1.18    0.39
  -4   3   0    0.93    0.45
  -4   3   0    0.67    0.37
  -4   3   0    0.41    0.48
  -4   3   0    0.27    0.39
   3  -3   0    2.08    0.27
   3  -3   0    3.93    0.45
   3  -3   0    2.76    0.43
  -3   3   0    2.77    0.43
  -3   3   0    2.51    0.40
  -3   3   0    2.05    0.27
  -3   3   0    2.46    0.55
  -3   3   0    1.41    0.40
   2  -3   0    5.22    0.47
   2  -3   0    4.68    0.40
   2  -3   0    5.63    0.42
   2  -3   0    3.73    0.78
   2  -3   0    4.94    0.37
   2  -3   0    5.73    0.42
  -2   3   0    5.21    0.45
  -2   3   0    5.12    0.52
  -2   3   0    4.55    0.43
  -2   3   0    4.89    0.51
  -2   3   0    5.48    0.36
  -2   3   0    5.50    0.60
   1  -3   0   49.68    2.77
   1  -3   0   48.10    1.35
   1  -3   0   47.54    1.86
   1  -3   0   46.75    1.46
   1  -3   0   45.61    1.34
   1  -3   0   47.69    1.38
  -1   3   0   45.53    1.37
  -1   3   0   44.56    1.51
  -1   3   0   47.09    1.46
  -1   3   0   45.34    1.35
  -1   3   0   49.79    1.40
   0  -3   0  131.65    3.18
   0  -3   0  133.06    3.18
   0  -3   0  134.73    3.16
   0  -3   0  119.39    3.58
   0  -3   0  129.26    6.18
   0  -3   0  124.52    3.20
   0  -3   0  126.93    3.46
   0   3   0  136.24    3.62
   0   3   0  124.78    4.34
   0   3   0  129.67    3.17
   0   3   0  134.21    3.18
   0   3   0  129.78    3.46
   0   3   0  139.29    4.36
   0   3   0  126.60    3.18
   0   3   0  127.08    3.21
   0   3   0  126.62    6.13
  -1  -3   0    3.26    0.69
  -1  -3   0    4.42    0.32
  -1  -3   0    3.50    0.38
  -1  -3   0    4.31    0.22
  -1  -3   0    4.78    0.29
  -1  -3   0    3.87    0.40
  -1  -3   0    4.74    0.29
   1   3   0    4.08    0.29
   1   3   0    4.15    0.39
   1   3   0    4.63    0.50
   1   3   0    4.43    0.29
   1   3   0    4.39    0.28
  -2  -3   0   22.39    0.76
  -2  -3   0   23.76    0.86
  -2  -3   0   21.78    0.75
  -2  -3   0   23.45    1.25
  -2  -3   0   22.40    0.76
   2   3   0   22.48    0.75
   2   3   0   22.22    0.77
   2   3   0   22.56    0.93
   2   3   0   21.94    1.22
   2   3   0   22.10    0.76
  -3  -3   0    0.96    0.22
  -3  -3   0    0.73    0.41
  -3  -3   0    0.81    0.23
  -3  -3   0    0.80    0.23
  -3  -3   0    0.65    0.30
   3   3   0    1.02    0.27
   3   3   0    0.49    0.20
   3   3   0    0.97    0.32
   3   3   0    0.78    0.21
   3   3   0    0.81    0.51
  -4  -3   0   19.53    1.02
   4   3   0   19.33    1.66
   4   3   0   17.85    1.07
   4   3   0   18.59    0.88
  -5  -3   0    2.21    0.57
   5   3   0    1.33    0.43
   5   3   0    3.83    1.38
   5  -4   0   16.67    1.15
   5  -4   0   17.72    1.88
   5  -4   0   15.58    1.08
  -5   4   0   17.29    1.48
  -5   4   0   17.47    1.19
   4  -4   0   21.68    1.08
   4  -4   0   22.01    1.17
   4  -4   0   23.48    1.09
  -4   4   0   23.18    1.40
  -4   4   0   19.73    1.72
  -4   4   0   22.68    1.13
  -4   4   0   22.16    1.20
   3  -4   0    8.52    0.62
   3  -4   0    8.02    0.60
   3  -4   0    7.08    0.49
   3  -4   0    8.80    0.61
  -3   4   0    7.71    0.48
  -3   4   0    8.20    0.79
  -3   4   0    8.59    0.90
  -3   4   0    7.77    0.62
  -3   4   0    8.64    0.69
   2  -4   0   55.85    1.68
   2  -4   0   52.00    3.25
   2  -4   0   54.00    2.18
   2  -4   0   53.44    1.61
   2  -4   0   56.14    1.65
  -2   4   0   55.13    2.33
  -2   4   0   53.29    1.70
  -2   4   0   51.90    1.89
  -2   4   0   53.53    1.68
  -2   4   0   53.70    1.70
  -2   4   0   52.75    2.18
   1  -4   0  196.33    9.06
   1  -4   0  190.86    4.70
   1  -4   0  192.50    4.73
   1  -4   0  192.90    6.94
  -1   4   0  185.43    4.72
  -1   4   0  191.56    5.25
  -1   4   0  193.91    4.72
  -1   4   0  182.88    5.21
   0  -4   0    5.23    0.38
   0  -4   0    4.95    0.33
   0  -4   0    5.42    1.01
   0  -4   0    5.54    0.36
   0  -4   0    5.29    0.36
   0   4   0    5.64    0.37
   0   4   0    5.08    0.35
   0   4   0    5.20    0.35
   0   4   0    5.14    0.36
   0   4   0    5.44    0.44
   0   4   0    5.23    0.35
  -1  -4   0    2.61    0.29
  -1  -4   0    2.73    0.37
  -1  -4   0    2.54    0.20
  -1  -4   0    2.72    0.27
  -1  -4   0    2.72    0.28
  -1  -4   0    2.70    0.74
  -1  -4   0    2.58    0.36
   1   4   0    2.44    0.27
   1   4   0    3.04    0.29
   1   4   0    2.54    0.34
   1   4   0    2.85    0.30
  -2  -4   0    0.61    0.30
  -2  -4   0    0.22    0.48
  -2  -4   0    0.48    0.13
  -2  -4   0    1.09    0.27
   2   4   0    0.74    0.41
   2   4   0    0.70    0.19
   2   4   0    0.83    0.22
   2   4   0    0.85    0.29
   2   4   0    0.45    0.20
  -3  -4   0   14.11    0.63
  -3  -4   0   13.65    0.68
  -3  -4   0   14.32    1.16
  -3  -4   0   13.35    0.77
   3   4   0   13.31    0.68
   3   4   0   14.58    1.25
   3   4   0   13.50    0.87
   3   4   0   13.48    0.63
  -4  -4   0   10.86    0.82
  -4  -4   0   10.80    1.33
   4   4   0   10.86    0.72
   4   4   0   12.31    1.54
   4   4   0   11.56    0.93
  -5  -4   0    3.78    0.69
   5   4   0    4.41    1.30
   5   4   0    3.17    0.55
   5  -5   0    1.08    0.56
   5  -5   0    2.24    0.59
  -5   5   0    1.35    0.64
   4  -5   0    3.35    0.58
   4  -5   0    3.24    0.59
   4  -5   0    4.10    0.64
  -4   5   0    3.31    0.70
  -4   5   0    3.45    0.68
  -4   5   0    3.56    0.61
  -4   5   0    3.64    0.89
   3  -5   0    2.98    0.46
   3  -5   0    1.88    0.47
   3  -5   0    1.97    0.40
   3  -5   0    2.23    0.41
  -3   5   0    1.43    0.46
  -3   5   0    1.77    0.30
  -3   5   0    1.55    0.52
  -3   5   0    0.90    0.40
  -3   5   0    1.73    0.42
   2  -5   0   88.64    2.59
   2  -5   0   93.99    2.66
   2  -5   0   92.23    2.57
   2  -5   0   91.61    3.59
   2  -5   0   91.55    5.15
  -2   5   0   90.18    2.96
  -2   5   0   96.53    3.65
  -2   5   0   94.53    2.67
  -2   5   0   96.19    2.71
  -2   5   0   96.18    2.82
   1  -5   0    1.00    0.39
   1  -5   0    1.24    0.28
   1  -5   0    1.00    0.28
   1  -5   0    1.63    0.81
  -1   5   0    0.99    0.25
  -1   5   0    1.22    0.28
  -1   5   0    0.97    0.25
  -1   5   0    1.46    0.29
   0  -5   0   43.47    1.40
   0  -5   0   43.24    2.87
   0  -5   0   43.53    1.34
   0   5   0   41.69    1.34
   0   5   0   44.94    1.62
   0   5   0   42.81    1.36
   0   5   0   44.34    1.40
  -1  -5   0    0.33    0.22
  -1  -5   0    0.31    0.21
  -1  -5   0    0.09    0.16
  -1  -5   0    0.12    0.19
  -1  -5   0    0.14    0.11
  -1  -5   0   -0.12    0.48
  -1  -5   0    0.21    0.17
   1   5   0    0.10    0.17
   1   5   0    0.08    0.15
   1   5   0    0.07    0.18
   1   5   0    0.19    0.17
  -2  -5   0    1.06    0.25
  -2  -5   0    0.91    0.34
  -2  -5   0    0.80    0.27
  -2  -5   0    0.75    0.12
  -2  -5   0    1.05    0.69
   2   5   0    1.10    0.24
   2   5   0    1.44    0.29
   2   5   0    1.44    0.39
   2   5   0    1.05    0.58
   2   5   0    0.71    0.20
  -3  -5   0    1.23    0.86
  -3  -5   0    0.16    0.41
  -3  -5   0    0.50    0.38
   3   5   0    0.48    0.72
   3   5   0    0.47    0.37
   3   5   0    0.29    0.29
  -4  -5   0    5.46    0.71
   4   5   0    5.54    0.64
   4   5   0    5.14    0.78
   4   5   0    6.85    1.40
  -5  -5   0    9.47    0.94
   5   5   0   12.68    1.92
   5  -6   0    0.40    0.50
  -5   6   0   -0.01    0.52
   4  -6   0   16.37    1.04
   4  -6   0   14.30    1.03
   4  -6   0   15.53    0.99
  -4   6   0   15.66    1.37
  -4   6   0   15.14    1.08
  -4   6   0   14.13    1.05
   3  -6   0   27.85    1.26
   3  -6   0   28.59    1.20
   3  -6   0   28.25    1.24
   3  -6   0   27.85    1.39
   3  -6   0   28.60    2.66
  -3   6   0   29.39    1.53
  -3   6   0   26.48    1.83
  -3   6   0   29.66    1.32
  -3   6   0   27.41    1.31
   2  -6   0    5.79    1.33
   2  -6   0    6.49    0.70
   2  -6   0    6.97    0.64
   2  -6   0    5.84    0.54
  -2   6   0    4.71    0.68
  -2   6   0    6.43    0.58
  -2   6   0    5.33    0.64
  -2   6   0    5.34    0.57
  -2   6   0    6.85    0.63
   1  -6   0   19.41    1.21
   1  -6   0   20.44    0.90
   1  -6   0   20.80    0.94
   1  -6   0   20.16    2.37
  -1   6   0   20.38    0.93
  -1   6   0   20.17    0.99
  -1   6   0   20.03    0.91
  -1   6   0   20.16    0.97
   0  -6   0   59.59    1.87
   0  -6   0   57.61    3.80
   0  -6   0   60.89    1.79
   0   6   0   60.06    1.84
   0   6   0   62.53    2.19
   0   6   0   57.60    1.79
   0   6   0   61.47    1.89
  -1  -6   0   28.29    1.33
  -1  -6   0   26.93    2.47
  -1  -6   0   28.73    1.03
  -1  -6   0   27.88    1.10
  -1  -6   0   27.46    0.95
   1   6   0   28.86    1.30
   1   6   0   29.92    1.08
   1   6   0   29.68    1.05
  -2  -6   0    0.44    0.63
  -2  -6   0    0.03    0.23
  -2  -6   0   -0.17    0.27
  -2  -6   0    0.00    0.21
   2   6   0    0.01    0.19
   2   6   0    0.20    0.25
   2   6   0   -0.12    0.29
   2   6   0   -0.04    0.21
  -3  -6   0    9.77    0.74
  -3  -6   0   12.96    2.09
  -3  -6   0    9.68    1.14
   3   6   0    9.03    0.67
   3   6   0    9.02    1.37
   3   6   0    8.37    0.88
  -4  -6   0   22.24    1.20
   4   6   0   23.21    1.92
   4   6   0   20.37    1.06
   4   6   0   22.46    1.44
   5  -7   0    7.24    1.00
  -5   7   0    7.52    1.16
   4  -7   0    3.14    0.63
   4  -7   0    3.57    0.59
   4  -7   0    5.42    0.78
  -4   7   0    2.49    0.77
  -4   7   0    5.00    0.83
  -4   7   0    3.40    0.67
   3  -7   0   53.33    3.95
   3  -7   0   52.73    1.90
   3  -7   0   55.55    2.01
   3  -7   0   47.90    1.77
  -3   7   0   53.22    2.24
  -3   7   0   50.40    1.98
  -3   7   0   52.97    1.98
  -3   7   0   48.93    2.72
   2  -7   0   25.00    1.17
   2  -7   0   24.10    1.13
   2  -7   0   24.26    2.76
   2  -7   0   23.51    1.38
  -2   7   0   23.90    1.14
  -2   7   0   24.51    1.28
  -2   7   0   24.06    1.44
  -2   7   0   25.68    1.20
   1  -7   0   27.47    1.60
   1  -7   0   27.83    1.14
   1  -7   0   29.42    1.21
   1  -7   0   26.71    2.98
  -1   7   0   26.02    1.16
  -1   7   0   26.12    1.20
  -1   7   0   27.95    1.17
   0  -7   0   72.95    2.27
   0  -7   0   72.68    2.17
   0  -7   0   72.24    4.67
   0   7   0   71.57    2.19
   0   7   0   73.52    2.24
   0   7   0   77.17    2.31
   0   7   0   74.88    2.66
  -1  -7   0    0.10    0.26
  -1  -7   0    0.01    0.13
  -1  -7   0   -0.19    0.38
  -1  -7   0    0.11    0.22
  -1  -7   0   -0.99    0.72
   1   7   0   -0.14    0.23
   1   7   0    0.01    0.23
  -2  -7   0   37.84    1.87
  -2  -7   0   37.66    3.32
  -2  -7   0   37.95    1.33
  -2  -7   0   39.05    1.48
   2   7   0   36.29    1.36
   2   7   0   37.62    1.35
   2   7   0   37.65    1.66
  -3  -7   0    1.71    0.59
  -3  -7   0    1.31    0.47
   3   7   0    0.85    0.51
   3   7   0    1.19    0.42
  -4  -7   0    1.93    0.71
  -4  -7   0    1.17    0.53
   4   7   0    1.24    0.46
   4   7   0    0.35    1.35
   4  -8   0    5.37    0.84
   4  -8   0    4.56    0.76
  -4   8   0    5.86    0.84
  -4   8   0    4.17    0.83
   3  -8   0    0.99    0.54
   3  -8   0    1.41    0.46
   3  -8   0    1.99    0.50
  -3   8   0    0.95    0.50
  -3   8   0    2.06    0.60
  -3   8   0    1.09    0.59
   2  -8   0   18.17    3.21
   2  -8   0   18.24    1.11
   2  -8   0   17.63    1.04
   2  -8   0   15.61    1.22
  -2   8   0   16.57    1.06
  -2   8   0   16.09    1.13
  -2   8   0   17.68    1.07
   1  -8   0    0.50    0.37
   1  -8   0    0.67    0.34
   1  -8   0    1.28    1.43
   1  -8   0    0.90    0.54
  -1   8   0    0.79    0.38
  -1   8   0    0.62    0.32
  -1   8   0    1.16    0.43
   0  -8   0    2.65    0.53
   0  -8   0    2.52    1.34
   0  -8   0    2.33    0.41
   0   8   0    2.32    0.44
   0   8   0    2.71    0.42
   0   8   0    2.03    0.41
  -1  -8   0   18.23    1.00
  -1  -8   0   18.62    2.84
  -1  -8   0   18.25    0.91
   1   8   0   18.52    0.95
   1   8   0   18.47    0.93
  -2  -8   0    3.19    1.56
  -2  -8   0    1.55    0.59
  -2  -8   0    1.37    0.50
   2   8   0    3.52    0.76
   2   8   0    2.32    0.49
  -4  -8   0    6.76    0.86
   4  -9   0    0.62    0.53
   4  -9   0    0.77    0.56
  -4   9   0    0.86    0.70
  -4   9   0    0.72    0.49
   3  -9   0    3.95    0.70
   3  -9   0    3.88    0.73
   3  -9   0    2.96    0.57
  -3   9   0    4.03    0.77
  -3   9   0    4.88    0.88
  -3   9   0    2.92    0.74
   2  -9   0    2.36    0.61
   2  -9   0    0.79    1.81
   2  -9   0    2.00    0.56
   2  -9   0    2.13    0.73
  -2   9   0    1.33    0.57
  -2   9   0    2.13    0.64
  -2   9   0    1.17    0.55
   1  -9   0    1.14    0.47
   1  -9   0    2.03    0.65
   1  -9   0   -0.25    1.78
   1  -9   0    0.45    0.40
  -1   9   0    0.86    0.39
  -1   9   0    1.26    0.45
  -1   9   0    1.01    0.48
   0  -9   0    5.63    0.68
   0  -9   0    6.94    0.84
   0  -9   0    4.69    1.93
   0   9   0    6.19    0.71
   0   9   0    5.49    0.66
   0   9   0    6.92    0.72
  -1  -9   0    1.25    0.38
  -1  -9   0    1.69    0.53
  -1  -9   0    0.69    1.54
   1   9   0    2.23    0.53
   1   9   0    1.48    0.40
  -2  -9   0   19.39    2.89
  -2  -9   0   13.09    0.99
   2   9   0   14.09    1.22
   2   9   0   11.59    0.94
  -3  -9   0    5.53    0.78
   3   9   0    5.74    0.77
   3 -10   0    0.24    0.51
   3 -10   0    0.20    0.48
   3 -10   0    3.00    1.37
  -3  10   0   -0.06    0.56
  -3  10   0    0.35    0.48
   2 -10   0    3.69    0.76
   2 -10   0    3.09    0.60
   2 -10   0   -1.02    2.07
  -2  10   0    2.27    0.60
  -2  10   0    2.87    0.68
  -2  10   0    1.61    0.54
   1 -10   0    2.85    0.65
   1 -10   0    2.15    0.55
  -1  10   0    2.75    0.64
  -1  10   0    1.76    0.54
  -1  10   0    2.12    0.59
   0 -10   0    0.82    0.44
   0 -10   0    0.36    0.49
   0  10   0    0.47    0.39
   0  10   0    0.89    0.45
   0  10   0    0.81    0.48
  -1 -10   0    2.04    0.62
  -1 -10   0    1.54    2.08
   1  10   0    1.39    0.51
  -2 -10   0    4.45    0.76
  -2 -10   0    8.55    2.38
   2  10   0    4.66    0.74
  -3 -10   0   -0.50    0.51
   3 -11   0    0.40    0.57
   3 -11   0    1.04    0.63
   3 -11   0    4.45    1.70
  -3  11   0    0.72    0.67
  -3  11   0    1.01    0.60
   2 -11   0    8.85    0.99
   2 -11   0    9.10    0.98
  -2  11   0    7.75    1.03
  -2  11   0    9.70    1.00
  -2  11   0    9.42    0.98
   1 -11   0    0.49    0.42
   1 -11   0    0.58    0.54
  -1  11   0    0.07    0.45
  -1  11   0    0.88    0.47
  -1  11   0    0.89    0.58
   0 -11   0   -0.03    0.42
   0 -11   0   -0.20    0.52
   0  11   0    0.35    0.44
   0  11   0   -0.34    0.46
  -1 -11   0    3.35    0.78
  -1 -11   0    1.79    2.64
   1  11   0    4.39    0.81
  -2 -11   0    6.03    2.45
   2 -12   0    0.13    0.55
   2 -12   0    0.60    0.53
  -2  12   0   -0.22    0.49
  -2  12   0    0.14    0.59
   1 -12   0    5.10    0.81
   1 -12   0    5.49    0.88
  -1  12   0    9.07    1.15
  -1  12   0    6.40    0.92
   0 -12   0   -0.28    0.50
   0  12   0    1.50    0.69
  -1 -12   0    0.80    0.66
   1  12   0    1.38    0.66
   0  13  -1   -0.03    0.60
   0 -13   1    0.73    0.64
  -1  13  -1    4.82    1.06
   1 -13   1    4.27    0.87
   1  12  -1   -0.53    0.47
  -1 -12   1   -0.21    0.54
  -1  12  -1    1.74    0.72
  -1  12  -1    2.23    0.70
   1 -12   1    2.29    0.64
   1 -12   1    1.91    0.68
  -2  12  -1    0.90    0.57
  -2  12  -1   -0.41    0.56
  -2  12  -1    1.00    0.60
   2 -12   1    0.99    0.67
   2 -12   1    0.83    0.59
   2  11  -1   -0.58    0.42
  -2 -11   1   -0.27    0.48
  -2 -11   1    4.39    2.24
   1  11  -1    5.36    0.82
  -1 -11   1    4.70    0.81
  -1 -11   1    2.21    2.67
   0  11  -1    1.59    0.54
   0  11  -1    2.72    0.62
   0  11  -1    2.31    0.61
   0 -11   1    1.77    0.51
   0 -11   1    2.16    0.64
  -1  11  -1   -0.48    0.41
  -1  11  -1   -0.04    0.38
  -1  11  -1    0.01    0.42
   1 -11   1   -0.01    0.40
   1 -11   1    0.17    0.53
  -2  11  -1    0.31    0.48
  -2  11  -1    2.13    0.69
  -2  11  -1    1.46    0.59
   2 -11   1    0.66    0.53
   2 -11   1    1.70    0.61
  -3  11  -1    0.53    0.61
  -3  11  -1    0.80    0.60
   3 -11   1    3.57    1.63
   3 -11   1    0.30    0.55
   3 -11   1   -0.36    0.51
   3  10  -1   -0.57    0.40
  -3 -10   1   -0.02    0.49
   2  10  -1    0.53    0.43
  -2 -10   1    4.95    1.87
  -2 -10   1    0.07    0.46
   1  10  -1    5.22    0.72
  -1 -10   1    5.29    0.73
  -1 -10   1    5.07    2.18
   0  10  -1    0.20    0.35
   0  10  -1   -0.48    0.31
   0  10  -1   -0.02    0.36
   0 -10   1    0.02    0.30
   0 -10   1   -0.23    0.37
  -1  10  -1   14.67    1.07
  -1  10  -1   12.31    0.97
   1 -10   1   15.93    1.44
   1 -10   1    9.25    3.03
   1 -10   1   13.02    0.94
   1 -10   1   13.56    1.02
  -2  10  -1    4.97    0.84
  -2  10  -1    4.15    0.76
  -2  10  -1    4.48    0.83
   2 -10   1    4.75    0.80
   2 -10   1    0.59    2.18
   2 -10   1    5.18    0.79
  -3  10  -1    3.93    0.89
  -3  10  -1    5.32    0.92
  -3  10  -1    5.05    0.87
   3 -10   1    4.97    0.83
   3 -10   1    5.72    0.93
   3   9  -1    8.73    0.83
  -3  -9   1   10.79    0.88
   2   9  -1    7.07    0.77
  -2  -9   1    7.49    0.79
  -2  -9   1    9.00    2.17
   1   9  -1    1.76    0.41
   1   9  -1    1.54    0.47
  -1  -9   1    1.79    0.52
  -1  -9   1    1.60    0.42
  -1  -9   1    1.23    1.60
   0   9  -1    7.98    0.73
   0   9  -1    7.66    0.74
   0   9  -1    7.56    0.68
   0  -9   1    5.59    1.92
   0  -9   1    7.90    0.71
   0  -9   1    7.39    0.77
  -1   9  -1   -0.06    0.33
  -1   9  -1   -0.17    0.33
  -1   9  -1    0.03    0.33
   1  -9   1   -0.60    0.36
   1  -9   1   -0.08    0.35
   1  -9   1   -0.98    1.69
   1  -9   1    0.05    0.52
  -2   9  -1    7.99    0.94
  -2   9  -1    7.39    0.87
  -2   9  -1    7.84    0.93
   2  -9   1    7.04    1.04
   2  -9   1    6.90    0.80
   2  -9   1    7.89    2.38
   2  -9   1    7.11    0.82
  -3   9  -1    0.14    0.43
  -3   9  -1    1.73    0.62
   3  -9   1    1.20    0.54
   3  -9   1    0.60    0.49
   3  -9   1    3.54    1.26
  -4   9  -1    4.54    0.91
  -4   9  -1    4.64    0.88
   4  -9   1    5.51    0.90
   4  -9   1    5.27    0.89
   3   8  -1    4.42    0.82
   3   8  -1    3.04    0.54
  -3  -8   1    2.94    0.58
   2   8  -1    1.50    0.41
   2   8  -1    1.56    0.57
  -2  -8   1    0.64    0.39
  -2  -8   1    0.78    0.46
  -2  -8   1    2.56    1.45
   1   8  -1   -0.07    0.28
   1   8  -1    0.07    0.25
  -1  -8   1    0.03    0.28
  -1  -8   1   -0.43    1.04
  -1  -8   1   -0.02    0.23
   0   8  -1   10.86    0.76
   0   8  -1    9.32    0.71
   0   8  -1    9.98    0.73
   0  -8   1    9.47    0.69
   0  -8   1   10.54    0.77
   0  -8   1    6.27    1.57
  -1   8  -1    3.94    0.58
  -1   8  -1    3.18    0.50
  -1   8  -1    2.88    0.31
  -1   8  -1    3.43    0.51
   1  -8   1    3.44    0.56
   1  -8   1    4.29    0.59
   1  -8   1    2.59    1.43
   1  -8   1    3.27    0.79
  -2   8  -1   27.94    1.35
  -2   8  -1   27.03    1.33
  -2   8  -1   26.79    1.42
   2  -8   1   27.64    1.28
   2  -8   1   27.14    3.53
   2  -8   1   29.21    1.37
   2  -8   1   25.95    1.65
  -3   8  -1    4.31    0.81
  -3   8  -1    1.31    0.56
  -3   8  -1    3.58    0.71
   3  -8   1    2.88    0.48
   3  -8   1    3.01    0.58
   3  -8   1    3.79    0.73
  -4   8  -1    0.27    0.54
  -4   8  -1    0.69    0.67
  -4   8  -1   -0.30    0.47
   4  -8   1    1.04    0.61
   4  -8   1    0.58    0.55
   4   7  -1   -1.83    1.20
   4   7  -1    0.55    0.38
  -4  -7   1    0.23    0.49
  -4  -7   1    0.39    0.43
   3   7  -1    2.30    0.45
   3   7  -1    3.27    0.68
  -3  -7   1    2.32    0.65
  -3  -7   1    5.66    1.65
  -3  -7   1    3.01    0.53
   2   7  -1   29.56    1.41
   2   7  -1   28.13    1.09
   2   7  -1   29.92    1.14
  -2  -7   1   29.25    1.53
  -2  -7   1   30.38    2.92
  -2  -7   1   28.50    1.09
  -2  -7   1   31.17    1.25
   1   7  -1    2.95    0.42
   1   7  -1    2.44    0.38
  -1  -7   1    1.80    0.41
  -1  -7   1    1.63    1.02
  -1  -7   1    2.98    0.39
  -1  -7   1    2.85    0.46
   0   7  -1    0.13    0.23
   0   7  -1    0.16    0.22
   0   7  -1    0.10    0.22
   0  -7   1    0.29    0.24
   0  -7   1    0.42    0.24
   0  -7   1    0.36    0.74
  -1   7  -1   30.35    1.25
  -1   7  -1   30.79    1.23
  -1   7  -1   31.01    1.32
   1  -7   1   31.97    1.22
   1  -7   1   31.78    3.12
   1  -7   1   30.60    1.73
   1  -7   1   30.23    1.25
  -2   7  -1   22.29    1.13
  -2   7  -1   23.18    1.23
  -2   7  -1   20.86    1.11
  -2   7  -1   22.14    1.36
   2  -7   1   22.00    1.39
   2  -7   1   22.25    1.05
   2  -7   1   23.36    1.12
   2  -7   1   23.58    2.66
  -3   7  -1   59.62    2.19
  -3   7  -1   63.81    2.22
  -3   7  -1   56.60    2.97
  -3   7  -1   60.64    2.42
   3  -7   1   57.11    2.65
   3  -7   1   60.50    2.10
   3  -7   1   56.64    1.92
   3  -7   1   61.16    4.29
   3  -7   1   64.46    2.21
  -4   7  -1   -0.31    0.50
  -4   7  -1    0.36    0.50
  -4   7  -1   -0.24    0.46
   4  -7   1   -0.24    0.43
   4  -7   1    0.15    0.50
   4  -7   1    0.09    0.31
  -5   7  -1   10.76    1.23
   5  -7   1    7.04    0.92
   4   6  -1   24.50    1.06
   4   6  -1   27.88    2.26
  -4  -6   1   25.48    1.25
   3   6  -1    0.13    0.42
   3   6  -1   -0.07    0.78
   3   6  -1    0.07    0.26
  -3  -6   1    0.17    0.39
  -3  -6   1    0.93    0.37
  -3  -6   1    2.51    1.13
   2   6  -1    0.12    0.29
   2   6  -1   -0.01    0.18
   2   6  -1   -0.12    0.21
   2   6  -1    0.13    0.19
  -2  -6   1   -0.15    0.23
  -2  -6   1    0.26    0.66
  -2  -6   1   -0.15    0.17
  -2  -6   1   -0.16    0.25
  -2  -6   1   -0.04    0.12
  -2  -6   1   -0.09    0.17
   1   6  -1   24.87    0.92
   1   6  -1   23.24    0.89
   1   6  -1   24.95    1.11
   1   6  -1   24.19    0.93
  -1  -6   1   24.62    1.10
  -1  -6   1   23.86    0.90
  -1  -6   1   25.46    0.91
  -1  -6   1   22.31    0.86
  -1  -6   1   24.55    0.98
  -1  -6   1   24.27    2.26
   0   6  -1   77.72    2.19
   0   6  -1   78.26    2.28
   0   6  -1   71.77    2.68
   0   6  -1   74.17    2.14
   0  -6   1   70.71    4.40
   0  -6   1   76.18    2.12
   0  -6   1   75.86    2.19
  -1   6  -1    4.35    0.50
  -1   6  -1    3.70    0.43
  -1   6  -1    4.08    0.51
   1  -6   1    4.20    0.46
   1  -6   1    4.33    0.46
   1  -6   1    3.26    1.07
   1  -6   1    3.55    0.60
  -2   6  -1   21.00    1.01
  -2   6  -1   21.06    1.28
  -2   6  -1   22.23    1.08
  -2   6  -1   26.03    1.21
   2  -6   1   20.10    0.86
   2  -6   1   22.19    0.98
   2  -6   1   21.98    1.30
   2  -6   1   21.43    1.02
   2  -6   1   20.75    2.28
  -3   6  -1    3.50    0.62
  -3   6  -1    5.15    0.73
  -3   6  -1    4.32    0.62
  -3   6  -1    3.23    0.72
   3  -6   1    4.71    0.65
   3  -6   1    5.67    0.60
   3  -6   1    4.48    0.68
   3  -6   1    3.91    1.17
   3  -6   1    3.78    0.51
  -4   6  -1    8.77    0.89
  -4   6  -1    7.72    0.88
  -4   6  -1    9.01    1.12
   4  -6   1    8.35    0.75
   4  -6   1    9.57    0.86
   4  -6   1    8.96    0.88
  -5   6  -1    1.15    0.67
   5  -6   1    1.05    0.53
   5   5  -1   13.09    2.13
   5   5  -1   12.28    1.16
   4   5  -1    5.66    0.63
   4   5  -1    8.21    0.91
   4   5  -1    9.59    1.51
  -4  -5   1    8.82    0.72
   3   5  -1   15.05    0.71
   3   5  -1   15.80    1.33
   3   5  -1   14.56    0.97
  -3  -5   1   14.92    1.22
  -3  -5   1   13.58    2.04
  -3  -5   1   15.00    0.80
   2   5  -1   12.27    0.57
   2   5  -1   13.25    0.79
   2   5  -1   13.25    0.58
   2   5  -1   13.30    0.60
   2   5  -1   13.45    1.12
  -2  -5   1   13.28    0.65
  -2  -5   1   13.88    0.59
  -2  -5   1   12.85    0.91
  -2  -5   1   12.53    1.62
  -2  -5   1   11.92    0.57
   1   5  -1   32.24    1.35
   1   5  -1   31.95    1.04
   1   5  -1   34.07    1.05
   1   5  -1   33.49    1.07
  -1  -5   1   30.18    2.37
  -1  -5   1   33.45    1.35
  -1  -5   1   31.94    1.04
  -1  -5   1   32.96    1.04
  -1  -5   1   33.50    1.11
  -1  -5   1   32.92    1.04
   0   5  -1  152.89    3.83
   0   5  -1  150.24    3.85
   0   5  -1  146.71    5.19
   0   5  -1  153.20    4.16
   0  -5   1  147.87    3.86
   0  -5   1  149.51    7.53
   0  -5   1  157.55    3.82
   0  -5   1  159.53    3.96
  -1   5  -1   63.17    2.05
  -1   5  -1   62.50    1.87
  -1   5  -1   63.29    1.90
   1  -5   1   63.67    1.90
   1  -5   1   63.72    3.83
   1  -5   1   65.69    2.69
   1  -5   1   65.39    1.86
  -2   5  -1    0.94    0.32
  -2   5  -1    0.59    0.31
  -2   5  -1    0.57    0.30
  -2   5  -1    1.27    0.35
   2  -5   1    0.63    0.62
   2  -5   1    1.75    0.49
   2  -5   1    2.29    0.35
   2  -5   1    1.25    0.26
   2  -5   1    1.85    0.39
  -3   5  -1    7.75    0.69
  -3   5  -1    7.76    0.90
  -3   5  -1    7.40    0.76
  -3   5  -1    7.10    0.67
   3  -5   1    7.41    0.73
   3  -5   1    7.51    0.65
   3  -5   1    7.97    0.66
   3  -5   1    7.26    0.58
  -4   5  -1    4.60    0.73
  -4   5  -1    3.12    0.71
  -4   5  -1    4.13    0.66
  -4   5  -1    3.65    0.88
   4  -5   1    4.97    0.68
   4  -5   1    3.70    0.58
   4  -5   1    5.06    0.70
  -5   5  -1    0.10    0.59
   5  -5   1    0.20    0.46
   5   4  -1    2.10    1.22
   5   4  -1    3.13    0.70
  -5  -4   1    2.81    0.58
   4   4  -1   13.86    1.43
   4   4  -1   13.15    0.73
   4   4  -1   13.60    1.01
  -4  -4   1   14.77    1.46
  -4  -4   1   11.24    0.81
   3   4  -1   12.45    0.61
   3   4  -1   14.41    0.87
   3   4  -1   13.70    0.63
   3   4  -1   14.77    1.19
  -3  -4   1   13.62    0.70
  -3  -4   1   13.96    0.73
  -3  -4   1   13.90    1.13
   2   4  -1   33.09    0.99
   2   4  -1   31.90    0.98
   2   4  -1   29.44    0.98
   2   4  -1   32.24    1.24
   2   4  -1   32.36    1.60
  -2  -4   1   33.99    1.08
  -2  -4   1   32.42    0.97
  -2  -4   1   32.35    1.56
  -2  -4   1   30.89    2.40
   1   4  -1   33.34    0.99
   1   4  -1   34.38    1.37
   1   4  -1   33.29    1.01
   1   4  -1   33.16    0.99
  -1  -4   1   33.59    0.99
  -1  -4   1   32.43    1.02
  -1  -4   1   33.32    1.43
  -1  -4   1   32.78    0.99
  -1  -4   1   31.91    2.24
  -1  -4   1   33.89    1.36
  -1  -4   1   34.30    1.05
   0   4  -1   20.89    0.88
   0   4  -1   20.82    0.75
   0   4  -1   20.94    0.78
   0   4  -1   22.10    0.76
   0   4  -1   21.99    0.74
   0  -4   1   20.59    0.78
   0  -4   1   22.42    1.71
   0  -4   1   21.94    0.74
   0  -4   1   21.51    0.75
   0  -4   1   21.17    0.78
  -1   4  -1    4.31    0.40
  -1   4  -1    4.35    0.39
  -1   4  -1    4.87    0.44
  -1   4  -1    4.44    0.38
   1  -4   1    4.74    0.51
   1  -4   1    5.33    0.40
   1  -4   1    5.15    0.40
   1  -4   1    7.35    1.28
  -2   4  -1   23.43    1.01
  -2   4  -1   25.24    1.29
  -2   4  -1   26.79    1.39
  -2   4  -1   25.52    1.01
  -2   4  -1   26.30    1.16
   2  -4   1   27.18    1.00
   2  -4   1   27.54    1.03
   2  -4   1   27.01    1.32
   2  -4   1   25.58    0.92
   2  -4   1   24.93    2.01
   2  -4   1   27.48    0.97
  -3   4  -1    5.71    0.58
  -3   4  -1    6.55    0.79
  -3   4  -1    5.11    0.55
  -3   4  -1    4.08    0.56
   3  -4   1    5.13    0.49
   3  -4   1    5.34    0.52
   3  -4   1    4.56    0.60
   3  -4   1    5.37    0.56
   3  -4   1    3.39    0.34
  -4   4  -1   -0.05    0.37
  -4   4  -1    0.72    0.43
  -4   4  -1    0.40    0.39
   4  -4   1    0.51    0.35
   4  -4   1    1.94    0.48
   4  -4   1    1.40    0.45
  -5   4  -1   16.44    1.49
  -5   4  -1   15.55    1.18
   5  -4   1   17.02    1.11
   5  -4   1   14.94    1.56
   5   3  -1    1.37    0.54
   5   3  -1    2.13    1.04
   5   3  -1    1.35    0.40
  -5  -3   1    1.44    0.49
   4   3  -1   14.10    0.96
   4   3  -1   15.23    1.51
   4   3  -1   14.26    0.71
  -4  -3   1   14.19    0.83
  -4  -3   1   13.31    0.91
   3   3  -1    1.40    0.62
   3   3  -1    0.77    0.19
   3   3  -1    1.40    0.25
   3   3  -1    1.33    0.35
  -3  -3   1    1.14    0.30
  -3  -3   1    1.18    0.21
  -3  -3   1    1.01    0.42
  -3  -3   1    1.01    0.26
  -3  -3   1    0.97    0.21
   2   3  -1   23.73    0.96
   2   3  -1   24.99    0.74
   2   3  -1   23.64    1.26
   2   3  -1   20.91    0.73
  -2  -3   1   22.88    0.73
  -2  -3   1   23.80    0.72
  -2  -3   1   23.07    1.24
  -2  -3   1   21.67    0.82
  -2  -3   1   23.03    0.81
   1   3  -1   30.25    0.83
   1   3  -1   27.12    0.83
   1   3  -1   29.74    1.02
   1   3  -1   28.98    0.87
   1   3  -1   31.32    1.30
   1   3  -1   27.81    1.21
   1   3  -1   31.55    0.85
  -1  -3   1   30.29    0.83
  -1  -3   1   27.59    1.91
  -1  -3   1   27.27    1.21
  -1  -3   1   28.69    0.83
  -1  -3   1   29.37    1.28
  -1  -3   1   31.04    0.82
  -1  -3   1   28.26    0.87
   0   3  -1  173.13    4.04
   0   3  -1  161.18    7.77
   0   3  -1  169.72    4.44
   0   3  -1  164.43    4.04
   0   3  -1  158.52    4.04
   0   3  -1  170.88    4.06
   0   3  -1  173.74    5.68
   0  -3   1  168.77    4.03
   0  -3   1  171.29    7.83
   0  -3   1  170.60    4.04
   0  -3   1  171.39    4.06
   0  -3   1  171.78    4.03
   0  -3   1  163.97    4.44
   0  -3   1  168.00    4.58
  -1   3  -1  682.44   16.54
  -1   3  -1  731.64   25.09
  -1   3  -1  750.43   16.55
  -1   3  -1  697.97   18.57
  -1   3  -1  716.89   23.55
  -1   3  -1  685.85   16.58
   1  -3   1  733.28   18.60
   1  -3   1  715.06   16.54
   1  -3   1  726.04   31.81
   1  -3   1  726.17   16.58
   1  -3   1  724.42   25.60
   1  -3   1  698.55   16.55
  -2   3  -1  110.70    4.16
  -2   3  -1  111.26    2.93
  -2   3  -1  111.77    2.96
  -2   3  -1  108.82    3.27
  -2   3  -1  105.78    4.20
   2  -3   1  108.66    2.86
   2  -3   1  115.25    2.92
   2  -3   1  112.81    3.04
   2  -3   1  110.23    2.88
   2  -3   1  109.81    4.20
  -3   3  -1   13.86    0.59
  -3   3  -1   16.74    0.83
  -3   3  -1   16.67    1.20
  -3   3  -1   15.81    0.82
  -3   3  -1   15.21    0.95
   3  -3   1   15.02    0.76
   3  -3   1   14.84    0.75
   3  -3   1   14.73    1.01
   3  -3   1   15.61    0.76
  -4   3  -1    2.43    0.57
  -4   3  -1    2.42    0.53
  -4   3  -1    3.86    0.83
  -4   3  -1    2.60    0.49
   4  -3   1    1.75    0.44
   4  -3   1    2.57    0.47
  -5   3  -1    2.20    0.68
  -5   3  -1    1.25    0.58
   5  -3   1    3.25    1.04
   5  -3   1    1.51    0.49
   5   2  -1    3.15    1.27
  -5  -2   1    2.01    0.53
   4   2  -1    3.16    0.52
   4   2  -1    3.02    1.00
  -4  -2   1    2.03    0.43
  -4  -2   1    2.15    0.71
  -4  -2   1    1.93    0.49
   3   2  -1   11.44    0.53
   3   2  -1   11.49    0.98
   3   2  -1   12.13    0.70
  -3  -2   1   11.02    1.00
  -3  -2   1   11.42    0.50
  -3  -2   1   12.41    0.70
  -3  -2   1   10.58    0.59
  -3  -2   1   11.57    0.51
   2   2  -1    0.12    0.10
   2   2  -1    0.60    0.21
   2   2  -1    0.71    0.38
  -2  -2   1    0.42    0.12
  -2  -2   1    0.39    0.24
  -2  -2   1    0.16    0.15
  -2  -2   1    0.27    0.16
  -2  -2   1    0.41    0.12
   1   2  -1  351.20   10.83
   1   2  -1  362.25    7.94
   1   2  -1  332.78    7.97
   1   2  -1  338.71    8.89
  -1  -2   1  344.34   11.47
  -1  -2   1  352.74    7.95
  -1  -2   1  342.36    7.93
  -1  -2   1  339.46   11.60
  -1  -2   1  328.42   10.81
  -1  -2   1  350.57    7.97
   0   2  -1   28.65    0.79
   0   2  -1   27.52    0.77
   0   2  -1   26.98    0.76
   0   2  -1   27.33    0.77
   0   2  -1   28.83    0.84
   0   2  -1   28.71    1.57
   0  -2   1   27.86    0.84
   0  -2   1   28.00    0.76
   0  -2   1   28.61    1.58
   0  -2   1   26.90    0.77
   0  -2   1   27.40    0.77
   0  -2   1   27.32    0.76
  -1   2  -1  155.40    3.75
  -1   2  -1  150.78    5.29
  -1   2  -1  154.72    3.73
  -1   2  -1  161.86    5.59
  -1   2  -1  152.80    3.76
  -1   2  -1  156.07    3.72
  -1   2  -1  153.07    4.16
   1  -2   1  150.94    4.16
   1  -2   1  158.32    3.74
   1  -2   1  152.49    3.74
   1  -2   1  149.44    3.71
   1  -2   1  159.07    3.70
   1  -2   1  153.60    7.12
   1  -2   1  153.37    5.29
   1  -2   1  163.19    5.60
   1  -2   1  153.97    4.09
   1  -2   1  142.03    3.73
  -2   2  -1   10.99    0.79
  -2   2  -1   11.10    0.64
  -2   2  -1   10.99    0.53
  -2   2  -1    9.75    0.55
  -2   2  -1   11.17    0.81
  -2   2  -1   10.88    0.56
   2  -2   1   10.86    0.37
   2  -2   1   10.35    0.53
   2  -2   1   10.18    0.55
   2  -2   1   11.18    0.55
   2  -2   1   11.14    0.73
   2  -2   1   10.09    0.52
  -3   2  -1    0.88    0.18
  -3   2  -1    0.31    0.25
  -3   2  -1    0.18    0.25
  -3   2  -1    0.16    0.29
  -3   2  -1    0.02    0.27
   3  -2   1    0.28    0.25
   3  -2   1    0.56    0.26
   3  -2   1    0.88    0.26
  -4   2  -1   12.99    1.00
  -4   2  -1   13.83    0.82
  -4   2  -1   13.51    0.91
   4  -2   1   13.10    0.78
   4  -2   1   12.89    0.76
   4  -2   1   10.29    1.31
  -5   2  -1    1.32    0.54
  -5   2  -1    1.81    0.63
   5  -2   1    1.46    0.46
   5  -2   1    2.07    1.02
   5   1  -1    1.99    1.08
   5   1  -1    0.84    0.41
  -5  -1   1    1.96    0.52
   4   1  -1   13.64    0.70
   4   1  -1   12.34    1.39
  -4  -1   1   14.37    0.79
  -4  -1   1   13.88    0.96
  -4  -1   1   12.69    1.40
   3   1  -1   -0.05    0.16
   3   1  -1    0.31    0.23
   3   1  -1    0.21    0.16
   3   1  -1    0.58    0.48
   3   1  -1    0.35    0.19
  -3  -1   1    0.41    0.31
  -3  -1   1    0.05    0.16
  -3  -1   1    0.44    0.23
  -3  -1   1    0.28    0.24
  -3  -1   1    0.18    0.16
   2   1  -1    1.38    0.27
   2   1  -1    1.20    0.17
   2   1  -1    1.59    0.26
   2   1  -1    1.78    0.21
   2   1  -1    1.69    0.44
  -2  -1   1    0.88    0.21
  -2  -1   1    1.29    0.17
  -2  -1   1    1.09    0.31
  -2  -1   1    1.19    0.16
   1   1  -1   34.03    1.30
   1   1  -1   32.83    0.83
   1   1  -1   35.07    0.83
   1   1  -1   34.14    0.99
   1   1  -1   35.19    1.03
  -1  -1   1   32.35    1.36
  -1  -1   1   34.49    1.30
  -1  -1   1   33.37    0.83
  -1  -1   1   32.79    1.38
  -1  -1   1   33.87    0.85
  -1  -1   1   32.44    1.01
  -1  -1   1   31.84    0.98
  -1  -1   1   33.11    0.82
  -1  -1   1   34.67    0.83
   0   1  -1   -1.03    0.04
   0   1  -1   -0.89    0.05
   0   1  -1   -0.93    0.09
   0   1  -1   -0.62    0.13
   0  -1   1   -0.87    0.11
   0  -1   1   -0.92    0.08
   0  -1   1   -0.71    0.06
  -1   1  -1    0.59    0.34
  -1   1  -1    1.26    0.16
  -1   1  -1    1.49    0.19
  -1   1  -1    1.76    0.19
  -1   1  -1    1.05    0.16
  -1   1  -1    1.62    0.21
  -1   1  -1    1.64    0.16
  -1   1  -1    0.80    0.20
   1  -1   1    1.89    0.18
   1  -1   1    1.48    0.18
   1  -1   1    1.00    0.16
   1  -1   1    1.09    0.22
   1  -1   1    2.21    0.32
   1  -1   1    1.49    0.16
   1  -1   1    1.25    0.17
   1  -1   1    1.32    0.08
  -2   1  -1  244.35    6.28
  -2   1  -1  242.99    6.53
  -2   1  -1  240.37    8.48
  -2   1  -1  248.01    5.89
  -2   1  -1  246.54    5.84
  -2   1  -1  244.14    5.86
   2  -1   1  251.06    5.83
   2  -1   1  240.66    5.86
   2  -1   1  239.97    5.93
   2  -1   1  241.98    5.82
   2  -1   1  240.66    8.85
  -3   1  -1   10.59    0.72
  -3   1  -1    9.93    0.57
  -3   1  -1    8.67    0.47
  -3   1  -1   10.75    0.65
  -3   1  -1   10.45    0.95
  -3   1  -1    9.78    0.58
   3  -1   1    9.64    0.57
   3  -1   1    9.85    0.58
   3  -1   1    9.81    0.57
  -4   1  -1    6.77    0.79
  -4   1  -1    5.62    0.67
   4  -1   1    4.50    0.97
   4  -1   1    5.83    0.55
   4  -1   1    7.59    0.61
  -5   1  -1    0.60    0.54
   5  -1   1    0.67    0.40
   5  -1   1    0.78    0.83
   5   0  -1   12.55    0.79
   5   0  -1   13.37    1.46
  -5   0   1   14.00    0.95
   4   0  -1    0.24    0.30
   4   0  -1   -0.24    0.55
  -4   0   1    0.67    0.37
  -4   0   1    0.13    0.37
  -4   0   1    0.76    0.49
   3   0  -1   21.23    1.31
   3   0  -1   21.30    0.80
   3   0  -1   22.54    1.01
   3   0  -1   23.16    0.80
   3   0  -1   21.19    0.76
  -3   0   1   22.94    1.45
  -3   0   1   23.76    0.88
  -3   0   1   21.95    0.80
  -3   0   1   20.55    0.79
  -3   0   1   23.42    1.07
  -3   0   1   20.99    0.78
   2   0  -1    6.81    0.33
   2   0  -1    7.17    0.34
   2   0  -1    7.30    0.47
   2   0  -1    6.96    0.63
   2   0  -1    6.89    0.35
  -2   0   1    7.14    0.66
  -2   0   1    6.59    0.36
  -2   0   1    6.79    0.35
  -2   0   1    6.53    0.39
  -2   0   1    7.08    0.48
  -2   0   1    6.52    0.37
  -2   0   1    6.48    0.34
   1   0  -1   60.76    1.67
   1   0  -1   57.41    1.53
   1   0  -1   58.60    2.01
   1   0  -1   58.54    1.41
   1   0  -1   54.87    1.40
  -1   0   1   58.15    1.41
  -1   0   1   60.72    1.63
  -1   0   1   57.64    1.42
  -1   0   1   59.54    1.67
  -1   0   1   54.99    1.40
  -1   0   1   58.82    1.54
  -1   0   1   54.59    1.40
  -1   0   1   58.79    2.17
  -1   0   1   57.68    1.60
  -1   0  -1   61.59    1.70
  -1   0  -1   62.32    1.55
  -1   0  -1   62.90    2.40
  -1   0  -1   61.62    1.54
  -1   0  -1   62.08    1.57
  -1   0  -1   62.41    1.64
  -1   0  -1   59.20    1.58
  -1   0  -1   59.84    2.28
   1   0   1   63.31    2.30
   1   0   1   60.10    1.56
   1   0   1   60.48    1.64
   1   0   1   61.33    1.71
   1   0   1   62.59    1.55
   1   0   1   61.55    2.40
   1   0   1   62.23    1.55
   1   0   1   60.44    1.58
  -2   0  -1    0.65    0.19
  -2   0  -1    0.90    0.19
  -2   0  -1    0.62    0.10
  -2   0  -1    0.93    0.20
   2   0   1    0.38    0.17
   2   0   1    0.77    0.19
   2   0   1    1.20    0.41
   2   0   1    0.72    0.21
   2   0   1    0.79    0.19
   2   0   1    0.80    0.18
  -3   0  -1   58.54    1.88
  -3   0  -1   57.29    1.64
  -3   0  -1   57.86    2.60
  -3   0  -1   55.78    1.64
  -3   0  -1   56.34    1.72
  -3   0  -1   50.57    1.48
  -3   0  -1   52.98    1.49
   3   0   1   51.06    2.39
   3   0   1   56.50    1.70
   3   0   1   54.86    1.66
   3   0   1   54.32    1.59
   3   0   1   56.24    1.62
  -4   0  -1   10.47    0.83
  -4   0  -1   11.19    1.21
  -4   0  -1   10.17    0.78
   4   0   1    7.85    1.22
   4   0   1    8.42    0.67
  -5   0  -1    5.59    0.78
   5   0   1    5.33    0.63
   5   0   1    5.25    1.19
   5  -1  -1    2.74    0.96
   5  -1  -1    2.83    0.50
  -5   1   1    2.72    0.61
   4  -1  -1   68.08    3.26
   4  -1  -1   73.99    2.14
   4  -1  -1   75.40    2.46
  -4   1   1   72.30    2.26
  -4   1   1   74.25    2.63
  -4   1   1   74.56    3.52
   3  -1  -1    2.34    0.44
   3  -1  -1    1.74    0.29
   3  -1  -1    2.20    0.33
   3  -1  -1    2.08    0.58
   3  -1  -1    2.24    0.32
  -3   1   1    1.80    0.35
  -3   1   1    2.02    0.51
  -3   1   1    1.91    0.32
  -3   1   1    1.51    0.22
  -3   1   1    2.46    0.43
  -3   1   1    2.25    0.32
   2  -1  -1   51.30    1.44
   2  -1  -1   52.50    1.43
   2  -1  -1   51.96    1.56
   2  -1  -1   51.69    1.42
  -2   1   1   52.07    1.73
  -2   1   1   55.58    1.54
  -2   1   1   52.18    1.45
  -2   1   1   51.19    1.47
  -2   1   1   52.74    2.25
  -2   1   1   50.45    1.54
  -2   1   1   55.10    2.12
  -2   1   1   50.80    1.44
   1  -1  -1  595.40   13.83
   1  -1  -1  618.29   15.83
   1  -1  -1  606.41   15.40
   1  -1  -1  601.78   13.81
   1  -1  -1  589.09   14.00
   1  -1  -1  590.49   13.90
   1  -1  -1  596.84   13.77
  -1   1   1  583.93   13.89
  -1   1   1  586.14   13.78
  -1   1   1  621.37   15.90
  -1   1   1  598.57   13.78
  -1   1   1  603.65   26.14
  -1   1   1  587.48   13.80
  -1   1   1  624.17   21.15
  -1   1   1  604.83   15.67
   0  -1  -1    1.58    0.14
   0  -1  -1    1.54    0.13
   0  -1  -1    1.47    0.12
   0  -1  -1    1.65    0.13
   0  -1  -1    1.56    0.15
   0  -1  -1    1.55    0.12
   0  -1  -1    1.36    0.27
   0   1   1    1.43    0.12
   0   1   1    1.61    0.15
   0   1   1    2.19    0.23
   0   1   1    1.82    0.15
   0   1   1    1.52    0.12
   0   1   1    1.17    0.24
   0   1   1    1.59    0.13
   0   1   1    1.54    0.12
  -1  -1  -1    0.61    0.16
  -1  -1  -1    0.47    0.08
  -1  -1  -1    0.45    0.18
   1   1   1    0.44    0.13
   1   1   1    0.41    0.11
   1   1   1    0.47    0.08
   1   1   1    0.39    0.17
   1   1   1    0.61    0.13
   1   1   1    0.78    0.25
  -2  -1  -1    1.74    0.22
  -2  -1  -1    1.36    0.25
  -2  -1  -1    1.70    0.36
  -2  -1  -1    1.97    0.23
  -2  -1  -1    2.40    0.28
   2   1   1    1.57    0.23
   2   1   1    1.44    0.41
   2   1   1    1.64    0.25
   2   1   1    1.33    0.20
   2   1   1    1.80    0.24
   2   1   1    1.45    0.23
  -3  -1  -1    0.70    0.22
  -3  -1  -1    0.79    0.29
  -3  -1  -1    0.76    0.24
  -3  -1  -1    1.06    0.39
  -3  -1  -1    0.87    0.25
  -3  -1  -1    0.62    0.16
   3   1   1    0.69    0.24
   3   1   1    0.75    0.23
   3   1   1    0.96    0.46
   3   1   1    0.69    0.25
   3   1   1    0.44    0.23
  -4  -1  -1   25.84    1.95
  -4  -1  -1   25.22    1.16
   4   1   1   22.78    1.75
   4   1   1   23.37    1.02
   4   1   1   24.32    1.08
  -5  -1  -1   -0.40    0.47
   5   1   1    0.53    0.99
   5   1   1   -0.46    0.36
   5  -2  -1    8.77    0.77
   5  -2  -1    9.24    1.32
  -5   2   1    8.27    0.91
   4  -2  -1    6.52    0.61
   4  -2  -1    6.35    0.72
   4  -2  -1    7.19    1.18
  -4   2   1    6.97    0.85
  -4   2   1    6.60    0.65
  -4   2   1    7.13    1.02
   3  -2  -1  116.79    3.09
   3  -2  -1  121.61    3.09
   3  -2  -1  120.15    3.08
   3  -2  -1  117.57    3.27
  -3   2   1  112.84    3.14
  -3   2   1  119.03    4.71
  -3   2   1  118.04    3.65
  -3   2   1  119.55    3.13
  -3   2   1  116.91    3.11
  -3   2   1  116.34    3.24
   2  -2  -1   31.46    1.02
   2  -2  -1   30.80    1.02
   2  -2  -1   32.08    1.03
   2  -2  -1   33.61    1.13
   2  -2  -1   31.84    1.06
  -2   2   1   32.48    1.25
  -2   2   1   32.87    1.06
  -2   2   1   32.44    1.07
  -2   2   1   33.30    1.39
  -2   2   1   32.58    1.05
  -2   2   1   33.46    1.06
   1  -2  -1  517.46   11.48
   1  -2  -1  479.86   12.78
   1  -2  -1  490.62   11.47
   1  -2  -1  456.63   11.44
   1  -2  -1  518.18   12.93
   1  -2  -1  506.33   11.48
   1  -2  -1  510.04   21.74
  -1   2   1  503.77   12.92
  -1   2   1  495.34   11.47
  -1   2   1  503.35   11.47
  -1   2   1  484.10   11.48
  -1   2   1  474.84   12.78
  -1   2   1  491.87   11.48
   0  -2  -1  483.33   21.17
   0  -2  -1  495.23   11.39
   0  -2  -1  508.21   11.35
   0  -2  -1  488.10   12.51
   0  -2  -1  491.13   16.31
   0  -2  -1  492.79   11.58
   0  -2  -1  470.39   11.34
   0  -2  -1  503.15   12.64
   0   2   1  470.72   11.33
   0   2   1  503.94   16.31
   0   2   1  472.64   21.38
   0   2   1  475.87   12.38
   0   2   1  458.73   11.18
   0   2   1  473.15   12.89
   0   2   1  476.16   11.30
   0   2   1  476.88   11.28
  -1  -2  -1  100.89    3.56
  -1  -2  -1   93.06    3.32
  -1  -2  -1   95.17    2.78
  -1  -2  -1  103.12    2.48
  -1  -2  -1  102.63    2.54
   1   2   1   99.16    2.47
   1   2   1  101.79    3.57
   1   2   1  100.49    2.53
   1   2   1   96.71    2.79
   1   2   1  101.73    2.46
   1   2   1   97.92    3.35
   1   2   1  100.10    2.47
  -2  -2  -1    6.59    0.34
  -2  -2  -1    6.58    0.38
  -2  -2  -1    6.85    0.40
  -2  -2  -1    5.87    0.40
  -2  -2  -1    6.61    0.64
  -2  -2  -1    6.52    0.44
   2   2   1    6.46    0.38
   2   2   1    6.08    0.37
   2   2   1    5.82    0.64
   2   2   1    6.39    0.44
  -3  -2  -1    1.36    0.28
  -3  -2  -1    1.25    0.34
  -3  -2  -1    1.09    0.24
  -3  -2  -1    1.69    0.47
  -3  -2  -1    1.65    0.26
   3   2   1    1.49    0.33
   3   2   1    1.19    0.57
   3   2   1    1.03    0.24
  -4  -2  -1   -0.44    0.27
  -4  -2  -1   -0.18    0.36
   4   2   1    0.24    0.32
   4   2   1   -0.44    0.68
  -5  -2  -1   12.23    0.99
   5   2   1   12.02    1.67
   5  -3  -1    1.10    0.79
   5  -3  -1   -0.03    0.45
   5  -3  -1    0.71    0.40
  -5   3   1    0.11    0.50
  -5   3   1    0.05    0.53
   4  -3  -1    7.57    0.65
   4  -3  -1    7.66    0.62
   4  -3  -1    7.61    0.74
  -4   3   1    8.95    0.93
  -4   3   1    7.77    0.74
  -4   3   1    6.32    1.14
   3  -3  -1   31.34    1.14
   3  -3  -1   28.53    1.06
   3  -3  -1   31.78    1.11
   3  -3  -1   31.01    1.22
  -3   3   1   29.63    1.12
  -3   3   1   32.10    1.80
  -3   3   1   30.20    1.41
  -3   3   1   31.56    1.20
  -3   3   1   26.14    1.45
  -3   3   1   30.10    1.06
   2  -3  -1    5.40    0.43
   2  -3  -1    4.74    0.93
   2  -3  -1    5.31    0.42
   2  -3  -1    5.28    0.43
   2  -3  -1    4.98    0.40
   2  -3  -1    5.33    0.41
  -2   3   1    5.29    0.43
  -2   3   1    5.75    0.45
  -2   3   1    5.14    0.53
  -2   3   1    5.42    0.45
  -2   3   1    5.46    0.41
  -2   3   1    5.18    0.44
   1  -3  -1  176.11    4.21
   1  -3  -1  175.82    4.20
   1  -3  -1  171.45    6.14
   1  -3  -1  174.25    8.07
   1  -3  -1  172.26    4.24
   1  -3  -1  181.94    4.74
  -1   3   1  166.42    4.70
  -1   3   1  168.93    4.25
  -1   3   1  152.68    4.19
  -1   3   1  183.55    4.74
  -1   3   1  170.31    4.24
   0  -3  -1    3.85    0.27
   0  -3  -1    3.80    0.31
   0  -3  -1    3.98    0.27
   0  -3  -1    4.07    0.30
   0  -3  -1    3.94    0.78
   0  -3  -1    4.39    0.28
   0   3   1    3.67    0.27
   0   3   1    3.79    0.27
   0   3   1    3.92    0.30
   0   3   1    3.85    0.28
   0   3   1    3.87    0.63
   0   3   1    4.10    0.35
   0   3   1    3.70    0.30
  -1  -3  -1   29.55    1.27
  -1  -3  -1   26.19    1.90
  -1  -3  -1   29.57    0.98
  -1  -3  -1   28.58    0.89
  -1  -3  -1   28.31    0.90
   1   3   1   27.57    0.88
   1   3   1   28.22    1.24
   1   3   1   29.15    1.26
   1   3   1   28.57    1.05
   1   3   1   28.41    0.90
   1   3   1   28.50    0.90
  -2  -3  -1   62.58    2.54
  -2  -3  -1   60.55    1.78
  -2  -3  -1   54.87    1.65
  -2  -3  -1   59.25    1.67
  -2  -3  -1   60.06    1.62
   2   3   1   61.38    1.67
   2   3   1   61.52    1.67
   2   3   1   58.70    1.69
   2   3   1   59.46    1.89
   2   3   1   59.44    2.42
  -3  -3  -1    0.22    0.33
  -3  -3  -1   -0.31    0.24
  -3  -3  -1    0.00    0.20
  -3  -3  -1   -0.08    0.14
   3   3   1   -0.12    0.24
   3   3   1   -0.24    0.49
   3   3   1    0.20    0.17
   3   3   1   -0.09    0.22
   3   3   1    0.07    0.19
  -4  -3  -1    9.22    0.80
   4   3   1    7.87    0.66
   4   3   1    9.09    1.44
   4   3   1    8.12    0.73
  -5  -3  -1   10.25    0.97
   5   3   1    7.47    0.78
   5   3   1   12.20    1.76
   5  -4  -1    8.68    1.55
   5  -4  -1    6.41    0.90
   5  -4  -1    6.86    0.76
  -5   4   1    5.31    0.96
  -5   4   1    6.51    0.88
   4  -4  -1   23.72    1.10
   4  -4  -1   23.99    1.10
   4  -4  -1   20.99    1.14
  -4   4   1   24.32    1.22
  -4   4   1   21.96    1.13
  -4   4   1   22.73    1.44
   3  -4  -1    1.68    0.36
   3  -4  -1    1.80    0.40
   3  -4  -1    2.05    0.42
  -3   4   1    1.35    0.40
  -3   4   1    1.25    0.40
  -3   4   1    2.31    0.45
  -3   4   1    1.89    0.52
  -3   4   1    1.32    0.27
  -3   4   1    1.58    0.36
   2  -4  -1  140.02    4.99
   2  -4  -1  140.26    3.58
   2  -4  -1  135.93    3.61
   2  -4  -1  130.09    6.86
   2  -4  -1  141.20    3.62
  -2   4   1  137.61    3.61
  -2   4   1  137.71    3.64
  -2   4   1  136.87    4.08
  -2   4   1  140.52    3.92
   1  -4  -1   10.23    0.65
   1  -4  -1   10.35    0.54
   1  -4  -1   10.66    0.59
   1  -4  -1   12.99    1.51
  -1   4   1   10.01    0.59
  -1   4   1    9.87    0.55
  -1   4   1   10.83    0.63
  -1   4   1   10.80    0.56
   0  -4  -1   70.34    2.06
   0  -4  -1   72.18    3.91
   0  -4  -1   72.61    1.95
   0  -4  -1   74.20    2.02
   0   4   1   75.03    2.61
   0   4   1   69.05    1.93
   0   4   1   70.85    2.23
   0   4   1   69.87    1.96
   0   4   1   70.72    2.05
  -1  -4  -1   40.73    1.66
  -1  -4  -1   41.27    1.22
  -1  -4  -1   40.69    1.31
  -1  -4  -1   41.92    1.68
  -1  -4  -1   39.97    1.22
  -1  -4  -1   38.42    2.58
  -1  -4  -1   38.68    1.10
   1   4   1   38.39    1.21
   1   4   1   40.62    1.69
   1   4   1   38.90    1.20
   1   4   1   40.69    1.24
   1   4   1   39.34    1.42
  -2  -4  -1    1.50    0.40
  -2  -4  -1    1.43    0.27
  -2  -4  -1    1.28    0.32
  -2  -4  -1    1.25    0.25
  -2  -4  -1    1.01    0.60
   2   4   1    1.77    0.29
   2   4   1    1.88    0.30
   2   4   1    2.41    0.60
   2   4   1    1.24    0.24
  -3  -4  -1    6.96    0.52
  -3  -4  -1    6.53    0.62
  -3  -4  -1    7.29    0.90
   3   4   1    6.72    0.65
   3   4   1    6.00    0.47
   3   4   1    6.56    0.56
   3   4   1    7.24    0.95
  -4  -4  -1    0.58    0.43
   4   4   1    0.37    0.36
   4   4   1    0.53    0.41
   4   4   1    1.15    0.95
  -5  -4  -1    1.40    0.61
   5   4   1    0.85    0.48
   5   4   1    3.53    1.33
   5  -5  -1    1.59    0.62
   5  -5  -1    1.72    0.58
  -5   5   1    1.40    0.75
  -5   5   1    1.74    0.65
   4  -5  -1    0.22    0.36
   4  -5  -1    0.90    0.44
   4  -5  -1    0.19    0.40
  -4   5   1    0.56    0.50
  -4   5   1    0.88    0.51
  -4   5   1    0.58    0.39
   3  -5  -1   19.09    0.96
   3  -5  -1   18.58    0.94
   3  -5  -1   18.49    0.95
  -3   5   1   19.22    1.18
  -3   5   1   19.02    1.41
  -3   5   1   19.96    0.91
  -3   5   1   18.41    0.96
  -3   5   1   17.11    0.97
   2  -5  -1    2.87    0.41
   2  -5  -1    2.19    0.84
   2  -5  -1    2.89    0.45
   2  -5  -1    4.01    0.46
  -2   5   1    3.05    0.47
  -2   5   1    2.61    0.39
  -2   5   1    3.85    0.49
  -2   5   1    2.89    0.41
   1  -5  -1   34.12    1.23
   1  -5  -1   34.70    2.67
   1  -5  -1   35.02    1.61
   1  -5  -1   33.93    1.18
  -1   5   1   34.95    1.34
  -1   5   1   34.05    1.23
  -1   5   1   33.83    1.31
  -1   5   1   35.06    1.21
   0  -5  -1    0.86    0.62
   0  -5  -1    0.55    0.17
   0  -5  -1    0.70    0.24
   0  -5  -1    0.61    0.24
   0   5   1    0.79    0.25
   0   5   1    0.73    0.23
   0   5   1    0.82    0.25
   0   5   1    1.04    0.25
   0   5   1    0.74    0.20
  -1  -5  -1   25.43    1.22
  -1  -5  -1   24.75    0.91
  -1  -5  -1   22.21    0.94
  -1  -5  -1   23.80    0.76
  -1  -5  -1   24.69    1.13
  -1  -5  -1   24.04    2.07
   1   5   1   23.33    0.91
   1   5   1   23.67    0.90
  -2  -5  -1    0.07    0.20
  -2  -5  -1    0.31    0.30
  -2  -5  -1    0.50    0.27
  -2  -5  -1    0.09    0.54
   2   5   1   -0.11    0.49
   2   5   1    0.16    0.21
   2   5   1    0.14    0.16
   2   5   1    0.26    0.23
  -3  -5  -1    1.19    0.89
  -3  -5  -1    0.58    0.46
  -3  -5  -1    0.08    0.35
   3   5   1    0.50    0.41
   3   5   1    0.51    0.34
   3   5   1    0.18    0.69
  -4  -5  -1    3.18    0.65
   4   5   1    3.12    1.02
   4   5   1    4.17    0.72
   4   5   1    2.84    0.53
  -5  -5  -1    4.74    0.82
   5   5   1    5.84    1.44
   5  -6  -1    3.43    0.70
  -5   6   1    3.57    0.87
   4  -6  -1    4.97    0.72
   4  -6  -1    5.51    0.75
   4  -6  -1    5.33    0.73
  -4   6   1    7.06    0.88
  -4   6   1    5.91    0.79
   3  -6  -1    0.81    0.76
   3  -6  -1    0.61    0.37
   3  -6  -1    0.61    0.34
   3  -6  -1    0.35    0.41
  -3   6   1    0.41    0.43
  -3   6   1    0.77    0.39
  -3   6   1    0.50    0.30
  -3   6   1    1.12    0.42
  -3   6   1    0.70    0.47
   2  -6  -1    5.31    0.60
   2  -6  -1    5.84    0.58
   2  -6  -1    4.87    1.28
   2  -6  -1    6.13    0.59
  -2   6   1    5.81    0.60
  -2   6   1    5.74    0.67
  -2   6   1    5.51    0.59
  -2   6   1    4.68    0.54
   1  -6  -1   48.74    2.21
   1  -6  -1   49.26    1.59
   1  -6  -1   49.61    3.55
   1  -6  -1   51.83    1.70
  -1   6   1   48.31    1.62
  -1   6   1   46.54    1.63
  -1   6   1   47.49    1.74
  -1   6   1   49.84    1.81
   0  -6  -1    0.15    0.67
   0  -6  -1    0.30    0.26
   0  -6  -1    0.22    0.22
   0   6   1    0.08    0.22
   0   6   1    0.09    0.20
   0   6   1    0.12    0.23
   0   6   1   -0.01    0.22
   0   6   1   -0.12    0.18
  -1  -6  -1   21.43    1.07
  -1  -6  -1   21.63    0.77
  -1  -6  -1   22.01    2.27
  -1  -6  -1   23.45    0.94
  -1  -6  -1   22.28    1.01
  -1  -6  -1   22.06    1.24
   1   6   1   24.24    0.97
   1   6   1   22.57    0.93
  -2  -6  -1    0.13    0.24
  -2  -6  -1   -0.24    0.31
  -2  -6  -1   -0.01    0.67
  -2  -6  -1   -0.03    0.28
   2   6   1   -0.16    0.21
   2   6   1    0.16    0.27
  -3  -6  -1   20.80    2.44
  -3  -6  -1   16.07    1.02
  -3  -6  -1   14.48    1.31
   3   6   1   14.32    1.57
   3   6   1   15.68    1.14
   3   6   1   15.91    0.89
  -4  -6  -1   23.02    1.32
   4   6   1   24.73    1.50
   4   6   1   20.26    1.17
   4   6   1   22.88    2.08
   5  -7  -1    4.02    0.80
  -5   7   1    2.87    0.85
   4  -7  -1    5.42    0.81
   4  -7  -1    4.73    0.70
   4  -7  -1    4.51    0.75
  -4   7   1    4.06    0.91
  -4   7   1    3.55    0.67
  -4   7   1    5.58    0.88
   3  -7  -1    1.00    0.44
   3  -7  -1    0.74    0.46
   3  -7  -1    2.94    1.07
   3  -7  -1    0.51    0.38
  -3   7   1    0.84    0.46
  -3   7   1    0.50    0.48
  -3   7   1    0.32    0.32
  -3   7   1    0.49    0.44
   2  -7  -1    0.28    1.05
   2  -7  -1   -0.24    0.39
   2  -7  -1   -0.10    0.30
   2  -7  -1    0.12    0.33
  -2   7   1    0.05    0.32
  -2   7   1    0.21    0.31
  -2   7   1    0.10    0.32
  -2   7   1    0.16    0.31
   1  -7  -1    6.31    0.77
   1  -7  -1    7.38    0.64
   1  -7  -1    5.11    1.48
   1  -7  -1    6.53    0.61
  -1   7   1    6.84    0.61
  -1   7   1    6.27    0.64
  -1   7   1    6.84    0.64
  -1   7   1    6.80    0.60
   0  -7  -1   57.82    1.82
   0  -7  -1   56.45    4.01
   0  -7  -1   54.30    1.88
   0   7   1   54.50    1.81
   0   7   1   58.43    1.85
   0   7   1   54.14    1.84
   0   7   1   55.61    2.09
   0   7   1   57.32    2.21
  -1  -7  -1    0.45    0.30
  -1  -7  -1    0.11    0.47
  -1  -7  -1   -0.30    0.90
  -1  -7  -1    0.49    0.28
   1   7   1    0.39    0.26
   1   7   1    0.14    0.26
  -2  -7  -1   20.99    1.10
  -2  -7  -1   18.64    1.34
  -2  -7  -1   22.37    2.61
  -2  -7  -1   21.16    0.97
   2   7   1   20.53    0.97
   2   7   1   21.34    1.00
  -3  -7  -1    1.87    0.62
  -3  -7  -1    1.68    0.52
   3   7   1    2.00    0.47
   3   7   1    2.44    0.67
  -4  -7  -1    1.62    0.54
  -4  -7  -1    1.48    0.72
   4   7   1   -0.44    1.33
   4   7   1    0.95    0.47
   4  -8  -1   11.78    1.08
   4  -8  -1   13.13    1.11
   4  -8  -1   11.98    0.96
  -4   8   1   13.35    1.24
  -4   8   1   12.56    1.10
   3  -8  -1    7.04    0.85
   3  -8  -1    5.77    0.74
   3  -8  -1    7.44    0.82
  -3   8   1    5.89    0.90
  -3   8   1    5.75    0.96
  -3   8   1    7.67    0.95
  -3   8   1    6.68    0.78
   2  -8  -1    7.88    0.84
   2  -8  -1    5.92    1.88
   2  -8  -1    6.96    0.79
   2  -8  -1    5.50    0.81
  -2   8   1    7.59    0.88
  -2   8   1    7.07    0.83
  -2   8   1    6.67    0.85
  -2   8   1    6.12    0.71
   1  -8  -1   14.92    0.99
   1  -8  -1   15.99    1.22
   1  -8  -1   14.21    0.87
   1  -8  -1   16.01    3.24
  -1   8   1   13.56    0.88
  -1   8   1   15.05    0.93
  -1   8   1   15.29    1.02
  -1   8   1   15.72    0.95
   0  -8  -1   -0.38    1.13
   0  -8  -1   -0.54    0.32
   0  -8  -1   -0.21    0.24
   0   8   1    0.01    0.25
   0   8   1    0.09    0.28
   0   8   1   -0.16    0.26
  -1  -8  -1   25.43    3.17
  -1  -8  -1   26.39    1.15
  -1  -8  -1   25.68    1.23
   1   8   1   25.25    1.16
   1   8   1   25.89    1.16
  -2  -8  -1    4.62    1.68
  -2  -8  -1    2.29    0.57
  -2  -8  -1    1.51    0.67
   2   8   1    2.47    0.51
  -3  -8  -1    2.68    0.63
   3   8   1    2.13    0.55
  -4  -8  -1    7.25    0.97
   4  -9  -1    3.34    0.78
   4  -9  -1    3.71    0.81
  -4   9   1    2.79    0.78
  -4   9   1    3.50    0.87
   3  -9  -1   10.07    1.03
   3  -9  -1    8.73    0.88
   3  -9  -1   10.44    1.00
  -3   9   1    9.05    0.96
  -3   9   1    8.93    1.23
  -3   9   1    8.34    0.97
   2  -9  -1    1.38    0.55
   2  -9  -1    0.92    0.44
   2  -9  -1    0.83    1.83
  -2   9   1    1.83    0.58
  -2   9   1    1.85    0.57
  -2   9   1    0.82    0.44
   1  -9  -1   14.09    0.97
   1  -9  -1   14.08    1.01
   1  -9  -1   15.76    1.27
  -1   9   1   13.22    1.02
  -1   9   1   15.33    1.01
  -1   9   1   14.31    1.01
   0  -9  -1    7.73    2.24
   0  -9  -1   12.55    0.87
   0  -9  -1   11.77    0.92
   0   9   1   11.54    0.86
   0   9   1   11.17    0.87
   0   9   1   12.43    0.92
  -1  -9  -1    1.25    1.57
  -1  -9  -1    0.70    0.38
  -1  -9  -1    1.44    0.50
   1   9   1    1.17    0.41
   1   9   1    1.36    0.45
  -2  -9  -1    1.90    0.60
   2   9   1    1.87    0.52
  -3  -9  -1    2.30    0.68
   3   9   1    2.14    0.57
   3 -10  -1    0.10    0.52
   3 -10  -1    0.43    0.57
   3 -10  -1    2.83    1.36
  -3  10   1    0.02    0.53
  -3  10   1    0.56    0.57
  -3  10   1   -0.63    0.50
   2 -10  -1    0.73    0.49
   2 -10  -1    0.98    0.56
  -2  10   1    0.74    0.52
  -2  10   1    0.70    0.48
  -2  10   1    0.77    0.53
   1 -10  -1    0.12    0.42
   1 -10  -1    0.35    0.44
  -1  10   1   -0.43    0.44
  -1  10   1   -0.09    0.36
  -1  10   1   -0.46    0.37
   0 -10  -1    0.74    0.44
   0 -10  -1    1.51    0.55
   0  10   1    1.59    0.56
   0  10   1    0.80    0.40
  -1 -10  -1    2.29    0.66
  -1 -10  -1    4.06    2.31
   1  10   1    2.82    0.64
  -2 -10  -1    6.69    0.94
   2  10   1    6.54    0.84
  -3 -10  -1   -0.38    0.52
   3 -11  -1    5.11    1.78
   3 -11  -1    2.31    0.77
   3 -11  -1    2.67    0.77
  -3  11   1    3.03    0.83
  -3  11   1    2.31    0.76
   2 -11  -1    5.26    0.93
   2 -11  -1    4.27    0.74
  -2  11   1    4.21    0.79
  -2  11   1    4.67    0.86
   1 -11  -1    0.20    0.44
   1 -11  -1    0.47    0.52
  -1  11   1    0.08    0.51
  -1  11   1    0.00    0.46
   0 -11  -1    0.65    0.45
   0 -11  -1    0.64    0.57
   0  11   1    1.10    0.47
   0  11   1    0.90    0.52
  -1 -11  -1   -2.14    2.42
  -1 -11  -1    1.16    0.67
   1  11   1    1.02    0.61
  -2 -11  -1   -0.13    0.59
  -2 -11  -1    4.75    2.28
   2  11   1    1.22    0.62
   2 -12  -1    0.54    0.59
   2 -12  -1    1.08    0.61
  -2  12   1    0.29    0.62
  -2  12   1    0.72    0.70
   1 -12  -1    1.59    0.74
   1 -12  -1    1.41    0.58
  -1  12   1    1.48    0.62
  -1  12   1    1.05    0.62
   0 -12  -1    1.50    0.75
   0  12   1    3.29    0.82
  -1 -12  -1    1.28    0.65
   1  12   1    1.49    0.69
   0  13  -2   -0.58    0.60
   0 -13   2   -0.90    0.57
  -1  13  -2    5.32    1.02
   1 -13   2    5.89    0.97
   1  12  -2    0.39    0.56
  -1 -12   2    0.78    0.58
   0  12  -2    2.15    0.73
  -1  12  -2    1.21    0.64
  -1  12  -2    1.01    0.55
   1 -12   2    0.88    0.61
   1 -12   2    0.89    0.51
  -2  12  -2    2.72    0.78
  -2  12  -2    2.45    0.82
   2 -12   2    2.12    0.70
   2 -12   2    1.34    0.60
   3 -12   2    0.29    0.70
  -2 -11   2    3.68    2.00
   1  11  -2    3.01    0.69
  -1 -11   2    0.55    2.47
  -1 -11   2    2.90    0.64
   0  11  -2    2.59    0.60
   0  11  -2    0.78    0.48
   0  11  -2    1.64    0.60
   0 -11   2    1.86    0.51
   0 -11   2    2.42    0.63
  -1  11  -2    0.53    0.55
  -1  11  -2    0.41    0.49
   1 -11   2    0.57    0.51
   1 -11   2    0.15    0.44
   1 -11   2    2.60    0.82
  -2  11  -2    3.94    0.81
  -2  11  -2    2.02    0.66
   2 -11   2    2.28    0.64
   2 -11   2    2.50    0.67
  -3  11  -2    0.36    0.58
  -3  11  -2    1.11    0.72
   3 -11   2    0.55    0.64
   3 -11   2    0.49    0.60
   3 -11   2    2.57    1.64
  -3 -10   2    1.05    0.52
   2  10  -2    1.63    0.54
  -2 -10   2    2.38    0.58
  -2 -10   2    5.36    2.12
   1  10  -2    5.41    0.72
  -1 -10   2    6.17    0.77
  -1 -10   2    5.97    2.25
   0  10  -2   -0.62    0.34
   0  10  -2   -0.05    0.36
   0  10  -2   -0.30    0.36
   0 -10   2   -0.04    0.34
   0 -10   2    0.93    0.68
   0 -10   2   -0.14    0.38
  -1  10  -2    6.07    0.79
  -1  10  -2    6.02    0.80
  -1  10  -2    7.50    0.91
   1 -10   2    5.55    0.79
   1 -10   2    7.79    1.37
   1 -10   2    5.84    0.73
  -2  10  -2    4.83    0.78
  -2  10  -2    4.71    0.74
  -2  10  -2    6.72    0.91
   2 -10   2    1.62    2.28
   2 -10   2    7.06    0.88
   2 -10   2    6.43    1.21
   2 -10   2    6.70    0.89
  -3  10  -2    7.01    0.94
  -3  10  -2    9.85    1.20
  -3  10  -2    5.93    0.97
   3 -10   2    7.55    0.87
   3 -10   2    8.50    0.95
  -4  10  -2    9.66    1.24
  -4  10  -2    9.40    1.23
   4 -10   2    9.60    1.06
   4 -10   2   10.26    1.23
   3   9  -2    8.98    1.10
  -3  -9   2    9.14    0.83
   2   9  -2    9.81    0.80
   2   9  -2    9.54    1.00
  -2  -9   2   12.30    2.60
  -2  -9   2   10.82    0.84
   1   9  -2    0.39    0.35
   1   9  -2    0.50    0.31
  -1  -9   2    0.06    0.28
  -1  -9   2    0.29    0.38
  -1  -9   2   -0.65    1.32
   0   9  -2    3.10    0.53
   0   9  -2    3.11    0.53
   0   9  -2    2.64    0.49
   0  -9   2    3.66    0.62
   0  -9   2    3.74    0.99
   0  -9   2    1.58    1.45
   0  -9   2    3.10    0.53
  -1   9  -2    0.92    0.43
  -1   9  -2    1.32    0.47
  -1   9  -2    0.86    0.43
   1  -9   2    1.72    0.48
   1  -9   2    1.96    0.81
   1  -9   2    1.69    0.55
   1  -9   2    1.65    1.85
  -2   9  -2    7.25    0.93
  -2   9  -2    7.14    0.82
  -2   9  -2    7.39    0.91
   2  -9   2    6.75    0.80
   2  -9   2    8.28    0.85
   2  -9   2    7.10    2.26
   2  -9   2    6.30    1.08
  -3   9  -2    5.07    0.85
  -3   9  -2    5.66    0.89
  -3   9  -2    5.53    0.88
   3  -9   2    5.51    0.81
   3  -9   2    6.91    0.95
  -4   9  -2    1.68    0.72
  -4   9  -2    2.15    0.63
   4  -9   2    2.19    0.68
   4  -9   2    2.49    0.71
  -3  -8   2   13.97    2.13
   2   8  -2    0.35    0.32
   2   8  -2   -0.10    0.40
  -2  -8   2    0.21    1.14
  -2  -8   2    0.64    0.37
   1   8  -2    5.34    0.52
   1   8  -2    5.55    0.56
  -1  -8   2    4.07    1.50
  -1  -8   2    5.63    0.54
  -1  -8   2    6.61    0.63
   0   8  -2    1.36    0.37
   0   8  -2    1.41    0.31
   0   8  -2    1.42    0.36
   0   8  -2    0.88    0.35
   0  -8   2    0.91    0.34
   0  -8   2    0.77    1.03
   0  -8   2    1.38    0.33
  -1   8  -2   13.14    0.85
  -1   8  -2   13.05    0.89
  -1   8  -2   12.80    0.85
   1  -8   2   13.36    0.85
   1  -8   2   14.20    0.85
   1  -8   2   13.31    1.21
   1  -8   2   13.85    2.90
  -2   8  -2   10.06    0.86
  -2   8  -2   10.20    0.91
  -2   8  -2   10.84    0.96
  -2   8  -2   11.12    0.91
   2  -8   2   12.79    0.95
   2  -8   2   12.44    2.70
   2  -8   2   11.78    0.87
   2  -8   2   11.28    1.16
  -3   8  -2    2.18    0.66
  -3   8  -2    3.50    0.75
  -3   8  -2    2.36    0.64
   3  -8   2    2.51    0.55
   3  -8   2    2.34    0.78
   3  -8   2    3.87    1.33
   3  -8   2    2.74    0.45
   3  -8   2    3.35    0.69
  -4   8  -2    7.05    0.94
  -4   8  -2   10.15    1.25
   4  -8   2    6.77    0.88
   4  -8   2    5.76    0.84
   4   7  -2    0.78    1.21
  -4  -7   2    2.00    0.48
  -4  -7   2    1.82    0.66
   3   7  -2   10.03    0.67
   3   7  -2    8.45    0.95
  -3  -7   2    9.60    1.06
  -3  -7   2   10.22    0.75
   2   7  -2   32.33    1.16
   2   7  -2   34.02    1.50
   2   7  -2   34.42    1.20
  -2  -7   2   33.15    1.25
  -2  -7   2   31.95    3.01
  -2  -7   2   32.80    1.61
   1   7  -2    0.01    0.19
   1   7  -2   -0.13    0.20
  -1  -7   2   -0.07    0.18
  -1  -7   2   -0.90    0.66
  -1  -7   2    0.07    0.23
   0   7  -2   15.29    0.82
   0   7  -2   16.80    0.85
   0   7  -2   16.10    0.80
   0   7  -2   16.92    0.81
   0  -7   2   14.32    2.04
   0  -7   2   16.47    0.78
   0  -7   2   16.68    0.84
  -1   7  -2    0.86    0.33
  -1   7  -2    1.04    0.33
  -1   7  -2    0.95    0.33
  -1   7  -2    0.49    0.19
   1  -7   2    0.58    0.52
   1  -7   2    0.90    0.33
   1  -7   2    1.14    0.31
   1  -7   2    1.59    1.12
  -2   7  -2    4.63    0.66
  -2   7  -2    7.15    0.75
  -2   7  -2    5.75    0.65
  -2   7  -2    5.34    0.68
   2  -7   2    6.18    0.65
   2  -7   2    5.75    0.91
   2  -7   2    3.95    0.47
   2  -7   2    4.98    1.40
   2  -7   2    7.40    0.68
  -3   7  -2    7.16    0.86
  -3   7  -2    8.08    0.98
  -3   7  -2    8.11    0.97
   3  -7   2    8.23    0.77
   3  -7   2   11.64    0.98
   3  -7   2   11.44    1.99
   3  -7   2    7.41    0.96
   3  -7   2    8.11    0.61
  -4   7  -2   -0.35    0.46
  -4   7  -2   -0.39    0.52
   4  -7   2   -0.32    0.48
   4  -7   2   -0.44    0.45
  -5   7  -2    6.24    0.97
   5  -7   2    6.16    0.95
   4   6  -2    6.57    1.52
   4   6  -2    6.23    0.91
  -4  -6   2    6.56    0.69
  -4  -6   2    9.40    1.25
   3   6  -2   10.10    1.42
   3   6  -2    9.78    0.64
   3   6  -2    8.96    0.91
  -3  -6   2    8.55    0.99
  -3  -6   2   10.62    0.70
  -3  -6   2   11.56    2.07
   2   6  -2    1.37    0.25
   2   6  -2    1.37    0.27
   2   6  -2    1.48    0.28
   2   6  -2    1.83    0.44
  -2  -6   2    1.38    0.25
  -2  -6   2    1.75    0.34
  -2  -6   2    1.23    0.37
  -2  -6   2    1.46    0.80
  -2  -6   2    1.36    0.25
   1   6  -2   15.37    0.93
   1   6  -2   15.34    0.68
   1   6  -2   14.02    0.80
   1   6  -2   14.64    0.67
   1   6  -2   16.48    0.67
  -1  -6   2   17.30    0.76
  -1  -6   2   15.10    1.82
  -1  -6   2   14.92    0.74
  -1  -6   2   15.11    0.66
  -1  -6   2   16.02    0.67
   0   6  -2    9.29    0.59
   0   6  -2    9.40    0.56
   0   6  -2   10.38    0.61
   0   6  -2   10.81    0.59
   0  -6   2    9.93    0.60
   0  -6   2   10.28    1.56
   0  -6   2   10.42    0.57
  -1   6  -2   67.23    2.14
  -1   6  -2   72.42    2.15
  -1   6  -2   68.98    2.61
  -1   6  -2   72.99    2.33
   1  -6   2   75.89    2.18
   1  -6   2   73.01    4.42
   1  -6   2   71.91    3.11
   1  -6   2   76.30    2.12
  -2   6  -2  125.78    3.48
  -2   6  -2  126.01    4.65
  -2   6  -2  125.05    3.84
  -2   6  -2  127.04    3.53
   2  -6   2  118.40    6.68
   2  -6   2  129.20    3.49
   2  -6   2  123.73    3.24
   2  -6   2  127.42    4.96
   2  -6   2  127.88    3.42
  -3   6  -2    0.30    0.38
  -3   6  -2    1.13    0.50
  -3   6  -2    0.86    0.42
   3  -6   2    0.54    0.52
   3  -6   2    0.46    0.25
   3  -6   2    0.36    0.41
   3  -6   2    0.69    0.38
   3  -6   2    1.00    0.76
  -4   6  -2    7.43    0.92
  -4   6  -2    5.87    0.78
  -4   6  -2    6.23    0.93
   4  -6   2    5.99    0.69
   4  -6   2    7.15    0.81
   4  -6   2    6.37    0.74
  -5   6  -2    4.67    0.94
   5  -6   2    4.95    0.78
   5   5  -2   10.78    1.09
   5   5  -2    9.40    1.82
   4   5  -2    0.22    0.28
   4   5  -2    0.44    0.46
   4   5  -2    0.71    0.84
  -4  -5   2    0.39    0.35
   3   5  -2    6.51    1.10
   3   5  -2    5.81    0.67
   3   5  -2    4.91    0.46
  -3  -5   2    4.57    1.32
  -3  -5   2    4.84    0.49
  -3  -5   2    4.78    0.79
  -3  -5   2    4.26    0.50
   2   5  -2   18.49    0.66
   2   5  -2   16.19    1.18
   2   5  -2   16.39    0.87
   2   5  -2   16.00    0.64
  -2  -5   2   16.15    1.03
  -2  -5   2   16.06    1.79
  -2  -5   2   16.55    0.62
  -2  -5   2   16.98    0.71
  -2  -5   2   15.57    0.62
   1   5  -2   23.64    1.01
   1   5  -2   26.76    0.85
   1   5  -2   24.84    0.85
   1   5  -2   24.67    1.22
   1   5  -2   26.20    0.85
  -1  -5   2   24.78    0.88
  -1  -5   2   25.21    0.83
  -1  -5   2   22.75    1.05
  -1  -5   2   24.76    2.04
  -1  -5   2   25.23    0.82
  -1  -5   2   22.84    0.87
   0   5  -2  121.95    3.19
   0   5  -2  124.05    4.36
   0   5  -2  127.14    3.48
   0   5  -2  129.85    3.18
   0   5  -2  123.98    3.21
   0  -5   2  128.53    3.18
   0  -5   2  126.32    6.37
   0  -5   2  119.96    3.20
   0  -5   2  120.59    3.18
  -1   5  -2    0.48    0.24
  -1   5  -2    0.38    0.23
  -1   5  -2    0.28    0.20
   1  -5   2    0.61    0.38
   1  -5   2    0.81    0.25
   1  -5   2    1.12    0.76
   1  -5   2    0.54    0.21
  -2   5  -2   24.71    1.32
  -2   5  -2   24.72    1.07
  -2   5  -2   24.45    1.16
  -2   5  -2   24.71    1.06
   2  -5   2   24.06    1.00
   2  -5   2   22.37    2.06
   2  -5   2   24.64    1.04
   2  -5   2   25.38    0.87
   2  -5   2   25.37    1.40
  -3   5  -2   42.52    2.14
  -3   5  -2   39.20    1.52
  -3   5  -2   41.79    1.61
  -3   5  -2   42.54    1.78
   3  -5   2   38.49    1.37
   3  -5   2   40.20    1.37
   3  -5   2   40.35    2.00
   3  -5   2   39.98    1.49
   3  -5   2   40.22    1.51
  -4   5  -2    9.71    1.02
  -4   5  -2    7.77    0.82
  -4   5  -2    9.09    0.85
   4  -5   2    9.01    0.82
   4  -5   2    6.61    0.69
   4  -5   2    8.24    0.81
  -5   5  -2    1.57    0.69
  -5   5  -2    0.24    0.58
   5  -5   2    1.32    0.52
   5   4  -2    0.03    0.46
   5   4  -2   -0.09    1.06
   4   4  -2   14.02    1.06
   4   4  -2   16.85    1.67
   4   4  -2   13.95    0.71
  -4  -4   2   14.24    0.80
   3   4  -2   12.65    0.49
   3   4  -2   13.74    1.23
   3   4  -2   13.90    0.85
   3   4  -2   12.83    0.57
  -3  -4   2   13.26    0.74
  -3  -4   2   14.14    1.12
  -3  -4   2   12.41    0.64
   2   4  -2   70.05    2.80
   2   4  -2   68.66    1.79
   2   4  -2   72.00    2.24
  -2  -4   2   74.46    2.83
  -2  -4   2   68.07    1.78
  -2  -4   2   71.45    1.87
  -2  -4   2   64.57    4.06
   1   4  -2   24.98    0.76
   1   4  -2   24.40    0.76
   1   4  -2   22.94    1.16
   1   4  -2   24.55    0.96
   1   4  -2   25.20    0.78
  -1  -4   2   25.35    0.76
  -1  -4   2   24.26    1.05
  -1  -4   2   24.93    0.81
  -1  -4   2   23.62    0.83
  -1  -4   2   23.05    1.82
  -1  -4   2   24.24    0.75
   0   4  -2   13.26    0.55
   0   4  -2   13.59    0.60
   0   4  -2   14.45    0.70
   0   4  -2   14.44    0.55
   0   4  -2   13.47    0.55
   0  -4   2   13.55    0.54
   0  -4   2   13.55    0.56
   0  -4   2   11.59    0.89
   0  -4   2   13.86    1.37
   0  -4   2   13.00    0.54
   0  -4   2   14.06    0.59
  -1   4  -2    0.10    0.15
  -1   4  -2    0.22    0.18
  -1   4  -2    0.29    0.28
  -1   4  -2    0.13    0.17
  -1   4  -2   -0.06    0.17
   1  -4   2    0.67    0.33
   1  -4   2    0.39    0.19
   1  -4   2    0.39    0.17
   1  -4   2    0.28    0.16
   1  -4   2    1.01    0.60
  -2   4  -2    6.50    0.55
  -2   4  -2    7.12    0.54
  -2   4  -2    7.93    0.62
  -2   4  -2    7.41    0.69
   2  -4   2    6.67    0.42
   2  -4   2    8.15    0.75
   2  -4   2    7.09    0.52
   2  -4   2    7.21    0.56
   2  -4   2    6.08    1.09
   2  -4   2    6.78    0.41
  -3   4  -2   45.42    1.58
  -3   4  -2   41.88    1.56
  -3   4  -2   43.12    1.75
  -3   4  -2   38.86    2.26
   3  -4   2   45.43    1.52
   3  -4   2   40.09    1.27
   3  -4   2   42.33    2.05
   3  -4   2   41.71    1.41
   3  -4   2   44.20    1.49
  -4   4  -2    3.10    0.59
  -4   4  -2    2.74    0.58
  -4   4  -2    3.50    0.65
   4  -4   2    2.67    0.51
   4  -4   2    3.61    0.57
  -5   4  -2    1.16    0.67
   5  -4   2    1.57    0.51
   5   3  -2    1.75    1.17
  -5  -3   2    0.87    0.39
   4   3  -2   15.42    0.99
   4   3  -2   15.73    1.43
   4   3  -2   12.90    0.66
  -4  -3   2   13.02    0.75
  -4  -3   2   12.92    0.99
  -4  -3   2   14.62    1.41
   3   3  -2   11.10    1.06
   3   3  -2   10.50    0.71
   3   3  -2    9.99    0.40
   3   3  -2   10.73    0.48
  -3  -3   2   11.05    0.67
  -3  -3   2   10.49    0.54
  -3  -3   2    9.81    0.45
  -3  -3   2   10.62    0.97
  -3  -3   2    9.02    0.40
   2   3  -2  100.82    2.39
   2   3  -2   92.79    3.60
   2   3  -2   99.83    2.92
   2   3  -2  100.72    2.42
  -2  -3   2   96.10    2.42
  -2  -3   2  105.11    2.49
  -2  -3   2  104.03    3.81
  -2  -3   2   98.23    2.40
   1   3  -2  259.26    6.11
   1   3  -2  263.99    6.91
   1   3  -2  255.11    8.98
   1   3  -2  271.86    6.12
  -1  -3   2  261.96    6.09
  -1  -3   2  265.01    6.10
  -1  -3   2  274.30    8.82
  -1  -3   2  262.66    6.12
  -1  -3   2  259.22    8.96
  -1  -3   2  257.98   11.97
  -1  -3   2  258.67    6.10
   0   3  -2   94.42    2.28
   0   3  -2   91.88    2.30
   0   3  -2   97.17    2.54
   0   3  -2   92.02    2.30
   0   3  -2   90.35    4.47
   0   3  -2   89.42    2.29
   0  -3   2   88.81    3.57
   0  -3   2   91.35    2.27
   0  -3   2   88.68    2.29
   0  -3   2   94.19    4.54
   0  -3   2   91.92    2.28
   0  -3   2   90.06    2.29
  -1   3  -2  149.22    3.79
  -1   3  -2  150.87    5.25
  -1   3  -2  155.12    5.65
  -1   3  -2  158.07    3.81
  -1   3  -2  150.94    4.18
  -1   3  -2  151.64    3.80
   1  -3   2  155.16    7.23
   1  -3   2  149.57    3.75
   1  -3   2  149.28    3.84
   1  -3   2  158.08    5.67
   1  -3   2  154.18    3.64
   1  -3   2  151.68    5.25
   1  -3   2  151.50    3.77
  -2   3  -2   72.10    2.08
  -2   3  -2   72.96    2.00
  -2   3  -2   74.07    2.32
  -2   3  -2   74.04    2.13
  -2   3  -2   73.44    2.93
   2  -3   2   70.87    1.96
   2  -3   2   74.42    2.07
   2  -3   2   71.49    2.04
   2  -3   2   75.14    3.01
   2  -3   2   75.11    2.05
  -3   3  -2   11.81    1.02
  -3   3  -2   10.46    0.71
  -3   3  -2   10.87    0.81
  -3   3  -2   10.51    0.45
  -3   3  -2   12.12    0.73
   3  -3   2   11.71    0.71
   3  -3   2   11.46    0.65
   3  -3   2   12.34    0.69
   3  -3   2   10.70    0.92
  -4   3  -2   27.56    1.28
  -4   3  -2   27.67    1.45
  -4   3  -2   26.80    1.25
   4  -3   2   26.97    1.19
   4  -3   2   27.15    1.22
  -5   3  -2    8.34    0.98
   5  -3   2    7.82    0.87
   5  -3   2    9.53    1.49
   5   2  -2    1.42    0.94
  -5  -2   2    0.55    0.38
   4   2  -2    9.80    1.21
   4   2  -2   10.99    0.83
  -4  -2   2    9.35    0.78
  -4  -2   2    9.95    1.22
  -4  -2   2    9.41    0.64
   3   2  -2   16.32    0.56
   3   2  -2   19.51    0.91
   3   2  -2   18.37    1.23
  -3  -2   2   17.67    0.60
  -3  -2   2   18.13    0.91
  -3  -2   2   17.75    0.70
  -3  -2   2   17.93    1.27
  -3  -2   2   18.45    0.64
   2   2  -2   24.22    1.25
   2   2  -2   26.08    0.98
   2   2  -2   24.87    0.65
   2   2  -2   23.48    0.69
   2   2  -2   24.80    0.66
  -2  -2   2   26.17    0.74
  -2  -2   2   26.31    1.32
  -2  -2   2   24.71    0.67
  -2  -2   2   24.15    0.69
  -2  -2   2   23.81    0.66
  -2  -2   2   25.22    0.95
   1   2  -2  167.88    3.90
   1   2  -2  170.09    4.53
   1   2  -2  166.38    3.93
   1   2  -2  167.77    3.93
   1   2  -2  168.28    5.52
   1   2  -2  193.87    3.92
   1   2  -2  168.33    5.92
  -1  -2   2  165.30    4.16
  -1  -2   2  168.24    3.92
  -1  -2   2  171.06    5.91
  -1  -2   2  169.91    4.52
  -1  -2   2  169.97    3.94
  -1  -2   2  166.99    3.92
  -1  -2   2  166.86    5.51
   0   2  -2  751.20   27.12
   0   2  -2  801.44   19.80
   0   2  -2  750.87   19.66
   0   2  -2  771.90   17.83
   0   2  -2  771.65   34.27
   0   2  -2  749.87   17.75
   0   2  -2  731.07   17.85
   0   2  -2  768.71   17.64
   0  -2   2  741.11   17.69
   0  -2   2  775.34   34.17
   0  -2   2  762.70   27.49
   0  -2   2  764.49   17.89
   0  -2   2  746.42   17.71
   0  -2   2  766.05   17.71
   0  -2   2  779.17   19.93
   0  -2   2  750.39   17.80
   0  -2   2  779.02   25.20
  -1   2  -2  192.60    4.68
  -1   2  -2  182.39    8.81
  -1   2  -2  189.67    4.67
  -1   2  -2  202.78    7.05
  -1   2  -2  201.52    4.58
  -1   2  -2  191.02    6.59
  -1   2  -2  196.25    4.64
  -1   2  -2  198.38    4.65
  -1   2  -2  188.31    5.15
   1  -2   2  193.65    4.65
   1  -2   2  194.65    8.83
   1  -2   2  192.91    4.68
   1  -2   2  201.41    7.05
   1  -2   2  190.41    5.16
   1  -2   2  190.34    4.57
   1  -2   2  198.77    4.65
   1  -2   2  196.45    6.61
   1  -2   2  188.65    4.67
  -2   2  -2    4.72    0.39
  -2   2  -2    4.63    0.38
  -2   2  -2    4.63    0.23
  -2   2  -2    5.53    0.43
  -2   2  -2    5.31    0.58
  -2   2  -2    5.16    0.45
   2  -2   2    4.73    0.58
   2  -2   2    5.18    0.40
   2  -2   2    5.01    0.40
   2  -2   2    4.88    0.42
  -3   2  -2   12.25    0.79
  -3   2  -2   11.56    0.69
  -3   2  -2   13.63    1.11
  -3   2  -2   13.56    0.77
   3  -2   2   12.54    0.68
   3  -2   2   12.33    0.66
  -4   2  -2    1.32    0.50
  -4   2  -2    1.51    0.40
  -4   2  -2    1.19    0.45
   4  -2   2    0.15    0.69
   4  -2   2    1.18    0.40
   4  -2   2    1.57    0.43
  -5   2  -2   21.75    1.29
   5  -2   2   20.85    1.96
   5  -2   2   20.31    1.12
   5   1  -2    2.19    0.43
   5   1  -2    3.53    0.99
  -5  -1   2    3.07    0.56
   4   1  -2    7.21    0.51
   4   1  -2    7.18    1.22
  -4  -1   2    5.38    0.55
  -4  -1   2    4.32    0.63
  -4  -1   2    4.95    0.92
   3   1  -2    1.90    0.60
   3   1  -2    1.46    0.33
   3   1  -2    1.06    0.19
   3   1  -2    1.64    0.42
   3   1  -2    0.82    0.17
   3   1  -2    1.29    0.22
  -3  -1   2    1.47    0.23
  -3  -1   2    1.32    0.26
  -3  -1   2    1.43    0.34
  -3  -1   2    1.17    0.19
  -3  -1   2    0.87    0.28
  -3  -1   2    1.33    0.45
   2   1  -2    8.10    0.29
   2   1  -2    8.42    0.32
   2   1  -2    8.47    0.49
   2   1  -2    7.47    0.51
   2   1  -2    8.12    0.66
   2   1  -2    7.74    0.29
  -2  -1   2    8.41    0.71
  -2  -1   2    7.68    0.31
  -2  -1   2    7.73    0.30
  -2  -1   2    7.73    0.50
  -2  -1   2    7.62    0.34
  -2  -1   2    7.32    0.28
   1   1  -2    4.68    0.44
   1   1  -2    5.32    0.32
   1   1  -2    5.40    0.33
   1   1  -2    6.05    0.45
  -1  -1   2    5.65    0.40
  -1  -1   2    5.17    0.44
  -1  -1   2    5.63    0.33
  -1  -1   2    5.57    0.32
   0   1  -2    0.38    0.09
   0   1  -2    0.37    0.10
   0   1  -2    0.37    0.09
   0   1  -2    0.31    0.09
   0   1  -2    0.47    0.19
   0   1  -2    0.46    0.10
   0   1  -2    0.68    0.22
   0  -1   2    0.25    0.08
   0  -1   2    0.32    0.19
   0  -1   2    0.22    0.08
   0  -1   2    0.28    0.09
   0  -1   2    0.32    0.09
   0  -1   2    0.44    0.11
   0  -1   2    0.93    0.27
  -1   1  -2  232.77    5.45
  -1   1  -2  229.61    6.03
  -1   1  -2  230.54    5.45
  -1   1  -2  232.65    5.49
  -1   1  -2  224.74    7.81
  -1   1  -2  233.09    5.49
  -1   1  -2  237.64    8.32
   1  -1   2  234.25    7.82
   1  -1   2  226.25    6.04
   1  -1   2  228.11    5.48
   1  -1   2  238.64    8.32
   1  -1   2  231.60    6.05
   1  -1   2  229.49    5.45
   1  -1   2  230.09    5.45
   1  -1   2  225.84    5.48
  -2   1  -2  206.24    7.38
  -2   1  -2  206.83    5.08
  -2   1  -2  216.29    5.65
  -2   1  -2  211.77    5.12
  -2   1  -2  205.40    5.14
   2  -1   2  205.30    7.73
   2  -1   2  209.62    5.13
   2  -1   2  212.42    5.08
   2  -1   2  212.03    5.07
  -3   1  -2    5.66    0.56
  -3   1  -2    6.10    0.55
  -3   1  -2    5.92    0.49
  -3   1  -2    5.93    0.75
   3  -1   2    4.65    0.45
   3  -1   2    5.76    0.48
  -4   1  -2    2.73    0.59
  -4   1  -2    2.32    0.45
  -4   1  -2    2.53    0.50
   4  -1   2    2.10    0.45
   4  -1   2    2.91    0.50
   4  -1   2    2.44    0.95
  -5   1  -2    1.28    0.61
   5  -1   2    2.32    1.12
   5  -1   2    1.30    0.48
   5   0  -2   14.87    0.82
   5   0  -2   15.74    1.72
  -5   0   2   17.10    0.96
   4   0  -2    6.30    1.09
   4   0  -2    6.51    0.53
   4   0  -2    6.32    0.75
  -4   0   2    6.30    1.01
  -4   0   2    7.34    0.61
  -4   0   2    7.16    0.87
   3   0  -2   17.23    0.66
   3   0  -2   15.22    0.60
   3   0  -2   18.78    1.18
   3   0  -2   17.14    0.87
   3   0  -2   19.66    0.68
  -3   0   2   15.96    0.64
  -3   0   2   16.53    0.66
  -3   0   2   16.80    0.93
  -3   0   2   17.04    0.72
  -3   0   2   15.70    1.23
  -3   0   2   17.20    0.74
   2   0  -2   24.62    0.92
   2   0  -2   23.19    0.71
   2   0  -2   23.35    0.70
   2   0  -2   23.98    1.17
  -2   0   2   22.74    0.73
  -2   0   2   22.17    0.71
  -2   0   2   22.44    0.70
  -2   0   2   23.90    0.86
  -2   0   2   23.39    0.96
   1   0  -2    4.64    0.31
   1   0  -2    4.61    0.40
   1   0  -2    4.75    0.20
   1   0  -2    4.94    0.31
   1   0  -2    4.81    0.37
   1   0  -2    4.79    0.20
  -1   0   2    5.02    0.29
  -1   0   2    4.81    0.20
  -1   0   2    4.77    0.20
  -1   0   2    4.73    0.32
  -1   0   2    4.56    0.22
  -1   0   2    4.89    0.21
  -1   0   2    4.87    0.31
  -1   0   2    4.38    0.38
  -1   0   2    4.77    0.37
  -1   0   2    4.75    0.32
   0   0  -2    1.79    0.16
   0   0  -2    1.67    0.13
   0   0  -2    1.62    0.14
   0   0  -2    1.57    0.12
   0   0  -2    2.10    0.24
   0   0   2    2.43    0.27
   0   0   2    1.95    0.23
   0   0   2    1.53    0.16
   0   0   2    1.59    0.14
   0   0   2    1.70    0.13
   0   0   2    1.64    0.12
  -1   0  -2   41.62    1.13
  -1   0  -2   40.82    1.19
  -1   0  -2   41.43    1.67
  -1   0  -2   39.54    1.17
  -1   0  -2   42.46    1.16
  -1   0  -2   43.14    1.19
  -1   0  -2   42.37    1.77
  -1   0  -2   41.77    1.13
   1   0   2   42.47    1.14
   1   0   2   40.90    1.18
   1   0   2   40.33    1.17
   1   0   2   40.91    1.15
   1   0   2   41.88    1.14
   1   0   2   42.03    1.20
   1   0   2   42.02    1.67
   1   0   2   40.47    1.75
  -2   0  -2  102.99    2.72
  -2   0  -2  101.81    2.78
  -2   0  -2  108.74    4.04
  -2   0  -2  107.45    2.75
  -2   0  -2  106.72    2.97
  -2   0  -2  109.25    2.84
   2   0   2  106.70    2.71
   2   0   2  109.18    2.87
   2   0   2  106.73    2.71
   2   0   2  105.96    2.76
   2   0   2  104.83    2.98
  -3   0  -2   23.20    1.46
  -3   0  -2   21.31    0.88
  -3   0  -2   23.16    0.97
  -3   0  -2   21.95    0.90
  -3   0  -2   21.84    0.96
   3   0   2   22.54    0.88
   3   0   2   21.44    1.37
   3   0   2   21.80    0.83
   3   0   2   21.94    0.88
   3   0   2   19.44    0.90
  -4   0  -2   18.50    1.04
  -4   0  -2   17.75    1.01
   4   0   2   16.28    1.54
   4   0   2   15.50    0.87
  -5   0  -2    6.07    0.85
   5   0   2    7.33    1.47
   5   0   2    4.66    0.65
   5  -1  -2    3.73    1.19
   5  -1  -2    2.49    0.48
  -5   1   2    2.39    0.58
  -5   1   2    2.69    0.66
   4  -1  -2   84.68    3.78
   4  -1  -2   89.93    2.88
   4  -1  -2   88.83    2.48
  -4   1   2   93.86    2.64
  -4   1   2   94.06    3.20
   3  -1  -2    2.09    0.41
   3  -1  -2    2.67    0.60
   3  -1  -2    2.02    0.27
  -3   1   2    1.25    0.26
  -3   1   2    1.09    0.43
  -3   1   2    1.23    0.34
  -3   1   2    1.03    0.24
  -3   1   2    0.87    0.24
  -3   1   2    1.31    0.30
   2  -1  -2    2.41    0.28
   2  -1  -2    2.48    0.25
   2  -1  -2    2.38    0.35
   2  -1  -2    2.37    0.26
   2  -1  -2    2.56    0.45
   2  -1  -2    2.34    0.26
  -2   1   2    2.45    0.30
  -2   1   2    1.90    0.31
  -2   1   2    2.26    0.26
  -2   1   2    2.58    0.29
  -2   1   2    2.47    0.26
  -2   1   2    2.77    0.33
   1  -1  -2  232.24    5.63
   1  -1  -2  241.32    6.20
   1  -1  -2  230.49    5.50
   1  -1  -2  241.23    6.24
   1  -1  -2  228.70    5.49
   1  -1  -2  232.79    5.48
   1  -1  -2  234.76    5.48
   1  -1  -2  231.18    7.93
  -1   1   2  247.24    6.25
  -1   1   2  231.88    5.49
  -1   1   2  235.86    5.49
  -1   1   2  232.46    6.20
  -1   1   2  226.41    7.92
  -1   1   2  236.90   10.44
  -1   1   2  230.57    5.49
  -1   1   2  233.54    5.51
   0  -1  -2   11.91    0.59
   0  -1  -2   12.79    0.42
   0  -1  -2   12.69    0.42
   0  -1  -2   11.67    0.76
   0  -1  -2   12.80    0.43
   0  -1  -2   12.47    0.46
   0  -1  -2   11.62    0.43
   0  -1  -2   14.37    0.69
   0  -1  -2   12.41    0.50
   0   1   2   12.11    0.42
   0   1   2   11.76    0.42
   0   1   2   11.92    0.60
   0   1   2   12.83    0.64
   0   1   2   11.65    0.49
   0   1   2   11.67    0.42
   0   1   2   11.04    0.73
   0   1   2   12.45    0.46
  -1  -1  -2  105.95    3.95
  -1  -1  -2  106.16    2.56
  -1  -1  -2  103.27    2.84
  -1  -1  -2  105.08    3.70
  -1  -1  -2  104.48    2.62
  -1  -1  -2  103.09    2.54
  -1  -1  -2  106.91    2.58
   1   1   2  101.51    3.43
   1   1   2  101.72    2.68
   1   1   2  101.89    2.57
   1   1   2   99.08    2.60
   1   1   2  102.24    3.69
   1   1   2   96.46    2.82
  -2  -1  -2   17.42    0.68
  -2  -1  -2   16.86    0.64
  -2  -1  -2   17.95    0.75
  -2  -1  -2   16.56    0.65
  -2  -1  -2   17.37    1.06
  -2  -1  -2   17.48    0.64
   2   1   2   17.22    0.67
   2   1   2   18.00    0.69
   2   1   2   16.29    0.66
   2   1   2   16.02    0.65
   2   1   2   17.17    0.65
   2   1   2   16.97    1.02
  -3  -1  -2   11.86    1.01
  -3  -1  -2    9.97    0.67
  -3  -1  -2   10.58    0.60
  -3  -1  -2   10.98    0.60
  -3  -1  -2    8.93    0.55
  -3  -1  -2    9.03    0.45
   3   1   2    9.36    0.56
   3   1   2    9.72    0.57
   3   1   2   10.23    0.58
   3   1   2   10.13    0.58
   3   1   2    9.25    0.96
  -4  -1  -2   30.45    1.33
  -4  -1  -2   28.86    1.25
  -4  -1  -2   29.31    2.09
   4   1   2   29.36    1.17
   4   1   2   29.26    1.19
   4   1   2   28.49    1.84
  -5  -1  -2    0.67    0.56
   5   1   2    1.39    0.91
   5  -2  -2    9.76    1.03
   5  -2  -2   12.77    1.54
   5  -2  -2   10.59    0.76
  -5   2   2   11.32    1.20
  -5   2   2    9.51    0.92
   4  -2  -2    7.15    0.63
   4  -2  -2    6.99    0.76
   4  -2  -2    8.21    1.26
  -4   2   2    8.64    0.73
  -4   2   2    9.16    0.91
   3  -2  -2   80.28    2.23
   3  -2  -2   83.12    2.24
   3  -2  -2   72.97    2.39
   3  -2  -2   83.24    2.25
   3  -2  -2   80.05    2.44
  -3   2   2   83.69    2.27
  -3   2   2   75.59    3.18
  -3   2   2   86.13    2.30
  -3   2   2   79.99    2.72
  -3   2   2   86.63    3.56
  -3   2   2   82.32    2.41
  -3   2   2   81.11    2.31
   2  -2  -2    8.82    0.46
   2  -2  -2    7.79    0.44
   2  -2  -2    8.48    0.47
   2  -2  -2    8.13    0.53
   2  -2  -2    8.34    0.47
  -2   2   2    8.27    0.48
  -2   2   2    8.92    0.49
  -2   2   2    8.89    0.49
  -2   2   2    8.04    0.59
  -2   2   2    8.26    0.46
  -2   2   2    8.66    0.50
   1  -2  -2    0.63    0.44
   1  -2  -2    0.85    0.20
   1  -2  -2    0.58    0.15
   1  -2  -2    0.36    0.16
   1  -2  -2    0.52    0.15
   1  -2  -2    0.27    0.16
  -1   2   2    0.65    0.18
  -1   2   2    0.73    0.19
  -1   2   2    0.30    0.18
  -1   2   2    1.16    0.44
  -1   2   2    0.77    0.17
  -1   2   2    0.67    0.17
  -1   2   2    0.56    0.20
   0  -2  -2  109.42    2.87
   0  -2  -2  106.57    5.03
   0  -2  -2  111.06    3.78
   0  -2  -2  109.50    3.02
   0  -2  -2  108.15    2.63
   0  -2  -2  107.24    2.70
   0  -2  -2  111.14    2.65
   0  -2  -2  105.34    2.65
   0   2   2  107.17    3.01
   0   2   2  106.54    2.64
   0   2   2  101.67    4.98
   0   2   2  103.84    2.86
   0   2   2  105.67    2.66
   0   2   2  112.78    3.78
   0   2   2  102.55    2.69
   0   2   2  103.17    2.64
  -1  -2  -2   64.73    1.79
  -1  -2  -2   64.55    1.92
  -1  -2  -2   66.21    1.73
  -1  -2  -2   60.20    2.25
  -1  -2  -2   64.35    2.46
   1   2   2   63.43    2.28
   1   2   2   60.78    1.71
   1   2   2   63.43    1.92
   1   2   2   67.04    2.49
   1   2   2   63.79    1.70
   1   2   2   65.86    1.72
  -2  -2  -2   18.36    0.82
  -2  -2  -2   20.27    0.77
  -2  -2  -2   20.98    1.19
  -2  -2  -2   19.61    0.64
  -2  -2  -2   20.53    0.80
  -2  -2  -2   19.18    0.74
   2   2   2   18.75    0.75
   2   2   2   20.56    0.77
   2   2   2   19.79    1.12
  -3  -2  -2    1.21    0.34
  -3  -2  -2    1.38    0.31
  -3  -2  -2    1.38    0.23
  -3  -2  -2    1.39    0.46
  -3  -2  -2    1.26    0.27
   3   2   2    1.37    0.27
   3   2   2    1.62    0.35
   3   2   2    1.16    0.55
  -4  -2  -2    0.79    0.45
  -4  -2  -2    0.67    0.53
   4   2   2    0.48    0.32
   4   2   2    0.81    0.68
  -5  -2  -2    5.64    0.83
   5   2   2    9.07    1.63
   5  -3  -2    2.26    0.95
   5  -3  -2    0.69    0.53
   5  -3  -2   -0.02    0.38
  -5   3   2    0.16    0.49
   4  -3  -2   13.52    1.35
   4  -3  -2   13.45    0.95
   4  -3  -2   13.22    0.81
  -4   3   2   14.01    1.13
  -4   3   2   12.59    1.33
  -4   3   2   13.67    0.88
   3  -3  -2   16.57    0.77
   3  -3  -2   17.11    0.91
   3  -3  -2   17.45    0.81
  -3   3   2   17.86    0.83
  -3   3   2   18.47    0.87
  -3   3   2   17.39    0.80
  -3   3   2   17.21    1.05
  -3   3   2   13.68    0.92
  -3   3   2   18.36    1.32
   2  -3  -2   16.49    0.70
   2  -3  -2   16.50    0.77
   2  -3  -2   16.35    1.48
   2  -3  -2   16.67    0.70
   2  -3  -2   15.55    0.71
  -2   3   2   17.02    0.76
  -2   3   2   17.24    0.75
  -2   3   2   14.93    0.72
  -2   3   2   16.05    0.88
  -2   3   2   16.54    0.72
   1  -3  -2    6.93    0.44
   1  -3  -2    9.34    1.19
   1  -3  -2    6.87    0.40
   1  -3  -2    6.80    0.41
  -1   3   2    6.33    0.40
  -1   3   2    7.23    0.44
  -1   3   2    6.44    0.47
  -1   3   2    6.88    0.40
  -1   3   2    6.40    0.40
  -1   3   2    7.35    0.49
   0  -3  -2   58.10    3.16
   0  -3  -2   60.15    1.62
   0  -3  -2   58.16    1.61
   0  -3  -2   59.23    1.70
   0  -3  -2   58.19    1.67
   0   3   2   58.50    1.69
   0   3   2   59.26    1.63
   0   3   2   55.21    3.06
   0   3   2   59.21    1.85
   0   3   2   56.97    1.62
   0   3   2   61.42    2.25
   0   3   2   59.02    1.60
  -1  -3  -2    1.73    0.30
  -1  -3  -2    1.60    0.34
  -1  -3  -2    1.78    0.26
  -1  -3  -2    2.05    0.28
  -1  -3  -2    0.98    0.46
   1   3   2    1.52    0.25
   1   3   2    1.94    0.28
   1   3   2    1.67    0.28
   1   3   2    1.59    0.25
   1   3   2    1.80    0.37
  -2  -3  -2    3.66    0.38
  -2  -3  -2    2.43    0.32
  -2  -3  -2    3.91    0.56
  -2  -3  -2    2.80    0.40
   2   3   2    3.88    0.67
   2   3   2    3.04    0.33
   2   3   2    2.91    0.34
   2   3   2    3.26    0.38
  -3  -3  -2    0.06    0.13
  -3  -3  -2    0.07    0.33
  -3  -3  -2    0.41    0.26
  -3  -3  -2    0.15    0.30
   3   3   2    0.02    0.26
   3   3   2    0.10    0.49
   3   3   2    0.15    0.18
   3   3   2   -0.29    0.20
   3   3   2   -0.22    0.23
  -4  -3  -2   13.77    0.98
   4   3   2   12.29    0.82
   4   3   2   13.67    1.39
   4   3   2   11.78    0.87
  -5  -3  -2   16.83    1.22
   5   3   2   18.38    1.81
   5   3   2   14.27    1.01
   5  -4  -2    3.77    0.75
   5  -4  -2    2.81    0.59
   5  -4  -2    4.54    1.15
  -5   4   2    2.91    0.69
   4  -4  -2   20.59    1.16
   4  -4  -2   22.25    1.07
  -4   4   2   22.40    1.87
  -4   4   2   22.97    1.20
  -4   4   2   20.42    1.41
   3  -4  -2    2.35    0.43
   3  -4  -2    1.59    0.41
   3  -4  -2    2.55    0.42
  -3   4   2    2.03    0.39
  -3   4   2    1.28    0.32
  -3   4   2    2.21    0.45
  -3   4   2    1.82    0.44
   2  -4  -2    8.96    1.28
   2  -4  -2    9.13    0.56
   2  -4  -2    9.55    0.63
   2  -4  -2   10.07    0.63
  -2   4   2    9.14    0.69
  -2   4   2    9.48    0.59
  -2   4   2   10.12    0.63
  -2   4   2   10.49    0.65
   1  -4  -2    2.66    0.81
   1  -4  -2    2.64    0.33
   1  -4  -2    2.62    0.37
  -1   4   2    3.03    0.38
  -1   4   2    2.34    0.23
  -1   4   2    2.52    0.36
  -1   4   2    2.51    0.37
  -1   4   2    2.63    0.34
   0  -4  -2   10.14    0.54
   0  -4  -2   11.00    0.60
   0  -4  -2   11.52    1.32
   0  -4  -2   10.53    0.51
   0   4   2   10.86    0.52
   0   4   2   11.38    0.65
   0   4   2   10.74    0.55
   0   4   2   10.79    0.53
   0   4   2   10.84    0.72
  -1  -4  -2   26.37    0.94
  -1  -4  -2   27.07    1.31
  -1  -4  -2   26.09    2.00
  -1  -4  -2   24.36    1.00
   1   4   2   26.28    0.94
   1   4   2   25.69    0.92
   1   4   2   25.75    1.08
  -2  -4  -2    1.75    0.76
  -2  -4  -2    1.85    0.38
  -2  -4  -2    2.54    0.50
  -2  -4  -2    2.46    0.37
   2   4   2    2.91    0.61
   2   4   2    2.28    0.34
   2   4   2    2.51    0.36
  -3  -4  -2   12.96    1.22
  -3  -4  -2   13.32    0.86
  -3  -4  -2   13.09    0.73
   3   4   2   11.08    0.69
   3   4   2   12.58    0.72
   3   4   2   13.75    0.87
   3   4   2   11.65    1.26
  -4  -4  -2    0.05    0.42
   4   4   2   -0.17    0.35
   4   4   2    0.39    0.79
   4   4   2    0.29    0.37
  -5  -4  -2    3.01    0.73
   5   4   2    2.95    1.40
   5  -5  -2    0.63    0.50
   5  -5  -2    0.47    0.50
  -5   5   2    1.03    0.65
   4  -5  -2    0.29    0.41
   4  -5  -2    0.08    0.36
  -4   5   2   -0.04    0.48
  -4   5   2   -0.36    0.47
   3  -5  -2   21.64    1.02
   3  -5  -2   21.85    1.07
   3  -5  -2   20.96    1.02
  -3   5   2   21.61    1.10
  -3   5   2   21.57    1.03
  -3   5   2   21.51    1.28
  -3   5   2   20.51    1.03
   2  -5  -2   16.76    0.87
   2  -5  -2   16.05    0.81
   2  -5  -2   15.23    1.83
  -2   5   2   16.11    0.88
  -2   5   2   15.93    0.97
  -2   5   2   17.15    0.85
  -2   5   2   16.77    0.84
   1  -5  -2    4.08    0.43
   1  -5  -2    4.16    0.48
   1  -5  -2    4.06    1.08
  -1   5   2    4.21    0.51
  -1   5   2    4.11    0.41
  -1   5   2    4.49    0.48
  -1   5   2    4.34    0.43
   0  -5  -2   49.28    1.58
   0  -5  -2   46.93    1.48
   0  -5  -2   44.38    1.57
   0  -5  -2   47.92    3.11
   0   5   2   46.65    1.48
   0   5   2   49.32    2.04
   0   5   2   48.95    1.52
   0   5   2   46.51    1.51
   0   5   2   46.40    1.71
  -1  -5  -2    1.02    0.30
  -1  -5  -2    0.87    0.69
  -1  -5  -2    1.14    0.41
  -1  -5  -2    1.91    0.36
  -1  -5  -2    1.60    0.32
   1   5   2    1.32    0.35
   1   5   2    1.37    0.29
   1   5   2    1.51    0.33
  -2  -5  -2    5.66    1.28
  -2  -5  -2    7.19    0.54
  -2  -5  -2    8.19    0.65
  -2  -5  -2    7.79    0.83
   2   5   2    7.35    0.56
   2   5   2    8.41    0.95
   2   5   2    8.30    0.57
  -3  -5  -2    3.53    0.76
  -3  -5  -2    3.26    0.61
  -3  -5  -2    5.98    1.59
   3   5   2    3.68    0.88
   3   5   2    4.59    0.68
   3   5   2    3.57    0.51
  -4  -5  -2    4.65    0.76
   4   5   2    4.17    0.76
   4   5   2    5.49    1.28
   4   5   2    3.75    0.59
   5  -6  -2    1.16    0.56
   5  -6  -2    0.93    0.58
  -5   6   2    2.08    0.75
   4  -6  -2   11.03    0.91
   4  -6  -2    8.14    0.78
   4  -6  -2    9.44    0.90
  -4   6   2   10.29    1.00
  -4   6   2    9.62    1.22
   3  -6  -2   -0.12    0.38
   3  -6  -2    1.16    0.80
   3  -6  -2    0.35    0.36
   3  -6  -2    0.08    0.35
  -3   6   2   -0.30    0.43
  -3   6   2   -0.14    0.39
  -3   6   2    0.03    0.31
  -3   6   2    0.16    0.37
   2  -6  -2    6.59    0.62
   2  -6  -2    5.28    1.32
   2  -6  -2    5.15    0.54
   2  -6  -2    5.99    0.59
  -2   6   2    6.68    0.62
  -2   6   2    6.74    0.48
  -2   6   2    6.73    0.60
  -2   6   2    6.26    0.58
  -2   6   2    6.14    0.70
   1  -6  -2   -0.40    0.22
   1  -6  -2    0.59    0.97
   1  -6  -2   -0.01    0.24
  -1   6   2   -0.01    0.22
  -1   6   2   -0.14    0.25
  -1   6   2   -0.24    0.22
  -1   6   2   -0.31    0.21
   0  -6  -2   10.82    0.71
   0  -6  -2   11.04    0.64
   0  -6  -2   12.03    1.86
   0   6   2   10.64    0.76
   0   6   2   11.16    0.63
   0   6   2   11.31    0.68
   0   6   2   10.82    0.67
  -1  -6  -2   61.97    2.44
  -1  -6  -2   60.89    2.65
  -1  -6  -2   60.04    1.78
  -1  -6  -2   64.32    2.06
  -1  -6  -2   66.28    4.18
  -1  -6  -2   65.44    1.95
   1   6   2   63.27    2.26
   1   6   2   62.91    1.93
   1   6   2   68.85    2.01
  -2  -6  -2    2.56    1.05
  -2  -6  -2    2.67    0.62
  -2  -6  -2    2.46    0.47
  -2  -6  -2    1.74    0.37
   2   6   2    2.51    0.43
   2   6   2    2.48    0.43
  -3  -6  -2    6.96    0.77
  -3  -6  -2    5.17    0.89
   3   6   2    6.86    0.90
   3   6   2    5.41    0.64
   3   6   2    6.43    1.29
  -4  -6  -2   15.32    1.19
   4   6   2   11.54    1.01
   4   6   2   12.07    1.15
   4   6   2   14.02    1.79
   5  -7  -2    2.85    0.72
   5  -7  -2    3.45    0.76
  -5   7   2    2.55    0.84
   4  -7  -2    2.50    0.61
   4  -7  -2    2.73    0.62
  -4   7   2    3.67    0.81
  -4   7   2    0.74    0.56
   3  -7  -2    6.98    0.78
   3  -7  -2    7.28    0.81
   3  -7  -2    6.38    0.74
  -3   7   2    6.88    0.79
  -3   7   2    8.34    0.84
  -3   7   2    6.69    0.78
  -3   7   2    5.95    0.91
   2  -7  -2    1.37    0.45
   2  -7  -2    1.31    0.45
   2  -7  -2    0.90    1.18
   2  -7  -2    1.25    0.43
  -2   7   2    1.08    0.40
  -2   7   2    1.47    0.44
  -2   7   2    0.65    0.40
  -2   7   2    0.70    0.41
   1  -7  -2    0.84    1.26
   1  -7  -2    1.19    0.38
   1  -7  -2    0.97    0.37
  -1   7   2    0.60    0.33
  -1   7   2    1.42    0.39
  -1   7   2    1.35    0.39
  -1   7   2    1.13    0.37
   0  -7  -2   10.08    2.16
   0  -7  -2    9.22    0.72
   0  -7  -2    9.09    0.68
   0   7   2    8.96    0.78
   0   7   2    9.87    0.69
   0   7   2    9.04    0.66
   0   7   2    9.11    0.63
  -1  -7  -2    0.56    0.33
  -1  -7  -2    0.64    0.58
  -1  -7  -2    1.13    0.44
  -1  -7  -2    0.70    1.14
   1   7   2    1.08    0.37
   1   7   2    1.13    0.35
  -2  -7  -2   20.45    1.11
  -2  -7  -2   20.04    1.49
  -2  -7  -2   24.88    2.85
  -2  -7  -2   20.70    1.03
   2   7   2   22.94    1.06
   2   7   2   20.20    1.03
  -3  -7  -2    8.08    0.86
  -3  -7  -2    7.71    1.16
   3   7   2    6.96    0.78
   3   7   2    8.94    1.02
  -4  -7  -2    0.60    0.52
   4   7   2   -0.78    0.42
   4  -8  -2    3.06    0.66
   4  -8  -2    3.93    0.77
  -4   8   2    3.25    0.78
   3  -8  -2    3.73    0.69
   3  -8  -2    4.57    0.74
   3  -8  -2    5.63    0.84
  -3   8   2    3.39    0.61
  -3   8   2    5.31    0.81
  -3   8   2    5.46    0.81
  -3   8   2    2.93    0.75
   2  -8  -2   31.73    1.42
   2  -8  -2   28.95    3.60
   2  -8  -2   31.44    1.46
  -2   8   2   32.16    1.54
  -2   8   2   33.43    1.52
  -2   8   2   26.72    1.64
  -2   8   2   30.31    1.40
   1  -8  -2    7.49    0.74
   1  -8  -2    4.35    1.83
   1  -8  -2    7.86    0.77
  -1   8   2    7.47    0.71
  -1   8   2    7.12    0.75
  -1   8   2    7.95    0.73
  -1   8   2    7.99    0.83
   0  -8  -2    1.21    1.38
   0  -8  -2    1.60    0.45
   0  -8  -2    1.14    0.45
   0   8   2    1.18    0.40
   0   8   2    1.37    0.46
   0   8   2    1.28    0.35
   0   8   2    1.37    0.50
  -1  -8  -2   18.81    1.01
  -1  -8  -2   17.93    2.97
  -1  -8  -2   19.18    1.14
   1   8   2   19.88    1.03
   1   8   2   21.29    1.09
  -2  -8  -2    4.40    1.62
  -2  -8  -2    2.25    0.62
   2   8   2    2.13    0.52
  -3  -8  -2    9.51    0.99
   3   8   2    7.88    0.83
   4  -9  -2   -0.05    0.54
  -4   9   2    0.17    0.69
   3  -9  -2    1.28    0.55
   3  -9  -2    1.61    0.60
   3  -9  -2    0.72    0.58
  -3   9   2    0.88    0.61
  -3   9   2    0.57    0.48
  -3   9   2    1.49    0.60
  -3   9   2    0.86    0.55
   2  -9  -2    2.69    0.64
   2  -9  -2    2.07    0.55
   2  -9  -2    1.03    1.86
  -2   9   2    1.25    0.51
  -2   9   2    1.21    0.59
  -2   9   2    1.94    0.57
  -2   9   2    2.57    0.65
   1  -9  -2   24.68    1.58
   1  -9  -2   24.71    1.26
   1  -9  -2   22.50    1.31
  -1   9   2   22.69    1.45
  -1   9   2   20.54    1.28
  -1   9   2   23.25    1.26
  -1   9   2   23.19    1.24
   0  -9  -2    3.25    2.01
   0  -9  -2    7.91    0.79
   0  -9  -2    7.15    0.81
   0   9   2    7.50    0.77
   0   9   2    7.44    0.75
   0   9   2    7.50    0.71
  -1  -9  -2    1.11    0.54
  -1  -9  -2   -1.00    1.38
  -1  -9  -2    0.25    0.35
   1   9   2    0.59    0.35
   1   9   2    0.13    0.41
  -2  -9  -2   -0.06    0.45
  -2  -9  -2    5.54    1.87
   2   9   2    0.09    0.46
   3 -10  -2   -0.02    0.51
   3 -10  -2   -1.01    0.53
   3 -10  -2   -0.15    0.46
   3 -10  -2    2.71    1.36
  -3  10   2    0.05    0.51
  -3  10   2   -0.33    0.55
   2 -10  -2   -0.18    0.43
   2 -10  -2    0.21    0.41
   2 -10  -2   -3.07    2.01
  -2  10   2    0.56    0.46
  -2  10   2    0.16    0.40
   1 -10  -2   13.03    1.04
   1 -10  -2   16.87    1.36
   1 -10  -2   14.15    1.16
  -1  10   2   14.24    1.05
  -1  10   2   13.85    1.05
  -1  10   2   13.26    1.09
   0 -10  -2    0.35    0.50
   0 -10  -2    0.77    0.44
   0  10   2    1.01    0.47
   0  10   2    0.81    0.53
  -1 -10  -2    3.87    0.82
  -1 -10  -2    5.41    2.47
   1  10   2    5.14    0.81
  -2 -10  -2    2.61    0.73
   2  10   2    3.41    0.70
   3 -11  -2    0.80    0.63
   3 -11  -2    4.09    1.70
   3 -11  -2    0.18    0.63
  -3  11   2    0.44    0.67
  -3  11   2    0.62    0.62
   2 -11  -2    0.51    0.53
   2 -11  -2    0.98    0.61
  -2  11   2    0.89    0.63
  -2  11   2    1.39    0.64
   1 -11  -2    0.24    0.47
   1 -11  -2    0.22    0.59
  -1  11   2    0.96    0.55
  -1  11   2    0.03    0.44
   0 -11  -2    5.39    0.89
   0 -11  -2    5.22    0.79
   0  11   2    5.94    0.91
   0  11   2    4.41    0.75
  -1 -11  -2    4.03    0.86
  -1 -11  -2   -1.12    2.77
   1  11   2    2.11    0.69
  -2 -11  -2    1.11    0.72
   2  11   2    1.06    0.65
   2 -12  -2   -0.44    0.51
   2 -12  -2   -0.06    0.54
  -2  12   2   -0.05    0.58
   1 -12  -2    0.43    0.67
   1 -12  -2    0.18    0.53
  -1  12   2    0.24    0.53
  -1  12   2    1.38    0.67
   0 -12  -2    5.70    1.02
   0  12   2    3.07    0.81
   0  13  -3    0.98    0.65
   0 -13   3    0.38    0.56
  -1  13  -3    6.15    1.07
   1 -13   3    4.62    0.94
  -2 -12   3   11.39    3.08
  -2 -12   3    5.65    0.86
  -1 -12   3   -0.18    0.44
  -1  12  -3    0.90    0.63
  -1  12  -3    1.17    0.55
  -1  12  -3    0.63    0.62
   1 -12   3    1.29    0.56
   1 -12   3    1.67    0.65
  -2  12  -3    2.99    0.75
  -2  12  -3    1.95    0.71
   2 -12   3    3.27    0.75
   2 -12   3    3.20    0.86
  -3  12  -3    0.61    0.66
   3 -12   3    0.19    0.61
   3 -12   3    2.17    1.83
   3 -12   3   -0.05    0.59
   2  11  -3    1.35    0.56
  -2 -11   3    6.80    2.33
  -2 -11   3    2.10    0.61
   1  11  -3    0.21    0.47
  -1 -11   3   -2.30    2.15
  -1 -11   3    0.42    0.43
   0  11  -3    0.56    0.50
   0  11  -3    0.52    0.46
   0 -11   3    0.61    0.44
   0 -11   3    2.77    0.99
   0 -11   3    0.63    0.52
  -1  11  -3   -0.50    0.48
  -1  11  -3    0.13    0.48
  -1  11  -3   -0.23    0.43
   1 -11   3    0.20    0.46
   1 -11   3    0.51    0.72
   1 -11   3    0.23    0.43
  -2  11  -3    2.40    0.67
  -2  11  -3    2.16    0.68
  -2  11  -3    2.55    0.75
   2 -11   3   -1.87    2.65
   2 -11   3    3.22    0.66
   2 -11   3    3.96    0.86
  -3  11  -3    0.23    0.58
  -3  11  -3   -0.25    0.55
   3 -11   3    2.91    1.60
   3 -11   3   -0.15    0.53
   3 -11   3   -0.25    0.50
  -3 -10   3    4.46    0.67
   2  10  -3   14.41    0.96
  -2 -10   3   15.59    0.99
  -2 -10   3   18.43    3.27
   1  10  -3    5.12    0.90
   1  10  -3    5.45    0.70
  -1 -10   3    4.86    2.17
  -1 -10   3    4.77    0.67
   0  10  -3    0.81    0.42
   0  10  -3    1.12    0.43
   0  10  -3    0.14    0.41
   0 -10   3    1.47    0.45
   0 -10   3    0.94    0.47
   0 -10   3    3.05    1.03
  -1  10  -3    1.33    0.51
  -1  10  -3    1.15    0.53
  -1  10  -3    0.23    0.47
   1 -10   3    1.12    0.45
   1 -10   3   -3.23    2.07
   1 -10   3    0.83    0.46
   1 -10   3    0.98    0.84
  -2  10  -3    1.10    0.59
  -2  10  -3    2.09    0.61
  -2  10  -3    1.84    0.56
   2 -10   3    1.52    0.52
   2 -10   3    1.45    0.63
   2 -10   3   -0.24    2.12
   2 -10   3    1.64    0.93
  -3  10  -3    2.93    0.87
  -3  10  -3    4.07    0.83
  -3  10  -3    3.21    0.75
   3 -10   3    6.48    1.76
   3 -10   3    4.14    0.79
   3 -10   3    4.34    0.85
  -4  10  -3    0.54    0.68
  -4  10  -3    1.01    0.68
   4 -10   3    1.18    0.68
   4 -10   3    2.29    0.77
   3   9  -3    4.95    0.66
  -3  -9   3    5.69    0.67
   2   9  -3    8.91    1.03
   2   9  -3   10.17    0.77
  -2  -9   3   11.14    0.84
  -2  -9   3   11.52    2.52
   1   9  -3   19.74    1.22
   1   9  -3   19.51    0.98
   1   9  -3   21.96    1.04
  -1  -9   3   19.36    0.96
  -1  -9   3   20.38    1.07
  -1  -9   3   19.18    3.12
   0   9  -3    2.16    0.42
   0   9  -3    2.07    0.49
   0   9  -3    1.92    0.47
   0   9  -3    1.69    0.44
   0  -9   3    2.13    0.49
   0  -9   3    1.86    0.86
   0  -9   3    2.11    0.44
   0  -9   3    1.56    1.52
  -1   9  -3    1.65    0.52
  -1   9  -3    1.20    0.46
  -1   9  -3    1.52    0.49
  -1   9  -3    1.36    0.44
   1  -9   3    1.95    1.88
   1  -9   3    1.44    0.48
   1  -9   3    1.72    0.47
   1  -9   3    2.90    0.98
  -2   9  -3   10.80    0.99
  -2   9  -3    8.70    1.02
  -2   9  -3    9.47    0.95
   2  -9   3    6.44    2.15
   2  -9   3   10.67    0.91
   2  -9   3    9.54    0.89
   2  -9   3    8.35    1.22
  -3   9  -3   11.35    1.04
  -3   9  -3   11.48    1.29
  -3   9  -3   12.70    1.10
   3  -9   3   11.66    1.01
   3  -9   3   11.68    0.95
  -4   9  -3   -0.31    0.59
  -4   9  -3    0.04    0.64
   4  -9   3   -0.27    0.54
   4  -9   3    0.09    0.48
   2   8  -3    2.02    0.55
   2   8  -3    0.95    0.36
  -2  -8   3    0.87    0.37
  -2  -8   3    1.03    1.25
   1   8  -3   12.77    0.91
   1   8  -3   13.18    0.72
   1   8  -3   12.90    0.74
   1   8  -3   12.62    0.92
  -1  -8   3   10.70    2.26
  -1  -8   3   13.39    0.79
  -1  -8   3   12.70    0.70
   0   8  -3   12.22    0.76
   0   8  -3   12.31    0.82
   0   8  -3   12.68    0.77
   0   8  -3   12.36    0.79
   0  -8   3   11.35    1.23
   0  -8   3   12.73    0.73
   0  -8   3   12.63    2.35
   0  -8   3   12.84    0.79
  -1   8  -3   33.85    1.40
  -1   8  -3   35.40    1.51
  -1   8  -3   34.99    1.45
   1  -8   3   34.35    2.04
   1  -8   3   35.29    1.37
   1  -8   3   34.70    3.63
   1  -8   3   34.36    1.40
  -2   8  -3    0.12    0.28
  -2   8  -3    0.57    0.42
  -2   8  -3    0.32    0.40
  -2   8  -3   -0.08    0.34
   2  -8   3   -0.20    0.35
   2  -8   3   -0.12    0.23
   2  -8   3    0.09    0.33
   2  -8   3    0.30    0.66
   2  -8   3    0.72    1.20
  -3   8  -3    7.49    0.94
  -3   8  -3    5.12    0.86
  -3   8  -3    5.46    0.88
  -3   8  -3    6.50    0.92
   3  -8   3    5.48    1.05
   3  -8   3    6.10    0.76
   3  -8   3    6.56    0.86
  -4   8  -3    5.88    1.04
  -4   8  -3    6.71    0.99
  -4   8  -3    8.39    1.09
   4  -8   3    5.83    0.86
   4  -8   3    7.59    0.97
  -4  -7   3    3.39    0.51
   3   7  -3   25.49    0.99
   3   7  -3   24.97    1.41
  -3  -7   3   24.85    1.06
  -3  -7   3   31.35    3.27
  -3  -7   3   24.91    1.65
   2   7  -3   17.48    0.78
   2   7  -3   17.02    1.02
  -2  -7   3   16.68    0.83
  -2  -7   3   14.86    2.21
  -2  -7   3   16.27    1.02
   1   7  -3    0.20    0.20
   1   7  -3    0.03    0.26
   1   7  -3    0.21    0.28
   1   7  -3    0.07    0.21
   1   7  -3    0.13    0.21
  -1  -7   3    0.00    0.77
  -1  -7   3    0.13    0.23
  -1  -7   3   -0.07    0.17
  -1  -7   3    0.01    0.17
   0   7  -3   41.01    1.40
   0   7  -3   39.22    1.70
   0   7  -3   44.03    1.52
   0   7  -3   40.28    1.41
   0  -7   3   38.48    2.19
   0  -7   3   38.69    3.16
   0  -7   3   41.02    1.42
   0  -7   3   42.05    1.37
  -1   7  -3    1.55    0.38
  -1   7  -3    2.02    0.28
  -1   7  -3    2.54    0.43
  -1   7  -3    2.23    0.42
   1  -7   3    2.60    1.20
   1  -7   3    1.92    0.63
   1  -7   3    2.67    0.44
   1  -7   3    2.15    0.37
  -2   7  -3   54.04    2.06
  -2   7  -3   55.20    2.45
  -2   7  -3   54.21    1.95
  -2   7  -3   54.27    1.91
   2  -7   3   57.43    1.93
   2  -7   3   56.91    2.68
   2  -7   3   53.42    1.59
   2  -7   3   52.84    3.93
   2  -7   3   56.82    1.86
  -3   7  -3    1.30    0.53
  -3   7  -3   -0.53    0.47
  -3   7  -3    0.60    0.47
   3  -7   3    0.23    0.23
   3  -7   3    1.65    0.90
   3  -7   3    0.09    0.40
   3  -7   3    1.10    0.55
   3  -7   3    0.44    0.63
  -4   7  -3    2.84    0.79
  -4   7  -3    2.71    0.63
   4  -7   3    2.72    0.65
   4  -7   3    1.34    0.56
  -5   7  -3    1.45    0.84
   5  -7   3    2.14    0.69
   4   6  -3    1.82    1.03
  -4  -6   3    2.72    0.77
   3   6  -3   42.74    2.44
   3   6  -3   40.07    1.31
   3   6  -3   42.41    1.79
  -3  -6   3   38.94    2.18
  -3  -6   3   42.93    1.58
  -3  -6   3   43.49    3.63
  -3  -6   3   43.13    1.37
   2   6  -3   14.25    0.61
   2   6  -3   15.00    0.88
   2   6  -3   14.78    0.64
  -2  -6   3   14.43    1.89
  -2  -6   3   14.72    0.68
  -2  -6   3   13.69    0.57
  -2  -6   3   14.68    0.96
  -2  -6   3   13.66    0.59
   1   6  -3   24.83    0.87
   1   6  -3   23.24    1.06
   1   6  -3   24.86    0.88
   1   6  -3   24.03    1.26
   1   6  -3   25.09    0.89
  -1  -6   3   23.48    2.21
  -1  -6   3   24.07    0.86
  -1  -6   3   23.68    0.91
  -1  -6   3   23.91    1.00
  -1  -6   3   24.19    0.85
   0   6  -3    8.64    0.53
   0   6  -3    8.70    0.63
   0   6  -3    8.45    0.54
   0   6  -3    8.68    0.59
   0  -6   3    7.96    0.87
   0  -6   3    8.79    0.51
   0  -6   3    8.96    0.55
   0  -6   3    7.72    1.48
  -1   6  -3   92.20    2.59
  -1   6  -3   92.49    2.81
  -1   6  -3   90.16    2.59
  -1   6  -3   84.96    3.19
   1  -6   3   90.28    2.57
   1  -6   3   89.01    5.15
   1  -6   3   92.79    2.52
   1  -6   3   91.05    3.79
  -2   6  -3  115.09    3.30
  -2   6  -3  113.08    4.36
  -2   6  -3  119.03    3.29
  -2   6  -3  117.08    3.59
   2  -6   3  111.96    6.28
   2  -6   3  109.40    2.94
   2  -6   3  119.19    3.21
   2  -6   3  122.09    3.30
   2  -6   3  115.88    4.69
  -3   6  -3   24.86    1.26
  -3   6  -3   25.12    1.37
  -3   6  -3   22.47    1.50
  -3   6  -3   23.84    1.23
   3  -6   3   22.88    1.15
   3  -6   3   21.51    0.92
   3  -6   3   24.42    1.19
   3  -6   3   25.96    2.46
   3  -6   3   22.89    1.54
  -4   6  -3    0.36    0.46
  -4   6  -3    0.21    0.47
  -4   6  -3    0.68    0.55
   4  -6   3    0.75    0.48
   4  -6   3    0.42    0.49
   4  -6   3    1.42    0.55
  -5   6  -3    5.70    0.94
   5  -6   3    5.55    0.79
   5   5  -3   11.76    1.20
   5   5  -3   13.13    2.09
   4   5  -3    3.58    0.72
   4   5  -3    3.96    1.25
  -4  -5   3    2.35    0.40
   3   5  -3   12.46    0.87
  -3  -5   3    8.13    0.94
  -3  -5   3    6.94    0.61
  -3  -5   3    8.98    0.55
  -3  -5   3    9.62    1.84
   2   5  -3   60.81    1.63
   2   5  -3   63.53    2.13
   2   5  -3   67.00    1.68
  -2  -5   3   65.15    1.73
  -2  -5   3   59.64    1.65
  -2  -5   3   61.17    3.92
  -2  -5   3   66.39    2.60
  -2  -5   3   60.57    1.63
   1   5  -3   58.04    1.59
   1   5  -3   58.89    1.60
   1   5  -3   57.37    1.88
   1   5  -3   60.63    1.59
   1   5  -3   57.90    2.37
  -1  -5   3   56.79    2.14
  -1  -5   3   58.06    1.63
  -1  -5   3   57.87    1.57
  -1  -5   3   60.29    1.60
  -1  -5   3   55.73    3.49
   0   5  -3   67.00    1.88
   0   5  -3   64.72    1.84
   0   5  -3   69.94    2.57
   0   5  -3   67.07    1.89
   0   5  -3   70.88    2.07
   0  -5   3   65.99    2.97
   0  -5   3   67.33    1.85
   0  -5   3   68.72    1.90
   0  -5   3   66.41    3.88
   0  -5   3   67.54    1.88
  -1   5  -3   15.03    0.72
  -1   5  -3   13.00    0.68
  -1   5  -3   13.21    0.71
  -1   5  -3   14.36    0.76
   1  -5   3   13.67    1.00
   1  -5   3   13.51    0.64
   1  -5   3   14.41    0.70
   1  -5   3   16.78    1.88
  -2   5  -3   -0.12    0.24
  -2   5  -3   -0.35    0.25
  -2   5  -3   -0.12    0.27
  -2   5  -3    0.02    0.24
   2  -5   3    0.06    0.13
   2  -5   3    0.00    0.46
   2  -5   3    0.17    0.53
   2  -5   3   -0.05    0.27
   2  -5   3   -0.27    0.24
  -3   5  -3   42.89    1.68
  -3   5  -3   46.90    1.87
  -3   5  -3   44.77    2.27
  -3   5  -3   45.53    1.70
   3  -5   3   45.37    1.61
   3  -5   3   45.64    1.66
   3  -5   3   44.39    1.47
   3  -5   3   43.26    2.23
   3  -5   3   42.39    1.42
  -4   5  -3   14.36    1.06
  -4   5  -3   18.61    1.27
  -4   5  -3   14.45    1.05
   4  -5   3   17.68    1.06
   4  -5   3   18.18    1.10
   4  -5   3   15.98    1.35
  -5   5  -3    0.36    0.56
  -5   5  -3   -0.66    0.47
   5  -5   3    0.37    0.47
   5   4  -3    0.62    0.53
   5   4  -3    0.11    0.92
   4   4  -3    5.63    1.10
   4   4  -3    4.48    0.41
   4   4  -3    5.56    0.76
  -4  -4   3    5.68    1.03
  -4  -4   3    5.38    0.68
  -4  -4   3    5.09    0.48
   3   4  -3    9.88    0.74
   3   4  -3    8.18    0.40
   3   4  -3    7.73    0.39
   3   4  -3    8.29    1.05
  -3  -4   3    9.26    0.66
  -3  -4   3    7.84    0.38
  -3  -4   3    9.80    0.98
  -3  -4   3    8.17    0.48
   2   4  -3   17.58    0.53
   2   4  -3   19.19    0.58
   2   4  -3   19.67    1.21
   2   4  -3   17.01    0.57
   2   4  -3   18.47    0.89
  -2  -4   3   17.77    0.54
  -2  -4   3   18.66    0.63
  -2  -4   3   19.18    1.10
  -2  -4   3   17.77    1.72
   1   4  -3   22.65    0.71
   1   4  -3   22.62    0.92
   1   4  -3   22.77    0.70
   1   4  -3   22.82    1.17
  -1  -4   3   22.97    0.71
  -1  -4   3   21.83    0.68
  -1  -4   3   23.50    1.79
  -1  -4   3   22.60    1.01
  -1  -4   3   23.18    0.74
   0   4  -3   10.15    0.47
   0   4  -3   11.03    0.54
   0   4  -3    9.92    0.48
   0   4  -3   10.35    0.46
   0   4  -3    9.68    0.49
   0  -4   3    9.57    0.45
   0  -4   3    9.16    0.80
   0  -4   3   10.83    1.22
   0  -4   3   10.06    0.47
   0  -4   3    9.94    0.46
  -1   4  -3    3.42    0.39
  -1   4  -3    3.38    0.36
  -1   4  -3    3.06    0.36
  -1   4  -3    4.45    0.43
   1  -4   3    3.89    0.34
   1  -4   3    3.47    0.36
   1  -4   3    3.73    0.83
   1  -4   3    3.75    0.36
   1  -4   3    3.45    0.19
   1  -4   3    3.92    0.58
  -2   4  -3   63.29    1.99
  -2   4  -3   65.09    2.16
  -2   4  -3   64.56    2.67
  -2   4  -3   69.72    2.01
   2  -4   3   68.01    1.92
   2  -4   3   63.21    3.73
   2  -4   3   64.62    1.95
   2  -4   3   64.75    1.92
   2  -4   3   66.32    2.83
   2  -4   3   63.86    1.74
  -3   4  -3   20.66    1.07
  -3   4  -3   20.58    1.43
  -3   4  -3   20.99    1.14
  -3   4  -3   21.67    1.06
   3  -4   3   21.39    1.00
   3  -4   3   22.64    1.05
   3  -4   3   22.98    1.41
   3  -4   3   20.00    0.67
  -4   4  -3    9.65    0.94
  -4   4  -3   11.15    0.90
  -4   4  -3   10.09    0.98
   4  -4   3    9.93    0.82
   4  -4   3    9.87    0.77
  -5   4  -3    1.18    0.64
   5  -4   3    0.59    0.47
   5   3  -3    2.40    1.04
   4   3  -3   17.99    0.70
   4   3  -3   19.76    1.75
   4   3  -3   21.15    1.16
  -4  -3   3   19.57    1.16
  -4  -3   3   18.25    1.68
  -4  -3   3   16.88    0.78
   3   3  -3    0.18    0.14
   3   3  -3    0.39    0.53
   3   3  -3    0.02    0.12
   3   3  -3    0.40    0.29
  -3  -3   3    0.06    0.23
  -3  -3   3    0.12    0.13
  -3  -3   3    0.06    0.17
  -3  -3   3    0.30    0.31
   2   3  -3   17.73    0.47
   2   3  -3   16.08    0.48
   2   3  -3   17.48    0.82
   2   3  -3   17.29    1.04
   2   3  -3   15.12    1.04
  -2  -3   3   14.98    0.47
  -2  -3   3   16.61    1.02
  -2  -3   3   16.29    0.51
   1   3  -3   56.57    1.42
   1   3  -3   57.00    1.75
   1   3  -3   54.86    1.40
   1   3  -3   59.72    1.42
   1   3  -3   55.64    2.26
  -1  -3   3   58.28    1.42
  -1  -3   3   56.73    1.43
  -1  -3   3   58.02    1.67
  -1  -3   3   55.98    1.38
  -1  -3   3   58.18    3.13
  -1  -3   3   55.73    1.39
   0   3  -3   94.68    2.43
   0   3  -3   99.88    2.66
   0   3  -3   97.41    2.43
   0   3  -3   97.22    3.80
   0   3  -3   97.18    2.42
   0   3  -3   97.55    4.71
   0   3  -3   98.89    2.41
   0  -3   3   99.09    2.42
   0  -3   3   95.88    2.43
   0  -3   3  101.24    4.77
   0  -3   3   86.64    2.40
   0  -3   3  101.02    3.29
   0  -3   3   96.39    3.80
   0  -3   3  100.40    2.71
   0  -3   3   95.01    2.40
   0  -3   3   96.82    2.34
  -1   3  -3   32.42    1.14
  -1   3  -3   33.54    1.07
  -1   3  -3   32.86    1.56
  -1   3  -3   32.54    1.37
  -1   3  -3   31.77    1.07
   1  -3   3   32.68    1.05
   1  -3   3   34.42    2.13
   1  -3   3   32.04    1.02
   1  -3   3   32.26    1.37
   1  -3   3   34.19    1.58
  -2   3  -3   60.80    1.98
  -2   3  -3   61.35    1.82
  -2   3  -3   60.11    1.84
  -2   3  -3   59.97    2.51
  -2   3  -3   59.92    1.66
   2  -3   3   60.29    1.78
   2  -3   3   58.64    1.75
   2  -3   3   58.77    1.69
   2  -3   3   62.36    2.64
  -3   3  -3    0.49    0.36
  -3   3  -3    0.66    0.30
  -3   3  -3    1.00    0.36
  -3   3  -3    0.65    0.32
   3  -3   3    0.59    0.30
   3  -3   3    0.82    0.32
   3  -3   3    0.57    0.46
  -4   3  -3    0.90    0.47
  -4   3  -3    1.33    0.42
   4  -3   3    0.48    0.36
   4  -3   3    1.04    0.40
  -5   3  -3    6.23    0.92
   5  -3   3    7.17    0.85
   5  -3   3    6.03    1.26
   5   2  -3    3.48    1.16
   4   2  -3   26.31    1.77
  -4  -2   3   24.32    0.96
  -4  -2   3   23.72    1.92
  -4  -2   3   24.76    1.19
  -4  -2   3   27.09    1.39
   3   2  -3   45.76    2.16
   3   2  -3   48.45    1.69
   3   2  -3   47.17    1.25
  -3  -2   3   49.06    1.31
  -3  -2   3   46.26    1.69
  -3  -2   3   44.46    1.24
  -3  -2   3   46.03    2.33
   2   2  -3   26.38    1.01
   2   2  -3   25.85    1.29
   2   2  -3   23.62    1.33
   2   2  -3   25.63    0.99
  -2  -2   3   22.24    0.63
  -2  -2   3   25.44    1.32
  -2  -2   3   23.92    0.98
  -2  -2   3   25.05    0.66
   1   2  -3   62.42    1.50
   1   2  -3   64.91    1.88
   1   2  -3   62.34    2.28
   1   2  -3   62.87    1.49
   1   2  -3   64.78    1.73
   1   2  -3   64.63    2.47
  -1  -2   3   64.62    2.30
  -1  -2   3   63.31    1.50
  -1  -2   3   61.14    1.49
  -1  -2   3   66.29    2.47
  -1  -2   3   63.97    1.73
   0   2  -3   63.75    1.62
   0   2  -3   63.76    1.76
   0   2  -3   59.53    1.59
   0   2  -3   62.36    1.59
   0   2  -3   68.97    2.28
   0   2  -3   63.08    1.55
   0   2  -3   63.85    1.62
   0   2  -3   62.75    3.08
   0   2  -3   62.50    2.53
   0  -2   3   64.20    1.59
   0  -2   3   64.39    1.61
   0  -2   3   63.08    1.75
   0  -2   3   63.44    1.62
   0  -2   3   61.35    1.60
   0  -2   3   66.89    2.26
   0  -2   3   65.19    3.11
   0  -2   3   60.14    1.80
   0  -2   3   62.93    2.54
  -1   2  -3   31.34    1.46
  -1   2  -3   30.28    1.30
  -1   2  -3   30.49    1.03
  -1   2  -3   29.90    0.97
  -1   2  -3   29.90    0.92
  -1   2  -3   29.64    0.98
  -1   2  -3   29.88    0.94
  -1   2  -3   30.69    0.81
  -1   2  -3   28.53    1.83
   1  -2   3   30.62    0.93
   1  -2   3   30.74    0.98
   1  -2   3   30.80    1.03
   1  -2   3   31.08    1.30
   1  -2   3   29.10    0.95
   1  -2   3   27.64    1.80
   1  -2   3   30.66    0.95
   1  -2   3   31.45    1.46
  -2   2  -3   20.71    0.83
  -2   2  -3   19.07    0.84
  -2   2  -3   18.86    0.82
  -2   2  -3   19.28    1.13
   2  -2   3   18.96    1.16
   2  -2   3   19.29    0.56
   2  -2   3   19.30    0.78
   2  -2   3   19.55    0.78
  -3   2  -3   39.85    1.51
  -3   2  -3   37.88    1.43
  -3   2  -3   36.86    1.99
  -3   2  -3   39.68    1.38
   3  -2   3   37.26    1.99
   3  -2   3   37.40    1.32
   3  -2   3   38.10    1.34
  -4   2  -3    1.95    0.46
  -4   2  -3    2.07    0.55
  -4   2  -3    2.06    0.50
   4  -2   3    2.12    0.48
   4  -2   3    1.09    0.39
  -5   2  -3    4.64    0.82
   5  -2   3    4.10    1.08
   5  -2   3    3.65    0.65
   5   1  -3    1.65    0.37
   5   1  -3    3.56    1.14
  -5  -1   3    2.18    0.47
   4   1  -3   27.06    1.80
   4   1  -3   28.42    0.91
  -4  -1   3   22.45    0.95
  -4  -1   3   25.20    1.81
  -4  -1   3   22.69    1.08
  -4  -1   3   22.90    1.36
   3   1  -3    1.01    0.16
   3   1  -3    1.26    0.20
   3   1  -3    1.38    0.37
   3   1  -3    0.79    0.44
  -3  -1   3    1.07    0.19
  -3  -1   3    1.06    0.44
  -3  -1   3    0.93    0.23
  -3  -1   3    1.14    0.32
  -3  -1   3    0.28    0.27
  -3  -1   3    0.82    0.15
   2   1  -3   14.63    0.44
   2   1  -3   15.58    0.72
   2   1  -3   14.27    0.43
   2   1  -3   14.77    0.39
   2   1  -3   13.99    0.38
   2   1  -3   14.26    0.87
   2   1  -3   14.08    0.68
  -2  -1   3   14.04    0.46
  -2  -1   3   14.48    0.70
  -2  -1   3   13.55    0.44
  -2  -1   3   13.30    0.40
  -2  -1   3   13.99    0.41
  -2  -1   3   14.05    0.72
   1   1  -3  196.97    4.83
   1   1  -3  207.84    6.88
   1   1  -3  197.55    4.57
   1   1  -3  205.10    5.25
   1   1  -3  209.14    4.54
   1   1  -3  198.45    6.33
   1   1  -3  169.42    4.53
  -1  -1   3  195.34    4.56
  -1  -1   3  198.99    5.23
  -1  -1   3  203.13    4.84
  -1  -1   3  206.98    4.56
  -1  -1   3  196.73    4.56
  -1  -1   3  196.68    6.33
  -1  -1   3  198.50    4.57
  -1  -1   3  198.59    6.84
   0   1  -3  128.08    3.00
   0   1  -3  127.16    4.34
   0   1  -3  126.92    5.58
   0   1  -3  122.14    4.63
   0   1  -3  129.30    3.04
   0   1  -3  129.11    3.00
   0   1  -3  126.35    3.02
   0  -1   3  127.66    3.00
   0  -1   3  127.27    4.64
   0  -1   3  120.92    3.01
   0  -1   3  127.28    5.57
   0  -1   3  126.29    3.00
   0  -1   3  127.11    3.46
   0  -1   3  125.87    3.03
   0  -1   3  122.18    4.33
   0  -1   3  124.85    3.31
  -1   1  -3   56.31    1.68
  -1   1  -3   59.21    1.62
  -1   1  -3   58.02    1.56
  -1   1  -3   59.53    2.25
  -1   1  -3   56.13    1.54
  -1   1  -3   59.32    2.41
  -1   1  -3   58.61    1.59
   1  -1   3   56.85    1.55
   1  -1   3   58.47    1.65
   1  -1   3   56.89    1.69
   1  -1   3   57.05    1.58
   1  -1   3   60.01    2.41
   1  -1   3   58.29    1.61
   1  -1   3   56.05    2.22
   1  -1   3   58.40    1.56
  -2   1  -3   26.53    1.38
  -2   1  -3   25.76    0.98
  -2   1  -3   26.27    0.96
  -2   1  -3   26.67    0.94
   2  -1   3   25.42    0.89
   2  -1   3   26.22    0.91
   2  -1   3   24.78    1.36
   2  -1   3   21.30    0.69
   2  -1   3   25.27    0.73
  -3   1  -3   14.28    1.14
  -3   1  -3   13.84    0.75
  -3   1  -3   13.00    0.76
  -3   1  -3   13.87    0.77
   3  -1   3   13.31    0.71
   3  -1   3   14.17    0.71
  -4   1  -3    1.60    0.42
  -4   1  -3    1.26    0.41
  -4   1  -3    1.65    0.52
   4  -1   3    1.29    0.41
   4  -1   3    1.55    0.43
   4  -1   3    1.09    0.75
  -5   1  -3    0.54    0.55
   5  -1   3    0.52    0.47
   5  -1   3    1.80    1.03
   5   0  -3    2.84    1.15
   5   0  -3    0.80    0.34
  -5   0   3    1.74    0.46
   4   0  -3    1.15    0.46
   4   0  -3    1.31    0.73
   4   0  -3    0.86    0.29
  -4   0   3   -0.02    0.29
  -4   0   3    0.54    0.44
  -4   0   3    0.61    0.33
  -4   0   3    0.59    0.49
   3   0  -3   48.67    1.69
   3   0  -3   48.87    1.35
   3   0  -3   47.97    1.35
   3   0  -3   47.22    2.16
  -3   0   3   47.02    2.38
  -3   0   3   49.24    1.42
  -3   0   3   48.78    1.62
  -3   0   3   44.68    1.33
  -3   0   3   47.53    1.37
  -3   0   3   49.05    1.81
   2   0  -3  130.59    3.22
   2   0  -3  114.88    3.20
   2   0  -3  134.47    4.58
   2   0  -3  138.38    3.54
  -2   0   3  138.98    3.26
  -2   0   3  142.74    3.80
  -2   0   3  135.66    3.23
  -2   0   3  137.18    3.86
  -2   0   3  136.97    3.25
   1   0  -3    8.68    0.58
   1   0  -3    9.46    0.45
   1   0  -3    8.60    0.32
   1   0  -3    8.66    0.50
   1   0  -3    9.31    0.32
   1   0  -3    9.24    0.47
   1   0  -3    9.51    0.32
  -1   0   3    8.48    0.31
  -1   0   3    8.76    0.32
  -1   0   3    8.50    0.34
  -1   0   3    9.18    0.50
  -1   0   3    9.19    0.32
  -1   0   3    8.42    0.56
  -1   0   3    8.34    0.54
  -1   0   3    9.68    0.50
   0   0  -3  319.24    7.14
   0   0  -3  316.29    7.16
   0   0  -3  316.36    7.10
   0   0  -3  310.21   10.84
   0   0  -3  321.35    7.12
   0   0  -3  294.85   10.22
   0   0  -3  304.97    8.08
   0   0   3  306.91   10.84
   0   0   3  297.09    7.12
   0   0   3  309.95    7.11
   0   0   3  292.35    7.13
   0   0   3  290.68   10.21
   0   0   3  298.57    8.08
  -1   0  -3    6.22    0.34
  -1   0  -3    6.82    0.33
  -1   0  -3    6.08    0.51
  -1   0  -3    6.25    0.34
  -1   0  -3    6.56    0.61
  -1   0  -3    6.53    0.34
  -1   0  -3    5.96    0.39
  -1   0  -3    6.16    0.38
   1   0   3    6.23    0.32
   1   0   3    6.41    0.39
   1   0   3    6.41    0.36
   1   0   3    5.72    0.34
   1   0   3    5.95    0.50
   1   0   3    6.14    0.34
   1   0   3    6.81    0.36
   1   0   3    5.27    0.56
  -2   0  -3    0.31    0.23
  -2   0  -3    0.54    0.29
  -2   0  -3    0.28    0.11
  -2   0  -3    0.27    0.14
  -2   0  -3    0.55    0.20
  -2   0  -3    0.38    0.20
   2   0   3    0.33    0.15
   2   0   3    0.28    0.32
   2   0   3    0.02    0.21
   2   0   3    0.17    0.19
   2   0   3    0.16    0.14
   2   0   3    0.32    0.10
   2   0   3    0.26    0.18
  -3   0  -3    5.45    0.50
  -3   0  -3    5.39    0.78
  -3   0  -3    5.11    0.55
  -3   0  -3    5.79    0.48
   3   0   3    4.93    0.77
   3   0   3    4.99    0.37
   3   0   3    5.04    0.47
   3   0   3    4.44    0.47
  -4   0  -3   10.27    0.87
  -4   0  -3   10.62    0.87
   4   0   3   10.38    1.21
   4   0   3   10.69    0.75
  -5   0  -3   12.57    1.08
   5   0   3   10.54    0.91
   5   0   3   14.87    1.71
   5  -1  -3    2.49    1.04
   5  -1  -3    0.55    0.35
   5  -1  -3   -0.09    0.52
  -5   1   3    0.01    0.47
  -5   1   3    0.65    0.46
   4  -1  -3   37.91    1.28
   4  -1  -3   38.48    1.64
   4  -1  -3   37.07    2.14
  -4   1   3   41.16    1.40
  -4   1   3   37.28    1.86
  -4   1   3   35.10    1.44
  -4   1   3   38.92    2.43
   3  -1  -3   45.40    2.13
   3  -1  -3   47.03    1.38
   3  -1  -3   46.74    1.37
   3  -1  -3   47.50    1.39
   3  -1  -3   46.20    1.65
  -3   1   3   48.59    1.43
  -3   1   3   45.28    1.81
  -3   1   3   48.17    1.60
  -3   1   3   49.02    1.46
  -3   1   3   47.00    1.40
   2  -1  -3    0.32    0.24
   2  -1  -3    0.19    0.17
   2  -1  -3   -0.13    0.24
   2  -1  -3    0.20    0.15
   2  -1  -3    0.18    0.14
   2  -1  -3    0.17    0.14
  -2   1   3    0.01    0.17
  -2   1   3    0.18    0.18
  -2   1   3    0.36    0.16
  -2   1   3    0.03    0.14
  -2   1   3    0.49    0.17
   1  -1  -3  227.85    5.27
   1  -1  -3  224.96    5.30
   1  -1  -3  222.17    5.28
   1  -1  -3  217.63    7.61
   1  -1  -3  214.29    5.26
   1  -1  -3  228.38    6.04
  -1   1   3  217.81    5.30
  -1   1   3  230.16    9.99
  -1   1   3  214.95    5.27
  -1   1   3  229.55    5.28
  -1   1   3  217.47    5.27
  -1   1   3  229.41    5.99
  -1   1   3  221.13    7.60
  -1   1   3  236.41    6.06
   0  -1  -3   90.55    2.24
   0  -1  -3   93.84    3.38
   0  -1  -3   91.71    2.58
   0  -1  -3   85.66    4.11
   0  -1  -3   90.99    2.32
   0  -1  -3   90.94    2.26
   0  -1  -3   92.22    3.28
   0  -1  -3   92.08    2.25
   0   1   3   88.63    2.30
   0   1   3   88.06    2.25
   0   1   3   88.51    3.35
   0   1   3   93.15    3.27
   0   1   3   88.77    2.57
   0   1   3   91.66    2.26
   0   1   3   82.28    4.09
   0   1   3   90.32    2.25
  -1  -1  -3  142.20    3.39
  -1  -1  -3  133.53    3.44
  -1  -1  -3  136.62    4.84
  -1  -1  -3  137.60    3.75
  -1  -1  -3  136.80    3.35
   1   1   3  132.87    3.54
   1   1   3  134.59    3.73
   1   1   3  134.85    4.45
   1   1   3  133.41    3.38
   1   1   3  137.73    5.15
  -2  -1  -3   15.68    0.75
  -2  -1  -3   17.39    1.07
  -2  -1  -3   16.05    0.69
  -2  -1  -3   15.87    0.60
  -2  -1  -3   15.02    0.65
  -2  -1  -3   15.74    0.65
   2   1   3   16.85    0.69
   2   1   3   15.30    0.69
   2   1   3   15.85    1.00
   2   1   3   15.62    0.68
   2   1   3   15.70    0.61
   2   1   3   15.41    0.62
  -3  -1  -3   22.20    0.84
  -3  -1  -3   22.08    1.03
  -3  -1  -3   24.18    0.92
  -3  -1  -3   23.93    0.97
  -3  -1  -3   24.80    1.55
   3   1   3   23.67    0.93
   3   1   3   22.32    1.39
   3   1   3   23.03    0.94
   3   1   3   23.15    0.94
  -4  -1  -3   12.82    0.94
   4   1   3   12.16    0.81
   4   1   3   12.80    1.26
   4   1   3   10.51    0.70
  -5  -1  -3    1.81    0.67
   5   1   3    2.26    0.97
   5  -2  -3   16.09    1.25
   5  -2  -3   16.73    0.93
   5  -2  -3   19.86    1.87
  -5   2   3   17.39    1.10
  -5   2   3   18.70    1.52
   4  -2  -3   -0.08    0.40
   4  -2  -3   -0.51    0.27
   4  -2  -3    0.39    0.62
  -4   2   3    0.36    0.50
  -4   2   3    0.01    0.33
  -4   2   3    0.21    0.40
   3  -2  -3   12.18    1.00
   3  -2  -3   12.33    0.79
   3  -2  -3   15.04    0.65
   3  -2  -3   11.74    0.62
   3  -2  -3   12.70    0.62
  -3   2   3   11.25    0.87
  -3   2   3   11.68    0.70
  -3   2   3   11.45    0.62
  -3   2   3   12.89    0.70
  -3   2   3   11.08    0.76
  -3   2   3   10.99    0.63
   2  -2  -3    5.20    0.38
   2  -2  -3    5.77    0.48
   2  -2  -3    4.97    0.35
   2  -2  -3    5.09    0.38
  -2   2   3    5.72    0.39
  -2   2   3    5.23    0.53
  -2   2   3    5.63    0.41
  -2   2   3    5.12    0.36
  -2   2   3    5.10    0.45
   1  -2  -3    7.69    0.50
   1  -2  -3    8.42    0.41
   1  -2  -3    7.96    0.43
   1  -2  -3    8.18    0.99
   1  -2  -3    8.24    0.40
  -1   2   3    7.70    0.49
  -1   2   3    8.19    0.51
  -1   2   3    8.52    0.43
  -1   2   3    8.28    0.50
  -1   2   3    8.57    0.41
  -1   2   3    8.17    0.45
  -1   2   3    9.19    1.01
   0  -2  -3  127.59    3.07
   0  -2  -3  120.15    3.85
   0  -2  -3  122.69    5.73
   0  -2  -3  122.87    3.13
   0  -2  -3  125.69    3.04
   0  -2  -3  124.67    3.05
   0  -2  -3  128.84    4.40
   0  -2  -3  129.01    4.55
   0   2   3  118.85    3.05
   0   2   3  119.89    3.06
   0   2   3  124.82    4.37
   0   2   3  123.07    3.48
   0   2   3  119.58    3.04
   0   2   3  114.79    5.67
   0   2   3  120.04    3.11
   0   2   3  122.56    3.31
  -1  -2  -3   17.01    0.67
  -1  -2  -3   17.50    0.69
  -1  -2  -3   16.40    0.80
  -1  -2  -3   16.57    0.73
  -1  -2  -3   17.39    0.97
   1   2   3   17.04    0.49
   1   2   3   16.92    0.67
   1   2   3   16.53    0.66
   1   2   3   16.44    0.66
   1   2   3   17.00    0.84
   1   2   3   16.74    0.73
  -2  -2  -3    0.50    0.25
  -2  -2  -3    0.40    0.29
  -2  -2  -3    0.04    0.21
   2   2   3    0.51    0.21
   2   2   3    0.72    0.37
   2   2   3    0.38    0.23
   2   2   3    0.33    0.10
   2   2   3    0.29    0.17
  -3  -2  -3    8.29    0.61
  -3  -2  -3    7.36    0.43
  -3  -2  -3    8.06    0.94
  -3  -2  -3    7.67    0.63
   3   2   3    7.55    0.57
   3   2   3    8.22    0.90
  -4  -2  -3    7.25    0.83
   4   2   3    5.95    0.61
   4   2   3    5.93    1.12
  -5  -2  -3    1.83    0.64
   5   2   3    3.16    1.23
   5   2   3    2.08    0.56
   5  -3  -3    2.69    0.54
   5  -3  -3    3.89    1.13
   5  -3  -3    3.02    0.74
  -5   3   3    2.39    0.75
  -5   3   3    3.09    0.67
   4  -3  -3   10.72    0.71
   4  -3  -3   11.96    1.25
   4  -3  -3    9.92    0.87
  -4   3   3    9.92    1.05
  -4   3   3   10.16    0.78
   3  -3  -3    0.73    0.39
   3  -3  -3    1.44    0.33
   3  -3  -3    0.92    0.30
  -3   3   3    0.79    0.36
  -3   3   3    0.83    0.31
  -3   3   3    1.16    0.31
  -3   3   3    0.97    0.34
   2  -3  -3   25.07    1.85
   2  -3  -3   23.20    1.00
   2  -3  -3   25.24    0.94
   2  -3  -3   24.74    0.91
  -2   3   3   22.44    0.91
  -2   3   3   24.09    1.01
  -2   3   3   24.81    0.92
  -2   3   3   23.97    1.12
   1  -3  -3    4.23    0.30
   1  -3  -3    5.67    1.11
   1  -3  -3    4.47    0.36
   1  -3  -3    4.00    0.40
  -1   3   3    4.14    0.41
  -1   3   3    3.69    0.40
  -1   3   3    3.78    0.34
  -1   3   3    3.89    0.35
  -1   3   3    3.90    0.34
   0  -3  -3    1.77    0.27
   0  -3  -3    2.43    0.44
   0  -3  -3    2.31    0.41
   0  -3  -3    1.85    0.30
   0  -3  -3    1.80    0.26
   0  -3  -3    2.11    0.56
   0   3   3    2.00    0.31
   0   3   3    1.94    0.28
   0   3   3    2.07    0.41
   0   3   3    2.32    0.28
   0   3   3    2.34    0.50
   0   3   3    1.96    0.24
  -1  -3  -3   41.92    1.31
  -1  -3  -3   41.42    2.59
  -1  -3  -3   42.51    1.86
  -1  -3  -3   42.34    1.40
   1   3   3   42.06    1.65
   1   3   3   42.35    1.48
   1   3   3   42.85    1.32
   1   3   3   42.50    1.30
  -2  -3  -3   10.42    0.61
  -2  -3  -3    9.70    0.65
  -2  -3  -3   10.56    0.88
   2   3   3   10.22    0.59
   2   3   3    9.72    0.59
   2   3   3   10.47    0.63
   2   3   3   10.01    0.84
  -3  -3  -3    4.25    0.61
  -3  -3  -3    3.98    0.51
  -3  -3  -3    5.54    0.85
   3   3   3    4.53    0.53
   3   3   3    4.57    0.54
   3   3   3    4.82    0.50
   3   3   3    6.23    1.04
  -4  -3  -3   23.37    1.27
  -4  -3  -3   23.10    1.94
   4   3   3   22.07    1.08
   4   3   3   22.80    1.72
   4   3   3   22.02    1.16
  -5  -3  -3    3.50    0.77
   5   3   3    4.59    1.23
   5   3   3    2.89    0.62
   5  -4  -3    6.91    0.79
   5  -4  -3    7.93    1.43
   5  -4  -3    6.51    0.91
  -5   4   3    6.28    1.09
  -5   4   3    7.75    0.97
   4  -4  -3   14.76    0.90
   4  -4  -3   14.46    1.01
  -4   4   3   14.08    0.96
  -4   4   3   13.27    1.51
  -4   4   3   13.80    1.23
   3  -4  -3    0.17    0.29
   3  -4  -3   -0.04    0.25
   3  -4  -3    0.16    0.29
  -3   4   3    0.24    0.35
  -3   4   3   -0.20    0.23
  -3   4   3    0.08    0.26
  -3   4   3   -0.09    0.27
   2  -4  -3    8.41    0.60
   2  -4  -3    8.00    1.25
   2  -4  -3    8.33    0.55
  -2   4   3    8.64    0.59
  -2   4   3    8.14    0.63
  -2   4   3    8.45    0.56
  -2   4   3    7.48    0.67
   1  -4  -3    0.62    0.69
   1  -4  -3    0.47    0.19
   1  -4  -3    0.65    0.28
  -1   4   3    0.69    0.25
  -1   4   3    0.62    0.24
  -1   4   3    0.57    0.25
  -1   4   3    0.47    0.23
   0  -4  -3    3.80    0.46
   0  -4  -3    3.15    0.79
   0  -4  -3    3.26    0.39
   0  -4  -3    2.99    0.30
   0   4   3    2.84    0.34
   0   4   3    3.20    0.33
   0   4   3    3.40    0.42
   0   4   3    3.46    0.36
  -1  -4  -3    1.38    0.31
  -1  -4  -3    1.30    0.61
  -1  -4  -3    1.32    0.44
  -1  -4  -3    1.35    0.34
   1   4   3    1.03    0.29
   1   4   3    0.76    0.24
   1   4   3    1.03    0.28
  -2  -4  -3    0.21    0.25
  -2  -4  -3    0.20    0.33
  -2  -4  -3   -0.16    0.27
  -2  -4  -3   -0.24    0.51
   2   4   3   -0.06    0.23
   2   4   3    0.14    0.22
   2   4   3   -0.09    0.43
  -3  -4  -3   14.34    0.96
  -3  -4  -3   14.44    0.80
  -3  -4  -3   14.16    1.30
   3   4   3   15.03    0.90
   3   4   3   14.58    1.34
   3   4   3   13.66    0.78
   3   4   3   13.98    0.84
  -4  -4  -3    8.78    0.91
  -4  -4  -3   10.00    1.38
   4   4   3    8.19    0.83
   4   4   3    7.67    0.75
   4   4   3    9.21    1.30
  -5  -4  -3    4.01    0.87
   5   4   3    2.37    0.62
   5   4   3    6.49    1.67
   5  -5  -3    3.10    0.74
   5  -5  -3    2.53    0.63
  -5   5   3    2.98    0.76
   4  -5  -3    7.65    0.85
   4  -5  -3    7.48    0.75
  -4   5   3    7.99    0.85
  -4   5   3    6.99    1.25
  -4   5   3    6.48    0.97
   3  -5  -3    5.81    0.63
   3  -5  -3    6.32    0.74
   3  -5  -3    5.56    0.59
  -3   5   3    6.29    0.65
  -3   5   3    6.11    0.63
  -3   5   3    5.64    0.62
  -3   5   3    5.31    0.74
   2  -5  -3    0.87    0.78
   2  -5  -3    1.27    0.36
   2  -5  -3    1.03    0.28
  -2   5   3    1.20    0.31
  -2   5   3    0.99    0.36
  -2   5   3    0.96    0.32
  -2   5   3    1.21    0.36
   1  -5  -3    0.31    0.22
   1  -5  -3    0.42    0.27
   1  -5  -3    0.24    0.85
  -1   5   3    0.26    0.24
  -1   5   3    0.32    0.26
  -1   5   3    0.60    0.28
  -1   5   3    0.57    0.26
   0  -5  -3   24.24    1.04
   0  -5  -3   24.58    2.12
   0  -5  -3   23.28    0.94
   0   5   3   22.79    1.09
   0   5   3   23.40    0.96
   0   5   3   22.35    0.91
   0   5   3   23.17    0.96
  -1  -5  -3    1.44    0.33
  -1  -5  -3    1.54    0.53
  -1  -5  -3    1.18    0.34
  -1  -5  -3    1.78    0.81
   1   5   3    1.68    0.34
   1   5   3    1.16    0.33
   1   5   3    1.77    0.37
  -2  -5  -3    5.43    0.85
  -2  -5  -3    6.25    1.43
  -2  -5  -3    6.89    0.68
  -2  -5  -3    6.56    0.57
   2   5   3    6.91    0.59
   2   5   3    6.99    0.59
   2   5   3    6.23    0.89
  -3  -5  -3    6.76    0.80
  -3  -5  -3    6.95    1.07
   3   5   3    7.11    0.73
   3   5   3    8.07    0.84
   3   5   3    8.15    1.22
  -4  -5  -3   10.36    1.02
  -4  -5  -3   11.91    1.48
   4   5   3   10.77    0.94
   4   5   3   11.09    1.58
   4   5   3   11.64    1.01
   5  -6  -3    3.46    0.74
   5  -6  -3    3.41    0.68
   5  -6  -3    4.69    1.28
  -5   6   3    1.97    0.76
   4  -6  -3   18.92    1.14
   4  -6  -3   17.00    1.15
  -4   6   3   18.67    1.61
  -4   6   3   18.66    1.24
   3  -6  -3    2.93    1.00
   3  -6  -3    1.23    0.44
   3  -6  -3    0.98    0.45
   3  -6  -3    0.65    0.45
  -3   6   3    0.46    0.39
  -3   6   3    0.05    0.45
  -3   6   3    1.07    0.45
  -3   6   3    1.20    0.49
   2  -6  -3    1.26    0.42
   2  -6  -3    1.28    0.37
   2  -6  -3    1.11    1.02
  -2   6   3    0.83    0.35
  -2   6   3    1.57    0.29
  -2   6   3    1.21    0.37
  -2   6   3    1.15    0.35
  -2   6   3    0.29    0.32
   1  -6  -3   -0.21    0.25
   1  -6  -3    0.18    1.05
   1  -6  -3   -0.23    0.24
  -1   6   3    0.00    0.26
  -1   6   3   -0.28    0.21
  -1   6   3    0.02    0.26
  -1   6   3   -0.23    0.22
   0  -6  -3   22.77    2.40
   0  -6  -3   22.38    1.07
   0  -6  -3   23.02    0.99
   0   6   3   23.69    1.03
   0   6   3   22.90    1.17
   0   6   3   23.23    1.03
   0   6   3   23.77    0.97
  -1  -6  -3   29.54    2.77
  -1  -6  -3   27.42    1.23
  -1  -6  -3   27.56    1.34
  -1  -6  -3   30.00    1.18
  -1  -6  -3   29.41    1.69
   1   6   3   28.84    1.16
   1   6   3   29.96    1.19
   1   6   3   27.74    1.33
  -2  -6  -3    0.59    0.87
  -2  -6  -3    0.17    0.32
  -2  -6  -3   -0.15    0.51
  -2  -6  -3    0.17    0.34
   2   6   3    0.53    0.35
   2   6   3    0.24    0.29
  -3  -6  -3    0.66    0.55
  -3  -6  -3    1.36    0.57
   3   6   3    0.16    0.45
   3   6   3   -0.25    0.88
   3   6   3    0.32    0.39
  -4  -6  -3    6.34    0.93
   4   6   3    6.49    1.48
   4   6   3    6.85    0.94
   4   6   3    5.77    0.77
   4  -7  -3    0.00    0.45
   4  -7  -3    0.05    0.44
  -4   7   3    0.02    0.63
  -4   7   3    0.43    0.50
   3  -7  -3   21.38    1.24
   3  -7  -3   20.74    1.14
   3  -7  -3   22.02    1.20
  -3   7   3   22.77    1.27
  -3   7   3   21.01    1.50
  -3   7   3   23.41    1.31
  -3   7   3   23.19    1.24
   2  -7  -3   -0.61    1.11
   2  -7  -3   -0.14    0.37
   2  -7  -3    1.21    0.43
  -2   7   3    0.63    0.42
  -2   7   3   -0.18    0.40
  -2   7   3    0.87    0.42
  -2   7   3    0.69    0.39
   1  -7  -3   15.11    2.94
   1  -7  -3   14.84    0.88
   1  -7  -3   13.69    0.90
  -1   7   3   13.95    0.97
  -1   7   3   14.01    0.91
  -1   7   3   14.38    0.87
  -1   7   3   12.95    0.86
   0  -7  -3   35.44    1.39
   0  -7  -3   37.89    3.46
   0  -7  -3   37.36    1.52
   0   7   3   37.24    1.46
   0   7   3   35.70    1.62
   0   7   3   35.07    1.41
   0   7   3   37.27    1.36
  -1  -7  -3   -1.14    1.04
  -1  -7  -3   -0.04    0.64
  -1  -7  -3    0.15    0.33
  -1  -7  -3    0.18    0.40
   1   7   3   -0.10    0.32
   1   7   3    0.90    0.35
   1   7   3    0.12    0.31
  -2  -7  -3    9.59    0.79
  -2  -7  -3   11.47    0.88
  -2  -7  -3    8.93    1.26
  -2  -7  -3   13.26    2.28
   2   7   3   12.72    0.84
   2   7   3   11.15    0.84
  -3  -7  -3    5.86    0.84
  -3  -7  -3    6.49    1.10
   3   7   3    7.18    0.94
   3   7   3    7.09    0.79
  -4  -7  -3    0.57    0.62
   4   7   3   -0.25    0.48
   4  -8  -3    6.70    0.89
   4  -8  -3    6.15    0.87
  -4   8   3    7.49    1.12
   3  -8  -3    0.29    0.42
   3  -8  -3   -0.15    0.52
   3  -8  -3    0.83    0.46
  -3   8   3    0.67    0.59
  -3   8   3    0.72    0.54
   2  -8  -3   28.22    1.34
   2  -8  -3   31.88    1.52
   2  -8  -3   25.95    3.42
  -2   8   3   28.14    1.41
  -2   8   3   28.52    1.55
  -2   8   3   30.26    1.45
  -2   8   3   28.71    1.56
   1  -8  -3    2.51    0.58
   1  -8  -3    2.91    0.56
   1  -8  -3    0.94    1.80
  -1   8   3    1.84    0.55
  -1   8   3    1.94    0.47
  -1   8   3    3.71    0.66
  -1   8   3    2.99    0.61
   0  -8  -3   11.83    0.89
   0  -8  -3   13.03    2.44
   0  -8  -3   12.41    0.99
   0   8   3   11.97    0.87
   0   8   3   11.32    0.84
   0   8   3   12.31    0.80
   0   8   3   12.33    1.02
  -1  -8  -3   27.56    1.44
  -1  -8  -3   29.03    3.55
  -1  -8  -3   27.34    1.29
   1   8   3   28.59    1.33
   1   8   3   28.95    1.34
  -2  -8  -3    3.95    1.47
  -2  -8  -3    0.08    0.51
   2   8   3   -0.30    0.39
  -3  -8  -3    3.37    0.75
   3   8   3    4.36    0.91
   3   8   3    3.29    0.64
   4  -9  -3    0.19    0.48
   4  -9  -3   -0.41    0.56
  -4   9   3   -0.36    0.64
   3  -9  -3    3.78    0.83
   3  -9  -3    5.66    0.83
   3  -9  -3    5.75    0.86
  -3   9   3    2.73    0.73
  -3   9   3    3.59    0.68
  -3   9   3    5.05    0.86
  -3   9   3    5.09    0.78
   2  -9  -3    2.11    0.60
   2  -9  -3    2.76    0.66
   2  -9  -3    1.48    1.92
  -2   9   3    2.09    0.56
  -2   9   3    2.43    0.63
  -2   9   3    2.49    0.68
  -2   9   3    3.99    0.77
   1  -9  -3    7.79    0.79
   1  -9  -3    8.12    0.88
  -1   9   3    7.87    0.89
  -1   9   3    8.59    0.84
  -1   9   3    7.49    0.84
  -1   9   3    7.89    0.95
   0  -9  -3    3.68    2.22
   0  -9  -3    6.93    0.81
   0  -9  -3    6.24    0.85
   0   9   3    6.09    0.89
   0   9   3    7.78    0.90
   0   9   3    7.81    0.89
   0   9   3    7.30    0.70
  -1  -9  -3   -0.14    1.55
  -1  -9  -3    0.12    0.41
  -1  -9  -3    0.70    0.52
   1   9   3    0.45    0.37
   1   9   3    0.76    0.47
  -2  -9  -3    4.91    1.61
  -2  -9  -3    0.42    0.53
  -3  -9  -3   -0.21    0.56
   3   9   3   -0.67    0.48
   3 -10  -3    0.87    0.62
   3 -10  -3   -0.81    0.60
   3 -10  -3    3.09    1.33
   3 -10  -3    0.94    0.56
  -3  10   3   -0.06    0.58
  -3  10   3    0.47    0.59
  -3  10   3    0.31    0.57
  -3  10   3    1.01    0.60
   2 -10  -3    3.74    0.81
   2 -10  -3    3.39    0.73
  -2  10   3    2.55    0.69
  -2  10   3    3.72    0.75
  -2  10   3    4.14    0.86
   1 -10  -3   11.67    0.95
   1 -10  -3   11.21    1.03
  -1  10   3   10.13    1.03
  -1  10   3   10.08    0.96
  -1  10   3   11.37    1.14
  -1  10   3    9.42    0.97
   0 -10  -3    0.18    0.57
   0 -10  -3    0.11    0.38
   0  10   3    0.94    0.55
   0  10   3    0.68    0.45
  -1 -10  -3   -0.03    2.06
  -1 -10  -3    1.48    0.66
   1  10   3    0.18    0.51
  -2 -10  -3    4.78    2.13
  -2 -10  -3   -0.33    0.54
   2  10   3    0.19    0.52
   2 -11  -3    1.64    0.65
   2 -11  -3    1.63    0.67
  -2  11   3    2.08    0.71
  -2  11   3    1.94    0.68
   1 -11  -3   -0.21    0.42
   1 -11  -3   -0.66    0.49
  -1  11   3    0.20    0.45
  -1  11   3   -0.43    0.48
   0 -11  -3    4.55    0.78
   0 -11  -3    3.85    0.83
   0  11   3    4.25    0.76
   0  11   3    5.80    0.95
  -1 -11  -3   -3.45    2.89
  -1 -11  -3    3.55    0.90
   1  11   3    2.85    0.76
   1 -12  -3    1.73    0.78
   1 -12  -3    1.08    0.61
  -1  12   3    0.17    0.54
   0  13  -4    7.23    1.07
   0 -13   4    5.40    0.91
   2 -13   4    1.99    0.63
   2 -13   4    0.93    0.71
  -2 -12   4   12.05    3.29
  -2 -12   4    6.40    0.86
   1  12  -4    0.20    0.52
  -1 -12   4    0.81    0.53
   0 -12   4    8.46    0.92
  -1  12  -4    2.08    0.66
  -1  12  -4    1.72    0.72
   1 -12   4    1.99    0.60
   1 -12   4    5.17    1.29
   1 -12   4    1.04    0.62
  -2  12  -4    3.17    0.85
  -2  12  -4    2.41    0.66
   2 -12   4    2.43    0.62
   2 -12   4    3.07    0.77
  -3  12  -4    1.75    0.76
  -3  12  -4    2.17    0.78
   3 -12   4    4.34    1.96
   3 -12   4    1.66    0.80
   3 -12   4    0.73    0.61
   2  11  -4    0.25    0.44
  -2 -11   4    2.71    1.83
  -2 -11   4    0.23    0.42
   1  11  -4    1.16    0.50
  -1 -11   4   -3.04    2.10
  -1 -11   4    0.82    0.47
   0  11  -4    5.83    0.83
   0 -11   4   -2.42    2.67
   0 -11   4    3.53    0.71
   0 -11   4    6.96    1.52
  -1  11  -4    0.32    0.53
  -1  11  -4    0.49    0.54
  -1  11  -4    0.57    0.51
   1 -11   4    0.76    0.49
   1 -11   4    1.79    0.96
   1 -11   4    1.15    0.52
  -2  11  -4    0.19    0.48
  -2  11  -4    0.35    0.55
   2 -11   4   -0.04    0.39
   2 -11   4    0.34    0.54
   2 -11   4    0.79    0.94
  -3  11  -4   -0.82    0.54
  -3  11  -4   -0.15    0.52
  -3  11  -4    0.37    0.52
   3 -11   4   -0.27    0.52
   3 -11   4    0.14    0.46
  -3 -10   4    0.46    0.38
   2  10  -4    6.97    0.71
  -2 -10   4    6.01    2.14
  -2 -10   4    7.38    0.77
   1  10  -4    4.83    0.65
   1  10  -4    5.57    0.90
  -1 -10   4    3.36    2.13
  -1 -10   4    4.65    0.69
  -1 -10   4    6.29    1.41
   0  10  -4    2.92    0.58
   0  10  -4    2.29    0.56
   0 -10   4    2.12    0.46
   0 -10   4    2.25    0.59
   0 -10   4    2.49    1.04
   0 -10   4   -1.75    1.89
  -1  10  -4    2.66    0.62
  -1  10  -4    2.86    0.64
  -1  10  -4    2.83    0.63
   1 -10   4    2.35    0.58
   1 -10   4    2.42    1.02
   1 -10   4    3.39    0.60
  -2  10  -4    2.31    0.64
  -2  10  -4    2.50    0.68
  -2  10  -4    1.51    0.58
   2 -10   4    2.16    0.71
   2 -10   4    0.78    2.13
   2 -10   4    2.91    0.65
   2 -10   4    1.94    1.01
  -3  10  -4    0.30    0.61
  -3  10  -4    0.87    0.67
  -3  10  -4    0.28    0.57
   3 -10   4    1.29    0.62
   3 -10   4    0.88    0.57
  -4  10  -4    1.44    0.79
  -4  10  -4    2.18    0.87
   4 -10   4    1.89    0.73
   4 -10   4    2.14    0.75
  -3  -9   4   13.03    2.30
   2   9  -4   13.95    0.82
  -2  -9   4   12.34    2.53
  -2  -9   4   14.03    0.88
   1   9  -4    2.28    0.58
   1   9  -4    1.77    0.52
   1   9  -4    1.99    0.45
   1   9  -4    2.39    0.46
  -1  -9   4    1.97    0.44
  -1  -9   4    1.07    1.44
   0   9  -4    2.90    0.54
   0   9  -4    2.89    0.53
   0   9  -4    3.10    0.59
   0   9  -4    2.35    0.48
   0  -9   4    1.61    1.59
   0  -9   4    3.08    0.48
   0  -9   4    3.63    0.60
   0  -9   4    2.24    0.95
  -1   9  -4    0.51    0.36
  -1   9  -4    0.62    0.41
  -1   9  -4    0.55    0.40
   1  -9   4    0.87    1.74
   1  -9   4    0.60    0.38
   1  -9   4    0.46    0.73
   1  -9   4    0.75    0.38
  -2   9  -4   26.93    1.43
  -2   9  -4   30.54    1.50
  -2   9  -4   28.14    1.56
   2  -9   4   29.02    1.40
   2  -9   4   23.04    3.66
   2  -9   4   26.95    1.34
   2  -9   4   25.77    1.95
  -3   9  -4   13.31    1.33
  -3   9  -4   15.77    1.13
  -3   9  -4   13.74    1.12
   3  -9   4   12.93    0.99
   3  -9   4   16.00    1.14
   3  -9   4   11.94    1.42
  -4   9  -4   -0.04    0.53
  -4   9  -4    0.14    0.58
   4  -9   4   -0.03    0.54
   4  -9   4   -0.39    0.51
   2   8  -4   19.73    0.91
   2   8  -4   19.70    1.19
  -2  -8   4   16.76    2.68
  -2  -8   4   19.54    0.94
   1   8  -4   20.62    0.93
   1   8  -4   19.12    1.12
   1   8  -4   19.02    1.21
   1   8  -4   18.31    0.87
  -1  -8   4   20.86    0.86
  -1  -8   4   20.59    0.94
  -1  -8   4   17.04    2.58
   0   8  -4    8.45    0.70
   0   8  -4    8.50    0.65
   0   8  -4    8.85    0.71
   0   8  -4    8.64    0.72
   0   8  -4    7.94    0.64
   0  -8   4    7.22    1.08
   0  -8   4    8.61    0.61
   0  -8   4    5.21    1.46
   0  -8   4    8.72    0.66
  -1   8  -4   15.98    0.94
  -1   8  -4   16.75    0.96
  -1   8  -4   16.79    1.07
   1  -8   4   16.34    1.41
   1  -8   4   16.48    0.87
   1  -8   4   18.79    3.06
   1  -8   4   15.59    0.91
  -2   8  -4    8.97    0.86
  -2   8  -4    8.02    0.80
  -2   8  -4   10.24    0.89
   2  -8   4    8.50    0.80
   2  -8   4    8.39    1.24
   2  -8   4    9.64    0.82
   2  -8   4    6.62    0.44
   2  -8   4    7.72    1.81
  -3   8  -4    8.24    0.98
  -3   8  -4    9.30    0.98
  -3   8  -4    9.31    1.00
   3  -8   4    7.69    0.85
   3  -8   4    6.65    1.17
   3  -8   4    7.33    0.79
  -4   8  -4    8.85    1.10
  -4   8  -4    8.44    1.09
  -4   8  -4    6.72    1.09
   4  -8   4    7.55    0.99
   4  -8   4    9.05    1.08
   3   7  -4    0.91    0.47
  -3  -7   4    1.07    0.46
  -3  -7   4    0.16    0.28
  -3  -7   4    2.96    1.25
   2   7  -4    0.57    0.25
   2   7  -4    0.53    0.37
  -2  -7   4    0.57    0.28
  -2  -7   4    0.29    0.29
  -2  -7   4   -0.40    0.82
   1   7  -4    6.78    0.51
   1   7  -4    7.40    0.63
   1   7  -4    6.37    0.48
   1   7  -4    6.55    0.47
   1   7  -4    6.57    0.68
  -1  -7   4    6.66    1.50
  -1  -7   4    6.92    0.46
  -1  -7   4    5.96    0.43
  -1  -7   4    6.83    0.51
   0   7  -4    4.89    0.52
   0   7  -4    4.86    0.48
   0   7  -4    5.00    0.56
   0   7  -4    4.70    0.56
   0   7  -4    4.75    0.47
   0  -7   4    4.58    1.24
   0  -7   4    5.07    0.45
   0  -7   4    5.47    0.87
   0  -7   4    5.12    0.49
  -1   7  -4   -0.10    0.15
  -1   7  -4    0.05    0.28
  -1   7  -4   -0.34    0.22
  -1   7  -4    0.26    0.26
   1  -7   4    0.04    0.21
   1  -7   4    0.48    1.03
   1  -7   4    0.03    0.24
   1  -7   4    0.05    0.45
  -2   7  -4    4.56    0.65
  -2   7  -4    5.71    0.73
  -2   7  -4    5.97    0.75
  -2   7  -4    6.26    0.70
   2  -7   4    5.20    0.34
   2  -7   4    6.80    0.67
   2  -7   4    6.16    1.08
   2  -7   4    6.79    0.68
   2  -7   4    4.79    1.37
  -3   7  -4   24.94    1.73
  -3   7  -4   29.15    1.53
  -3   7  -4   24.91    1.33
  -3   7  -4   23.19    1.33
   3  -7   4   24.51    1.33
   3  -7   4   23.05    1.71
   3  -7   4   24.98    1.29
   3  -7   4   26.41    2.68
  -4   7  -4    1.07    0.67
  -4   7  -4    1.49    0.66
  -4   7  -4    0.98    0.61
   4  -7   4    1.47    0.57
   4  -7   4    0.73    0.50
   4  -7   4    2.59    0.76
  -5   7  -4    1.34    0.71
   5  -7   4    2.96    0.76
   5   6  -4    0.64    1.25
   4   6  -4   17.16    1.24
   4   6  -4   15.30    1.92
   3   6  -4    5.73    0.74
   3   6  -4    6.13    0.42
  -3  -6   4    5.67    0.48
  -3  -6   4    5.72    1.51
  -3  -6   4    7.17    0.91
   2   6  -4    0.28    0.15
   2   6  -4    1.41    0.39
   2   6  -4    0.73    0.17
   2   6  -4    0.79    0.50
   2   6  -4    1.31    0.24
  -2  -6   4    0.85    0.17
  -2  -6   4    0.73    0.19
  -2  -6   4    1.15    0.77
  -2  -6   4    0.61    0.29
  -2  -6   4    1.31    0.27
   1   6  -4   20.01    0.74
   1   6  -4   19.79    0.76
   1   6  -4   19.28    1.14
   1   6  -4   19.98    0.77
   1   6  -4   20.65    0.95
  -1  -6   4   19.22    0.72
  -1  -6   4   18.78    1.99
  -1  -6   4   19.30    0.86
  -1  -6   4   19.17    0.78
  -1  -6   4   19.63    0.74
   0   6  -4    0.00    0.29
   0   6  -4    0.02    0.20
   0   6  -4   -0.15    0.19
   0   6  -4    0.01    0.19
   0   6  -4    0.08    0.19
   0  -6   4    0.12    0.19
   0  -6   4   -0.03    0.16
   0  -6   4    0.07    0.36
   0  -6   4    0.00    0.63
   0  -6   4   -0.08    0.17
  -1   6  -4   56.07    1.84
  -1   6  -4   59.60    2.01
  -1   6  -4   58.34    1.84
  -1   6  -4   58.06    2.20
   1  -6   4   60.09    1.86
   1  -6   4   57.94    2.73
   1  -6   4   60.06    3.88
   1  -6   4   59.86    1.80
  -2   6  -4   29.58    1.57
  -2   6  -4   30.21    1.28
  -2   6  -4   30.90    1.38
  -2   6  -4   29.01    1.27
   2  -6   4   28.96    0.89
   2  -6   4   30.06    2.58
   2  -6   4   32.79    1.83
   2  -6   4   29.86    1.22
   2  -6   4   30.28    1.25
  -3   6  -4    6.33    0.82
  -3   6  -4    7.38    0.86
  -3   6  -4    6.44    0.82
   3  -6   4    5.45    0.99
   3  -6   4    4.32    0.61
   3  -6   4    6.70    0.79
  -4   6  -4    3.18    0.74
  -4   6  -4    3.79    0.73
  -4   6  -4    2.86    0.70
   4  -6   4    2.26    0.60
   4  -6   4    4.03    0.71
   4  -6   4    4.10    0.90
  -5   6  -4    2.81    0.93
   5  -6   4    2.21    0.69
   5   5  -4    4.39    0.85
   5   5  -4    4.77    1.49
   4   5  -4    0.07    0.44
   4   5  -4    0.85    0.87
   3   5  -4  102.18    4.12
   3   5  -4  101.12    3.28
   3   5  -4  108.18    2.50
   3   5  -4  100.77    2.52
  -3  -5   4  101.39    2.56
  -3  -5   4  106.53    4.28
  -3  -5   4   97.04    6.03
  -3  -5   4  101.99    3.17
   2   5  -4   15.10    0.84
   2   5  -4   13.45    0.45
   2   5  -4   15.61    1.15
   2   5  -4   14.49    0.51
   2   5  -4   15.37    0.54
  -2  -5   4   14.40    0.56
  -2  -5   4   13.77    0.46
  -2  -5   4   13.78    0.51
  -2  -5   4   13.89    0.95
  -2  -5   4   14.84    1.69
   1   5  -4   73.94    1.88
   1   5  -4   71.44    1.88
   1   5  -4   69.47    2.23
   1   5  -4   70.91    1.89
   1   5  -4   70.85    2.86
  -1  -5   4   72.42    4.11
  -1  -5   4   71.57    2.60
  -1  -5   4   69.54    1.84
  -1  -5   4   70.98    1.90
  -1  -5   4   73.76    1.89
   0   5  -4   27.98    0.97
   0   5  -4   30.52    1.35
   0   5  -4   27.22    0.96
   0   5  -4   28.34    1.03
   0   5  -4   27.73    0.93
   0  -5   4   26.94    0.95
   0  -5   4   28.18    0.98
   0  -5   4   27.52    0.92
   0  -5   4   28.19    2.19
   0  -5   4   28.27    1.60
  -1   5  -4    3.91    0.44
  -1   5  -4    4.83    0.45
  -1   5  -4    3.80    0.40
  -1   5  -4    3.99    0.45
   1  -5   4    4.46    1.04
   1  -5   4    3.78    0.38
   1  -5   4    3.73    0.38
   1  -5   4    3.99    0.68
   1  -5   4    3.92    0.41
  -2   5  -4    3.84    0.54
  -2   5  -4    2.91    0.48
  -2   5  -4    3.10    0.53
  -2   5  -4    3.74    0.50
   2  -5   4    3.96    0.54
   2  -5   4    4.12    0.53
   2  -5   4    2.14    0.72
   2  -5   4    3.77    0.77
  -3   5  -4    0.22    0.38
  -3   5  -4    0.70    0.38
  -3   5  -4    0.39    0.43
  -3   5  -4    0.72    0.42
   3  -5   4    0.52    0.34
   3  -5   4    0.52    0.59
   3  -5   4    0.67    0.40
  -4   5  -4    9.21    0.92
  -4   5  -4    9.62    0.95
  -4   5  -4   11.18    1.31
  -4   5  -4   15.15    1.15
   4  -5   4   12.04    0.94
   4  -5   4   10.41    0.87
   4  -5   4   11.71    1.22
  -5   5  -4    0.03    0.65
  -5   5  -4    0.29    0.56
   5  -5   4    0.54    0.57
   5   4  -4    1.12    0.62
   5   4  -4    0.96    1.16
   4   4  -4   12.31    1.37
   4   4  -4   10.56    0.96
  -4  -4   4    9.25    0.91
  -4  -4   4    8.07    0.47
   3   4  -4    2.49    0.47
   3   4  -4    2.51    0.68
  -3  -4   4    1.95    0.19
  -3  -4   4    2.13    0.23
  -3  -4   4    1.26    0.47
  -3  -4   4    1.52    0.35
   2   4  -4   19.27    0.94
   2   4  -4   19.71    0.57
   2   4  -4   19.79    1.27
   2   4  -4   20.58    1.24
   2   4  -4   20.55    0.58
  -2  -4   4   21.78    1.20
  -2  -4   4   21.00    0.61
  -2  -4   4   20.09    1.84
   1   4  -4    0.99    0.17
   1   4  -4    0.88    0.23
   1   4  -4    0.79    0.16
   1   4  -4    1.09    0.35
  -1  -4   4    0.86    0.17
  -1  -4   4    0.91    0.49
  -1  -4   4    0.96    0.16
  -1  -4   4    0.93    0.14
   0   4  -4  147.79    3.68
   0   4  -4  147.59    3.64
   0   4  -4  146.85    4.02
   0   4  -4  150.79    3.68
   0  -4   4  152.05    3.69
   0  -4   4  149.90    5.00
   0  -4   4  149.49    5.75
   0  -4   4  151.36    3.67
   0  -4   4  147.40    3.64
   0  -4   4  144.29    3.56
   0  -4   4  149.93    7.17
  -1   4  -4    8.33    0.53
  -1   4  -4    8.18    0.38
  -1   4  -4    7.80    0.50
  -1   4  -4    8.61    0.58
  -1   4  -4    8.43    0.58
   1  -4   4    8.44    0.57
   1  -4   4    7.65    0.49
   1  -4   4    8.54    0.51
   1  -4   4    8.87    0.81
   1  -4   4   10.97    1.43
  -2   4  -4   41.80    1.48
  -2   4  -4   40.95    1.44
  -2   4  -4   43.45    1.58
  -2   4  -4   42.44    1.93
  -2   4  -4   41.23    1.20
   2  -4   4   41.19    1.40
   2  -4   4   41.56    2.08
   2  -4   4   42.90    1.44
   2  -4   4   42.90    2.75
  -3   4  -4    0.53    0.40
  -3   4  -4    0.77    0.40
  -3   4  -4    0.53    0.38
  -3   4  -4    0.66    0.34
   3  -4   4    0.76    0.54
   3  -4   4    0.73    0.37
   3  -4   4    0.70    0.11
   3  -4   4    0.89    0.38
   3  -4   4    0.42    0.11
  -4   4  -4    5.87    0.86
  -4   4  -4    4.71    0.69
  -4   4  -4    4.83    0.74
   4  -4   4    4.71    0.67
   4  -4   4    4.72    0.65
   4  -4   4    5.75    1.01
  -5   4  -4    7.57    1.02
  -5   4  -4    6.21    0.90
   5  -4   4    7.48    0.89
   5   3  -4    6.17    1.55
   4   3  -4    1.48    0.89
   4   3  -4    1.45    0.21
   4   3  -4    2.36    0.55
  -4  -3   4    0.93    0.47
  -4  -3   4    1.01    0.54
   3   3  -4    2.28    0.45
   3   3  -4    3.04    0.73
  -3  -3   4    1.92    0.40
  -3  -3   4    2.60    0.57
  -3  -3   4    2.29    0.17
  -3  -3   4    2.62    0.21
   2   3  -4   46.91    2.20
   2   3  -4   50.55    1.60
   2   3  -4   47.87    2.07
   2   3  -4   47.95    1.66
   1   3  -4   45.10    1.11
   1   3  -4   44.34    1.11
   1   3  -4   45.23    1.45
   1   3  -4   43.57    1.30
   1   3  -4   43.11    1.13
   1   3  -4   45.58    1.90
  -1  -3   4   45.03    1.10
  -1  -3   4   42.75    1.09
  -1  -3   4   43.50    2.53
  -1  -3   4   43.90    1.13
  -1  -3   4   43.49    1.13
   0   3  -4   57.22    1.50
   0   3  -4   57.39    1.54
   0   3  -4   56.02    1.53
   0   3  -4   57.65    1.66
   0   3  -4   56.08    2.95
   0  -3   4   56.89    1.43
   0  -3   4   55.61    1.58
   0  -3   4   55.37    2.43
   0  -3   4   55.77    1.65
   0  -3   4   58.41    3.04
   0  -3   4   58.02    2.07
   0  -3   4   56.69    1.54
   0  -3   4   57.73    1.53
   0  -3   4   57.65    1.51
  -1   3  -4   30.22    1.08
  -1   3  -4   32.95    1.09
  -1   3  -4   32.96    0.82
  -1   3  -4   31.81    0.94
  -1   3  -4   33.10    1.41
  -1   3  -4   33.06    1.17
   1  -3   4   32.15    2.07
   1  -3   4   32.31    1.04
   1  -3   4   34.65    1.66
   1  -3   4   33.33    1.07
   1  -3   4   32.66    1.40
  -2   3  -4   60.20    1.65
  -2   3  -4   62.19    1.86
  -2   3  -4   61.79    2.56
  -2   3  -4   61.26    1.98
  -2   3  -4   56.52    1.85
   2  -3   4   60.95    1.82
   2  -3   4   60.71    1.80
   2  -3   4   59.99    2.71
  -3   3  -4    2.37    0.44
  -3   3  -4    2.53    0.57
  -3   3  -4    2.29    0.42
  -3   3  -4    2.38    0.49
   3  -3   4    2.91    0.50
   3  -3   4    3.05    0.75
   3  -3   4    1.79    0.38
  -4   3  -4    1.28    0.48
  -4   3  -4    1.84    0.61
  -4   3  -4    2.67    0.58
   4  -3   4    1.60    0.47
   4  -3   4    1.91    0.47
  -5   3  -4    2.12    0.69
   5  -3   4    2.09    1.00
   5  -3   4    1.79    0.60
   5   2  -4   17.16    1.89
   4   2  -4   12.81    1.31
  -4  -2   4   14.45    1.46
  -4  -2   4   11.93    0.61
  -4  -2   4   12.78    0.98
  -4  -2   4   10.80    0.88
   3   2  -4   30.83    1.28
   3   2  -4   29.57    0.79
   3   2  -4   29.32    1.64
   3   2  -4   29.75    1.26
  -3  -2   4   27.71    0.81
  -3  -2   4   32.08    1.31
  -3  -2   4   29.56    1.30
  -3  -2   4   30.99    0.86
  -3  -2   4   29.02    1.74
   2   2  -4  107.35    3.06
   2   2  -4  100.85    4.03
   2   2  -4   99.14    3.71
   2   2  -4  110.22    2.90
   1   2  -4   30.91    0.88
   1   2  -4   36.67    1.21
   1   2  -4   36.55    1.11
   1   2  -4   34.57    0.87
   1   2  -4   36.74    0.90
   1   2  -4   37.14    0.88
   1   2  -4   36.46    1.59
  -1  -2   4   35.98    1.71
  -1  -2   4   37.59    0.90
  -1  -2   4   37.46    1.12
  -1  -2   4   36.40    0.91
  -1  -2   4   35.68    0.88
   0   2  -4  212.11    9.61
   0   2  -4  221.10    5.14
   0   2  -4  216.75    5.63
   0   2  -4  210.07    7.87
   0   2  -4  219.62    5.10
   0   2  -4  221.68    7.32
   0   2  -4  217.81    5.13
   0   2  -4  215.03    5.10
   0   2  -4  216.14    5.10
   0  -2   4  218.44    5.10
   0  -2   4  209.59    5.12
   0  -2   4  219.34    9.63
   0  -2   4  218.06    5.10
   0  -2   4  210.12    5.12
   0  -2   4  214.29    5.63
   0  -2   4  215.75    7.30
   0  -2   4  221.55    7.91
  -1   2  -4   23.60    0.87
  -1   2  -4   23.26    1.11
  -1   2  -4   22.39    0.85
  -1   2  -4   23.33    0.83
  -1   2  -4   20.04    1.51
   1  -2   4   23.25    1.11
   1  -2   4   22.70    0.78
   1  -2   4   22.54    0.83
   1  -2   4   22.31    0.65
   1  -2   4   23.29    0.81
   1  -2   4   23.42    1.26
  -2   2  -4    0.48    0.21
  -2   2  -4    0.52    0.27
  -2   2  -4    0.19    0.25
  -2   2  -4    0.54    0.26
   2  -2   4    0.49    0.25
   2  -2   4    0.40    0.23
   2  -2   4    0.44    0.12
   2  -2   4    0.00    0.37
  -3   2  -4   22.83    1.05
  -3   2  -4   22.46    1.46
  -3   2  -4   22.00    0.99
  -3   2  -4   22.65    1.06
   3  -2   4   20.83    1.44
   3  -2   4   21.86    0.98
   3  -2   4   22.46    0.98
  -4   2  -4    6.42    0.80
  -4   2  -4    6.48    1.02
  -4   2  -4    6.11    0.73
  -4   2  -4    5.82    0.76
   4  -2   4    5.79    0.68
   4  -2   4    5.89    0.66
  -5   2  -4    1.45    0.67
   5  -2   4    2.40    1.01
   5  -2   4    1.19    0.53
   5   1  -4    7.40    0.56
   5   1  -4   10.82    1.62
  -5  -1   4    8.99    0.66
  -5  -1   4    8.61    1.07
   4   1  -4   79.96    3.56
   4   1  -4   80.02    2.09
   4   1  -4   83.70    2.74
  -4  -1   4   72.79    3.85
  -4  -1   4   79.94    2.19
  -4  -1   4   82.29    2.62
  -4  -1   4   83.32    2.88
   3   1  -4    4.43    0.29
   3   1  -4    4.65    0.29
   3   1  -4    5.97    0.70
   3   1  -4    4.62    0.77
   3   1  -4    4.20    0.20
  -3  -1   4    4.99    0.35
  -3  -1   4    4.60    0.31
  -3  -1   4    5.96    0.63
  -3  -1   4    4.17    0.54
  -3  -1   4    5.32    0.77
  -3  -1   4    4.53    0.24
   2   1  -4   37.05    1.27
   2   1  -4   35.55    1.57
   2   1  -4   36.10    1.74
   2   1  -4   35.04    0.91
  -2  -1   4   36.22    0.89
  -2  -1   4   37.01    1.36
  -2  -1   4   33.93    0.93
  -2  -1   4   32.48    0.87
  -2  -1   4   37.47    0.95
  -2  -1   4   37.92    1.33
   1   1  -4   70.26    1.61
   1   1  -4   67.29    1.63
   1   1  -4   67.40    1.84
   1   1  -4   67.84    2.59
   1   1  -4   65.53    2.32
  -1  -1   4   65.44    2.67
  -1  -1   4   65.27    1.65
  -1  -1   4   65.51    1.61
  -1  -1   4   67.24    1.63
  -1  -1   4   67.96    1.63
  -1  -1   4   66.39    2.07
  -1  -1   4   67.41    1.84
  -1  -1   4   66.19    2.32
   0   1  -4   62.96    1.68
   0   1  -4   68.73    2.50
   0   1  -4   63.33    1.71
   0   1  -4   65.27    1.97
   0   1  -4   64.02    2.61
   0   1  -4   68.01    1.67
   0   1  -4   67.07    1.67
   0  -1   4   66.11    2.47
   0  -1   4   65.49    1.67
   0  -1   4   63.07    1.96
   0  -1   4   62.76    1.68
   0  -1   4   68.98    2.98
   0  -1   4   67.27    2.63
   0  -1   4   67.00    1.67
   0  -1   4   65.11    1.71
  -1   1  -4  170.31    4.62
  -1   1  -4  173.83    4.27
  -1   1  -4  178.50    4.70
  -1   1  -4  169.91    4.25
  -1   1  -4  175.32    6.07
  -1   1  -4  176.18    4.31
   1  -1   4  172.39    4.23
   1  -1   4  168.01    4.62
   1  -1   4  175.38    4.36
   1  -1   4  175.32    4.69
   1  -1   4  172.13    4.23
   1  -1   4  178.63    6.50
  -2   1  -4    1.09    0.29
  -2   1  -4    0.79    0.21
  -2   1  -4    0.52    0.23
  -2   1  -4    0.74    0.31
   2  -1   4    0.56    0.40
   2  -1   4    0.49    0.21
   2  -1   4    0.79    0.14
   2  -1   4    0.72    0.26
  -3   1  -4    0.40    0.34
  -3   1  -4    0.26    0.28
  -3   1  -4    0.22    0.23
  -3   1  -4    0.34    0.29
   3  -1   4    0.17    0.27
   3  -1   4    0.05    0.46
   3  -1   4   -0.09    0.24
  -4   1  -4    0.30    0.37
  -4   1  -4   -0.05    0.32
  -4   1  -4    0.02    0.43
  -4   1  -4    0.05    0.38
   4  -1   4   -0.36    0.37
   4  -1   4    0.23    0.62
   4  -1   4    0.17    0.38
  -5   1  -4    0.74    0.63
   5  -1   4    1.72    0.94
   5  -1   4    0.85    0.51
   5   0  -4    2.02    0.70
   5   0  -4    1.10    0.35
   5   0  -4    3.10    1.13
  -5   0   4    1.46    0.43
   4   0  -4    6.62    0.79
   4   0  -4    6.32    0.51
   4   0  -4    7.67    1.03
  -4   0   4    7.68    1.14
  -4   0   4    5.61    0.78
  -4   0   4    7.01    0.58
  -4   0   4    4.71    0.59
   3   0  -4   26.72    0.88
   3   0  -4   30.85    1.26
   3   0  -4   28.31    1.54
   3   0  -4   25.93    0.84
   3   0  -4   30.33    0.91
  -3   0   4   30.28    1.20
  -3   0   4   31.11    0.98
  -3   0   4   29.10    0.90
  -3   0   4   29.06    1.34
  -3   0   4   29.93    0.95
   2   0  -4   28.97    1.33
   2   0  -4   28.27    0.83
   2   0  -4   25.75    0.81
   2   0  -4   28.79    1.08
   2   0  -4   28.38    1.46
  -2   0   4   29.05    0.83
  -2   0   4   28.09    0.86
  -2   0   4   29.78    1.13
  -2   0   4   30.03    0.87
  -2   0   4   29.02    1.19
   1   0  -4   46.11    1.98
   1   0  -4   49.67    1.76
   1   0  -4   50.56    1.33
   1   0  -4   51.67    1.64
   1   0  -4   52.55    1.30
   1   0  -4   52.55    1.30
   1   0  -4   51.06    1.47
   1   0  -4   49.36    1.30
  -1   0   4   51.02    1.77
  -1   0   4   49.44    1.98
  -1   0   4   46.90    1.29
  -1   0   4   50.37    1.34
  -1   0   4   48.95    1.29
  -1   0   4   52.26    1.64
  -1   0   4   50.31    1.31
  -1   0   4   51.30    2.00
   0   0  -4   13.33    0.56
   0   0  -4   13.91    0.53
   0   0  -4   17.37    0.94
   0   0  -4   14.91    0.51
   0   0  -4   14.74    0.52
   0   0  -4   14.66    0.84
   0   0  -4   13.87    0.63
   0   0   4   15.42    0.87
   0   0   4   14.45    0.52
   0   0   4   12.87    0.51
   0   0   4   13.41    0.63
   0   0   4   13.67    0.56
   0   0   4   14.76    0.84
  -1   0  -4    7.91    0.46
  -1   0  -4    7.73    0.42
  -1   0  -4    7.61    0.47
  -1   0  -4    7.59    0.44
  -1   0  -4    8.08    0.64
   1   0   4    8.32    0.44
   1   0   4    7.89    0.42
   1   0   4    7.90    0.39
   1   0   4    8.48    0.49
   1   0   4    8.46    0.44
   1   0   4    7.14    0.67
  -2   0  -4   48.29    1.47
  -2   0  -4   42.61    1.49
  -2   0  -4   46.55    1.44
  -2   0  -4   47.11    1.42
  -2   0  -4   46.15    2.11
   2   0   4   46.40    1.39
   2   0   4   46.09    1.42
   2   0   4   47.37    1.43
   2   0   4   43.94    2.19
   2   0   4   47.10    1.47
  -3   0  -4    5.13    0.47
  -3   0  -4    5.45    0.60
  -3   0  -4    6.38    0.84
  -3   0  -4    4.15    0.27
  -3   0  -4    5.18    0.53
   3   0   4    5.05    0.53
   3   0   4    5.53    0.75
   3   0   4    4.36    0.50
   3   0   4    4.42    0.37
  -4   0  -4    2.19    0.44
  -4   0  -4    2.08    0.58
   4   0   4    1.79    0.47
   4   0   4    3.44    1.04
   4   0   4    2.38    0.49
  -5   0  -4    7.11    0.96
   5   0   4    5.48    0.77
   5   0   4    8.41    1.57
   5  -1  -4    1.44    0.94
   5  -1  -4    0.38    0.33
   5  -1  -4    0.75    0.57
  -5   1   4    0.50    0.62
  -5   1   4    0.76    0.43
   4  -1  -4   36.21    1.60
   4  -1  -4   34.91    1.22
   4  -1  -4   36.63    2.07
  -4   1   4   37.01    1.34
  -4   1   4   32.08    1.39
  -4   1   4   38.03    1.79
  -4   1   4   33.88    2.29
   3  -1  -4   39.15    1.17
   3  -1  -4   35.12    1.42
   3  -1  -4   38.37    1.17
   3  -1  -4   37.15    1.83
   3  -1  -4   36.95    1.14
  -3   1   4   37.06    1.61
  -3   1   4   38.80    1.42
  -3   1   4   38.43    1.23
  -3   1   4   36.93    1.16
  -3   1   4   36.06    1.65
  -3   1   4   38.60    1.22
   2  -1  -4    4.48    0.53
   2  -1  -4    4.54    0.32
   2  -1  -4    4.21    0.54
   2  -1  -4    4.47    0.31
   2  -1  -4    4.45    0.31
   2  -1  -4    4.55    0.46
  -2   1   4    4.65    0.47
  -2   1   4    4.06    0.30
  -2   1   4    4.29    0.50
  -2   1   4    4.50    0.34
  -2   1   4    4.61    0.33
   1  -1  -4   51.61    2.00
   1  -1  -4   52.43    1.76
   1  -1  -4   50.00    1.38
   1  -1  -4   48.75    1.94
   1  -1  -4   48.00    1.41
   1  -1  -4   52.74    1.37
  -1   1   4   52.75    1.68
  -1   1   4   48.43    1.38
  -1   1   4   53.95    1.96
  -1   1   4   51.61    1.38
  -1   1   4   50.13    1.43
  -1   1   4   50.09    1.65
  -1   1   4   51.86    2.61
  -1   1   4   52.17    2.00
   0  -1  -4   33.72    1.17
   0  -1  -4   29.54    1.64
   0  -1  -4   32.19    1.05
   0  -1  -4   33.09    1.00
   0  -1  -4   32.79    1.44
   0  -1  -4   34.90    1.52
   0  -1  -4   31.86    0.96
   0   1   4   31.87    1.47
   0   1   4   31.20    1.42
   0   1   4   31.65    0.98
   0   1   4   32.76    0.97
   0   1   4   32.35    1.15
   0   1   4   33.82    1.04
   0   1   4   28.47    1.00
  -1  -1  -4   79.49    2.08
  -1  -1  -4   75.61    2.95
  -1  -1  -4   74.76    2.26
  -1  -1  -4   76.53    2.14
   1   1   4   76.04    2.26
   1   1   4   76.04    2.63
   1   1   4   74.61    2.07
   1   1   4   76.58    3.13
  -2  -1  -4   23.39    0.91
  -2  -1  -4   21.73    1.30
  -2  -1  -4   21.02    0.96
  -2  -1  -4   23.31    0.88
  -2  -1  -4   21.85    0.76
   2   1   4   20.89    0.78
   2   1   4   22.78    0.89
   2   1   4   21.74    0.85
   2   1   4   22.38    1.20
   2   1   4   22.28    0.85
  -3  -1  -4   24.13    1.15
  -3  -1  -4   23.77    0.92
  -3  -1  -4   25.07    1.05
  -3  -1  -4   22.98    1.59
   3   1   4   24.89    0.97
   3   1   4   24.77    1.02
   3   1   4   23.25    1.00
   3   1   4   24.89    1.52
  -4  -1  -4    7.49    0.84
   4   1   4    8.35    1.34
   4   1   4    6.59    0.68
  -5  -1  -4   -0.09    0.57
   5   1   4   -0.27    0.89
   5  -2  -4   16.67    1.72
   5  -2  -4   13.03    1.15
   5  -2  -4   13.37    0.81
  -5   2   4   14.86    1.00
   4  -2  -4   -0.24    0.28
   4  -2  -4   -0.09    0.40
   4  -2  -4    0.91    0.64
  -4   2   4    0.07    0.40
  -4   2   4   -0.13    0.42
  -4   2   4    0.10    0.32
   3  -2  -4   46.39    1.45
   3  -2  -4   47.97    1.43
   3  -2  -4   47.94    1.46
   3  -2  -4   45.17    1.69
   3  -2  -4   43.92    2.08
  -3   2   4   46.74    1.88
  -3   2   4   44.09    1.85
  -3   2   4   48.11    1.52
  -3   2   4   46.00    1.51
  -3   2   4   49.93    1.70
  -3   2   4   46.01    1.45
   2  -2  -4   -0.20    0.14
   2  -2  -4    0.10    0.16
   2  -2  -4   -0.01    0.21
   2  -2  -4    0.05    0.16
  -2   2   4   -0.33    0.21
  -2   2   4   -0.05    0.15
  -2   2   4   -0.09    0.16
  -2   2   4   -0.01    0.18
  -2   2   4    0.21    0.15
   1  -2  -4    0.51    0.23
   1  -2  -4    0.50    0.18
   1  -2  -4    0.53    0.21
   1  -2  -4    0.33    0.21
   1  -2  -4    0.18    0.15
   1  -2  -4    0.56    0.43
  -1   2   4    0.25    0.21
  -1   2   4    0.31    0.45
  -1   2   4    0.55    0.19
  -1   2   4    0.49    0.25
  -1   2   4    0.50    0.17
  -1   2   4    0.19    0.18
  -1   2   4    0.41    0.18
   0  -2  -4    3.92    0.66
   0  -2  -4    3.22    0.31
   0  -2  -4    3.22    0.35
   0  -2  -4    2.97    0.44
   0  -2  -4    3.42    0.21
   0   2   4    2.94    0.37
   0   2   4    3.33    0.33
   0   2   4    3.48    0.31
   0   2   4    3.49    0.31
   0   2   4    2.98    0.48
  -1  -2  -4    6.71    0.47
  -1  -2  -4    6.24    0.50
  -1  -2  -4    7.24    0.71
   1   2   4    7.16    0.50
   1   2   4    6.27    0.45
   1   2   4    6.73    0.45
   1   2   4    5.98    0.51
  -2  -2  -4    0.70    0.29
  -2  -2  -4    0.94    0.38
  -2  -2  -4    0.99    0.35
   2   2   4    1.17    0.26
   2   2   4    0.81    0.26
   2   2   4    0.78    0.27
   2   2   4    1.42    0.47
   2   2   4    0.96    0.13
  -3  -2  -4   17.33    0.99
  -3  -2  -4   16.20    0.86
  -3  -2  -4   15.62    1.27
   3   2   4   15.94    1.26
   3   2   4   15.99    0.83
   3   2   4   17.35    0.83
  -4  -2  -4    2.93    0.80
  -4  -2  -4    1.94    0.60
   4   2   4    3.12    1.01
   4   2   4    3.56    0.54
  -5  -2  -4    5.46    0.88
   5   2   4    6.32    1.44
   5   2   4    4.59    0.70
   5  -3  -4    0.74    0.54
   5  -3  -4    2.42    0.93
   5  -3  -4    0.92    0.43
  -5   3   4    0.57    0.52
  -5   3   4    0.24    0.64
   4  -3  -4   22.56    1.56
   4  -3  -4   18.50    1.12
   4  -3  -4   21.27    1.00
  -4   3   4   21.14    1.06
  -4   3   4   21.56    1.45
  -4   3   4   18.27    1.78
  -4   3   4   16.80    0.99
   3  -3  -4    0.34    0.33
   3  -3  -4   -0.04    0.23
   3  -3  -4   -0.07    0.23
  -3   3   4    0.08    0.29
  -3   3   4    0.24    0.27
  -3   3   4    0.16    0.23
  -3   3   4    0.13    0.31
   2  -3  -4    1.28    0.35
   2  -3  -4    1.12    0.29
   2  -3  -4    0.70    0.24
  -2   3   4    0.48    0.26
  -2   3   4    0.98    0.31
  -2   3   4    0.95    0.25
  -2   3   4    0.98    0.27
   1  -3  -4   13.18    0.61
   1  -3  -4   14.06    0.70
   1  -3  -4   13.75    0.71
   1  -3  -4   16.58    1.53
   1  -3  -4   15.16    0.70
  -1   3   4   13.77    0.64
  -1   3   4   13.94    0.62
  -1   3   4   14.25    0.75
  -1   3   4   14.70    0.77
   0  -3  -4    4.45    0.31
   0  -3  -4    4.63    0.40
   0  -3  -4    4.18    0.42
   0  -3  -4    4.87    0.92
   0  -3  -4    6.24    0.75
   0   3   4    4.71    0.46
   0   3   4    4.84    0.42
   0   3   4    4.35    0.38
   0   3   4    4.27    0.37
  -1  -3  -4   13.96    0.75
  -1  -3  -4   14.80    1.38
  -1  -3  -4   14.03    0.68
  -1  -3  -4   15.02    1.05
   1   3   4   14.23    0.68
   1   3   4   15.12    0.81
   1   3   4   13.53    0.74
   1   3   4   13.73    0.47
   1   3   4   14.15    0.68
  -2  -3  -4   11.27    0.75
  -2  -3  -4   10.54    0.66
  -2  -3  -4   10.37    0.95
   2   3   4   10.14    0.61
   2   3   4    9.97    0.60
   2   3   4   10.35    0.89
   2   3   4   10.40    0.66
  -3  -3  -4    2.12    0.44
  -3  -3  -4    2.26    0.65
  -3  -3  -4    2.02    0.52
   3   3   4    1.67    0.40
   3   3   4    2.33    0.44
   3   3   4    2.92    0.49
   3   3   4    2.89    0.84
  -4  -3  -4    3.35    0.70
   4   3   4    4.08    1.07
   4   3   4    3.84    0.60
   4   3   4    4.16    0.64
  -5  -3  -4    1.53    0.68
   5   3   4    0.03    0.48
   5   3   4    2.02    1.14
   5  -4  -4    0.94    0.57
   5  -4  -4    0.87    0.47
   5  -4  -4    1.78    0.95
  -5   4   4    1.21    0.57
   4  -4  -4    9.82    0.90
   4  -4  -4   10.14    1.16
   4  -4  -4    9.47    0.78
  -4   4   4    9.70    1.12
  -4   4   4    7.49    0.76
  -4   4   4    8.86    1.28
  -4   4   4   10.56    0.84
   3  -4  -4    1.04    0.43
   3  -4  -4    0.20    0.26
   3  -4  -4    0.77    0.33
  -3   4   4    0.52    0.39
  -3   4   4    0.37    0.34
  -3   4   4    0.83    0.32
  -3   4   4    0.57    0.33
   2  -4  -4    8.06    1.28
   2  -4  -4    6.56    0.54
   2  -4  -4    6.59    0.51
  -2   4   4    7.03    0.65
  -2   4   4    6.74    0.52
  -2   4   4    6.90    0.52
  -2   4   4    6.71    0.66
   1  -4  -4   11.17    1.67
   1  -4  -4   11.08    0.66
   1  -4  -4   10.90    0.61
   1  -4  -4    9.73    0.59
  -1   4   4    9.81    0.59
  -1   4   4   10.44    0.70
  -1   4   4   10.35    0.67
  -1   4   4    9.63    0.59
   0  -4  -4    5.54    0.50
   0  -4  -4    4.82    0.40
   0  -4  -4    5.55    1.17
   0  -4  -4    5.05    0.46
   0   4   4    5.44    0.44
   0   4   4    4.87    0.40
   0   4   4    5.05    0.46
   0   4   4    4.77    0.52
  -1  -4  -4   16.50    0.79
  -1  -4  -4   18.72    1.71
  -1  -4  -4   15.81    0.86
  -1  -4  -4   17.45    1.23
   1   4   4   16.89    0.80
   1   4   4   16.06    0.79
   1   4   4   16.91    0.91
  -2  -4  -4    4.03    1.10
  -2  -4  -4    3.69    0.58
  -2  -4  -4    4.23    0.73
  -2  -4  -4    5.31    0.55
   2   4   4    4.96    0.79
   2   4   4    4.28    0.48
   2   4   4    4.03    0.49
   2   4   4    4.25    0.56
  -3  -4  -4    8.60    0.74
  -3  -4  -4    8.65    1.17
  -3  -4  -4    9.07    0.86
   3   4   4    9.28    0.77
   3   4   4    8.51    1.17
   3   4   4    7.73    0.76
   3   4   4    8.96    0.70
  -4  -4  -4    9.34    1.38
  -4  -4  -4    9.33    0.98
   4   4   4    9.39    0.83
   4   4   4    8.14    0.85
   4   4   4   10.86    1.45
   5  -5  -4    0.96    0.57
   5  -5  -4    0.46    0.50
   5  -5  -4    2.29    0.99
  -5   5   4    1.67    0.71
   4  -5  -4    0.45    0.45
   4  -5  -4    0.46    0.39
  -4   5   4    0.12    0.50
  -4   5   4    0.55    0.47
  -4   5   4    0.66    0.58
   3  -5  -4   23.99    1.24
   3  -5  -4   23.65    1.11
   3  -5  -4   23.81    1.13
  -3   5   4   24.45    1.13
  -3   5   4   25.02    1.46
  -3   5   4   23.37    1.21
  -3   5   4   22.03    1.13
   2  -5  -4    0.28    0.24
   2  -5  -4    0.56    0.76
   2  -5  -4    0.21    0.29
  -2   5   4    0.17    0.27
  -2   5   4    0.25    0.30
  -2   5   4    0.34    0.25
  -2   5   4    0.28    0.32
   1  -5  -4    5.46    1.31
   1  -5  -4    6.06    0.50
   1  -5  -4    7.11    0.64
   1  -5  -4    7.17    0.52
  -1   5   4    5.40    0.57
  -1   5   4    5.40    0.50
  -1   5   4    5.58    0.54
  -1   5   4    6.09    0.61
   0  -5  -4    4.19    0.46
   0  -5  -4    4.99    1.14
   0  -5  -4    4.12    0.57
   0   5   4    4.34    0.42
   0   5   4    4.14    0.55
   0   5   4    4.28    0.46
   0   5   4    3.95    0.46
  -1  -5  -4    3.61    0.51
  -1  -5  -4    2.52    0.46
  -1  -5  -4    3.21    1.03
  -1  -5  -4    2.92    0.71
   1   5   4    3.10    0.47
   1   5   4    2.64    0.46
   1   5   4    3.39    0.47
  -2  -5  -4   37.44    3.00
  -2  -5  -4   36.83    1.38
  -2  -5  -4   35.96    2.03
  -2  -5  -4   34.40    1.48
   2   5   4   35.80    1.36
   2   5   4   33.41    1.80
   2   5   4   34.90    1.52
   2   5   4   35.17    1.35
  -3  -5  -4    3.16    0.84
  -3  -5  -4    3.78    0.71
   3   5   4    4.00    1.01
   3   5   4    3.51    0.56
   3   5   4    4.51    0.71
  -4  -5  -4    6.71    1.24
  -4  -5  -4    5.26    0.92
   4   5   4    6.95    1.42
   4   5   4    5.16    0.74
   4   5   4    7.74    0.95
   5  -6  -4    7.37    0.94
   5  -6  -4    6.71    0.98
  -5   6   4    8.51    1.09
   4  -6  -4    5.70    0.76
   4  -6  -4    4.18    0.73
  -4   6   4    4.02    0.88
  -4   6   4    4.81    0.81
   3  -6  -4   -0.08    0.31
   3  -6  -4    0.07    0.37
   3  -6  -4   -0.11    0.43
  -3   6   4    0.16    0.37
  -3   6   4    0.14    0.34
   2  -6  -4    7.63    0.68
   2  -6  -4    7.20    0.69
   2  -6  -4    8.36    1.65
  -2   6   4    8.23    0.69
  -2   6   4    7.41    0.69
  -2   6   4    7.27    0.82
  -2   6   4    8.81    0.78
   1  -6  -4    1.04    0.39
   1  -6  -4    0.92    0.35
   1  -6  -4    0.00    1.14
  -1   6   4    0.78    0.34
  -1   6   4    0.63    0.31
  -1   6   4    0.71    0.31
  -1   6   4    0.41    0.29
   0  -6  -4   19.82    0.99
   0  -6  -4   21.09    2.47
   0  -6  -4   21.83    1.09
   0   6   4   20.87    1.17
   0   6   4   20.64    0.97
   0   6   4   20.53    0.92
   0   6   4   21.75    1.04
  -1  -6  -4   13.92    0.85
  -1  -6  -4   12.49    0.86
  -1  -6  -4   13.64    2.18
  -1  -6  -4   12.33    1.37
   1   6   4   13.47    0.82
   1   6   4   12.32    0.49
   1   6   4   13.64    0.94
   1   6   4   14.87    0.88
  -2  -6  -4    8.17    1.16
  -2  -6  -4    9.07    0.87
  -2  -6  -4   11.78    2.02
  -2  -6  -4    8.29    0.74
   2   6   4    7.98    0.68
   2   6   4    7.69    0.74
  -3  -6  -4    2.48    0.69
  -3  -6  -4    3.18    0.90
   3   6   4    2.34    1.04
   3   6   4    1.98    0.53
  -4  -6  -4    1.51    0.68
   4   6   4    0.96    0.54
   4   6   4    1.34    0.59
   4   6   4   -0.14    1.13
   4  -7  -4    2.72    0.63
   4  -7  -4    3.68    0.73
  -4   7   4    4.03    0.87
   3  -7  -4    4.44    0.79
   3  -7  -4    4.22    0.70
   3  -7  -4    4.65    0.71
  -3   7   4    4.68    0.72
  -3   7   4    4.48    0.72
  -3   7   4    2.64    0.56
  -3   7   4    2.71    0.73
   2  -7  -4    1.90    1.36
   2  -7  -4    2.54    0.61
   2  -7  -4    1.80    0.47
  -2   7   4    2.20    0.53
  -2   7   4    1.95    0.56
  -2   7   4    2.35    0.59
  -2   7   4    1.88    0.56
   1  -7  -4    5.81    1.85
   1  -7  -4    5.78    0.63
   1  -7  -4    6.01    0.71
  -1   7   4    6.18    0.76
  -1   7   4    6.03    0.65
  -1   7   4    6.67    0.72
  -1   7   4    6.76    0.66
   0  -7  -4   53.14    1.97
   0  -7  -4   55.20    4.27
   0  -7  -4   55.14    1.89
   0   7   4   49.73    1.82
   0   7   4   53.17    2.13
   0   7   4   52.60    1.81
   0   7   4   54.30    1.93
  -1  -7  -4    0.32    0.32
  -1  -7  -4   -0.63    0.66
  -1  -7  -4   -1.56    1.22
  -1  -7  -4    0.20    0.44
   1   7   4    0.09    0.32
   1   7   4    0.27    0.32
   1   7   4   -0.08    0.37
  -2  -7  -4   -0.19    0.75
  -2  -7  -4    0.37    0.48
  -2  -7  -4    2.59    1.42
  -2  -7  -4    0.82    0.42
   2   7   4    0.69    0.41
   2   7   4    0.83    0.38
  -3  -7  -4   10.06    1.05
  -3  -7  -4    7.94    1.33
   3   7   4   10.41    0.99
   4  -8  -4    5.47    0.86
   4  -8  -4    5.51    0.85
  -4   8   4    5.97    0.98
   3  -8  -4    0.16    0.61
   3  -8  -4    1.23    0.55
   3  -8  -4    0.88    0.54
  -3   8   4    2.23    0.64
  -3   8   4    0.63    0.64
  -3   8   4    1.51    0.57
  -3   8   4    1.32    0.55
   2  -8  -4   10.74    2.23
   2  -8  -4   11.55    0.96
   2  -8  -4   11.72    0.95
  -2   8   4   11.59    0.97
  -2   8   4   10.92    1.02
  -2   8   4   10.97    1.17
  -2   8   4   11.89    1.00
   1  -8  -4    2.25    0.56
   1  -8  -4   -0.23    1.87
   1  -8  -4    1.87    0.56
  -1   8   4    2.90    0.58
  -1   8   4    1.51    0.57
  -1   8   4    2.62    0.55
  -1   8   4    2.27    0.57
   0  -8  -4    0.63    0.43
   0  -8  -4   -2.12    1.43
   0  -8  -4    0.73    0.53
   0   8   4   -0.24    0.42
   0   8   4    0.83    0.43
   0   8   4   -0.18    0.35
   0   8   4    0.43    0.29
  -1  -8  -4   34.30    1.66
  -1  -8  -4   36.30    3.82
  -1  -8  -4   32.59    1.48
   1   8   4   34.67    1.53
   1   8   4   33.49    1.72
   1   8   4   37.43    1.58
   4  -9  -4   -0.53    0.53
   4  -9  -4    0.78    0.57
  -4   9   4   -0.23    0.60
   3  -9  -4    5.85    0.80
   3  -9  -4    4.51    0.93
   3  -9  -4    4.91    0.82
  -3   9   4    5.85    0.86
  -3   9   4    5.45    0.98
  -3   9   4    7.08    1.05
  -3   9   4    5.59    0.87
   2  -9  -4    0.36    0.46
   2  -9  -4   -2.53    1.54
   2  -9  -4   -0.22    0.46
  -2   9   4   -0.05    0.36
  -2   9   4   -0.42    0.41
  -2   9   4   -0.04    0.39
  -2   9   4   -0.14    0.46
   1  -9  -4    2.82    0.67
   1  -9  -4    2.83    0.65
  -1   9   4    2.22    0.55
  -1   9   4    2.99    0.70
  -1   9   4    2.67    0.69
  -1   9   4    3.26    0.70
   0  -9  -4    0.63    0.50
   0   9   4    0.16    0.45
   0   9   4   -0.12    0.42
   0   9   4    0.04    0.35
  -1  -9  -4    4.45    0.70
  -1  -9  -4    5.65    2.22
  -1  -9  -4    4.62    0.83
   1   9   4    4.79    0.70
   1   9   4    5.74    0.84
  -2  -9  -4    4.65    0.90
   2   9   4    4.72    0.79
   3 -10  -4    0.26    0.57
   3 -10  -4    0.51    0.53
  -3  10   4    0.37    0.51
  -3  10   4   -0.09    0.54
   2 -10  -4    1.28    0.62
   2 -10  -4    2.70    0.76
  -2  10   4    1.91    0.67
  -2  10   4    2.13    0.68
  -2  10   4    2.67    0.70
   1 -10  -4    0.93    0.58
   1 -10  -4    0.24    0.45
  -1  10   4    0.67    0.64
  -1  10   4    0.94    0.56
  -1  10   4    0.63    0.47
   0 -10  -4    0.13    0.58
   0 -10  -4    0.37    0.48
   0  10   4   -0.24    0.49
   0  10   4   -0.59    0.46
   0  10   4   -0.15    0.40
  -1 -10  -4    1.62    2.67
  -1 -10  -4    2.02    0.72
   1  10   4    3.54    0.80
  -2 -10  -4    2.94    0.85
   2  10   4    1.63    0.67
   2 -11  -4    2.06    0.77
   2 -11  -4    1.13    0.63
  -2  11   4    1.92    0.69
  -2  11   4    1.86    0.77
  -2  11   4    0.70    0.69
   1 -11  -4   -0.23    0.43
   1 -11  -4   -0.24    0.59
  -1  11   4    0.00    0.52
  -1  11   4    0.40    0.59
  -1  11   4    0.11    0.45
   0 -11  -4   -0.10    0.51
   0 -11  -4    0.16    0.58
   0  11   4   -0.68    0.53
   0  11   4    0.32    0.51
  -1 -11  -4    0.40    0.70
   1  11   4    0.02    0.60
  -1 -13   5    8.41    0.99
   0  13  -5    2.61    0.79
  -1  13  -5    0.19    0.66
   1 -13   5   -0.71    0.51
   1 -13   5    4.16    1.13
  -2  13  -5    2.21    0.76
   2 -13   5    3.96    0.94
  -2 -12   5    3.35    0.69
  -1 -12   5    8.66    1.47
   0 -12   5    9.88    0.96
  -1  12  -5    0.43    0.59
  -1  12  -5    0.52    0.53
   1 -12   5    0.27    0.49
   1 -12   5    0.24    0.61
   1 -12   5    3.05    1.15
  -2  12  -5    2.91    0.76
  -2  12  -5    2.86    0.73
   2 -12   5    2.82    0.70
   2 -12   5    3.60    1.36
   2 -12   5    4.56    0.89
  -3  12  -5    8.13    1.13
  -3  12  -5    7.71    1.21
   3 -12   5    7.81    1.09
   3 -12   5   11.61    2.73
   3 -12   5    7.39    1.08
  -2 -11   5    3.48    1.88
   1  11  -5    2.32    0.58
  -1 -11   5    2.99    0.63
  -1 -11   5   -0.81    2.13
   0  11  -5   10.80    0.96
   0 -11   5   11.85    1.68
   0 -11   5   10.53    0.90
  -1  11  -5   10.52    1.00
  -1  11  -5   11.83    1.06
   1 -11   5   11.09    1.01
   1 -11   5   12.85    1.66
   1 -11   5   10.47    0.92
  -2  11  -5    2.28    0.71
  -2  11  -5    1.87    0.61
  -2  11  -5    1.53    0.74
   2 -11   5   -1.67    2.45
   2 -11   5    2.15    0.59
   2 -11   5    1.53    1.07
   2 -11   5    1.96    0.66
   3 -11   5    0.35    0.57
  -3 -10   5    0.82    0.37
   2  10  -5   -0.03    0.33
  -2 -10   5    1.27    1.57
  -2 -10   5   -0.32    0.33
   1  10  -5    2.77    0.54
   1  10  -5    3.54    0.70
   1  10  -5    3.43    0.73
  -1 -10   5    3.44    1.19
  -1 -10   5    3.30    0.59
  -1 -10   5    0.75    1.83
   0  10  -5    3.26    0.55
   0  10  -5    3.83    0.64
   0  10  -5    3.72    0.65
   0 -10   5    5.31    1.35
   0 -10   5    4.01    0.63
   0 -10   5    4.16    0.60
  -1  10  -5   16.09    1.25
  -1  10  -5   19.15    1.33
  -1  10  -5   19.12    1.18
  -1  10  -5   20.09    1.16
   1 -10   5   20.99    1.86
   1 -10   5   21.44    1.13
   1 -10   5   19.45    1.14
   1 -10   5   14.58    3.31
  -2  10  -5    1.80    0.62
  -2  10  -5    2.40    0.62
  -2  10  -5    1.56    0.65
   2 -10   5    1.70    1.05
   2 -10   5    2.36    0.58
   2 -10   5    2.53    0.71
   2 -10   5    0.18    1.97
  -3  10  -5    1.94    0.69
  -3  10  -5    1.42    0.60
  -3  10  -5    0.89    0.69
   3 -10   5    1.32    0.64
   3 -10   5    0.71    0.53
  -4  10  -5    4.89    1.02
  -4  10  -5    5.57    0.99
   4 -10   5    5.41    1.01
   4 -10   5    5.37    1.02
   3   9  -5    2.97    0.44
  -3  -9   5    3.55    0.49
   2   9  -5   17.54    1.27
   2   9  -5   21.14    0.96
  -2  -9   5   20.54    3.02
  -2  -9   5   18.66    0.95
   1   9  -5    5.57    0.63
   1   9  -5    5.03    0.75
   1   9  -5    4.94    0.74
  -1  -9   5    5.62    0.65
  -1  -9   5    5.90    1.33
  -1  -9   5    3.06    1.71
   0   9  -5    1.09    0.45
   0   9  -5    1.37    0.42
   0   9  -5    1.50    0.41
   0   9  -5    1.93    0.49
   0  -9   5    2.29    0.99
   0  -9   5    2.03    1.60
   0  -9   5    1.18    0.40
   0  -9   5    1.45    0.37
  -1   9  -5   42.54    1.81
  -1   9  -5   40.92    1.65
  -1   9  -5   39.31    1.63
  -1   9  -5   41.89    1.62
   1  -9   5   39.67    4.56
   1  -9   5   39.69    1.53
   1  -9   5   41.03    1.65
   1  -9   5   40.99    2.51
  -2   9  -5   68.98    2.39
  -2   9  -5   68.49    2.61
  -2   9  -5   63.85    2.35
   2  -9   5   64.81    2.22
   2  -9   5   66.59    2.33
   2  -9   5   64.43    3.38
   2  -9   5   62.55    5.09
  -3   9  -5    8.18    1.01
  -3   9  -5    6.34    0.90
  -3   9  -5    7.75    0.91
   3  -9   5    7.25    0.94
   3  -9   5    6.78    1.30
   3  -9   5    7.07    0.81
  -4   9  -5    0.60    0.63
  -4   9  -5   -0.20    0.57
   4  -9   5    0.06    0.60
   4  -9   5    0.41    0.58
   3   8  -5    1.60    0.33
  -3  -8   5    1.71    0.34
   2   8  -5   44.27    1.88
   2   8  -5   43.78    2.33
   2   8  -5   44.09    1.43
  -2  -8   5   44.21    1.47
  -2  -8   5   41.78    3.81
   1   8  -5   35.46    1.51
   1   8  -5   37.63    1.31
   1   8  -5   35.64    1.26
   1   8  -5   34.89    1.81
  -1  -8   5   33.39    3.32
  -1  -8   5   36.64    1.22
  -1  -8   5   34.00    2.31
  -1  -8   5   34.15    1.29
   0   8  -5    8.83    0.78
   0   8  -5    8.14    0.65
   0   8  -5    8.60    0.62
   0   8  -5    8.23    0.67
   0  -8   5    8.76    1.17
   0  -8   5    8.39    0.65
   0  -8   5    8.30    0.60
   0  -8   5    7.91    1.79
  -1   8  -5   25.04    1.11
  -1   8  -5   23.76    1.13
  -1   8  -5   25.15    1.33
  -1   8  -5   26.28    1.19
   1  -8   5   25.89    1.19
   1  -8   5   24.12    3.30
   1  -8   5   23.50    1.07
   1  -8   5   24.20    1.80
  -2   8  -5   50.12    1.96
  -2   8  -5   52.62    2.37
  -2   8  -5   54.94    2.01
  -2   8  -5   53.41    2.12
   2  -8   5   51.87    4.21
   2  -8   5   53.80    1.96
   2  -8   5   55.53    1.90
   2  -8   5   53.54    2.86
  -3   8  -5   22.96    1.35
  -3   8  -5   24.44    1.56
  -3   8  -5   25.51    1.46
   3  -8   5   21.21    1.81
   3  -8   5   23.40    1.25
   3  -8   5   29.71    2.86
   3  -8   5   24.06    1.33
  -4   8  -5    4.54    0.89
  -4   8  -5    4.57    0.78
   4  -8   5    3.52    0.75
   4  -8   5    4.59    0.88
   4   7  -5    8.14    1.05
  -4  -7   5    7.96    1.15
   3   7  -5    2.54    0.63
  -3  -7   5    1.64    0.53
  -3  -7   5    3.98    1.33
   2   7  -5    3.73    0.41
   2   7  -5    2.89    0.70
  -2  -7   5    1.47    1.08
   1   7  -5    8.58    0.68
   1   7  -5    9.48    0.55
   1   7  -5    9.56    0.59
   1   7  -5    9.84    0.86
   1   7  -5    9.61    0.54
  -1  -7   5    8.00    1.77
  -1  -7   5    8.26    1.12
  -1  -7   5    8.62    0.50
  -1  -7   5    8.67    0.58
  -1  -7   5    9.27    0.53
   0   7  -5    0.40    0.25
   0   7  -5    0.32    0.37
   0   7  -5    0.78    0.31
   0   7  -5    0.82    0.29
   0  -7   5    0.62    0.51
   0  -7   5    0.45    0.86
   0  -7   5    0.60    0.24
   0  -7   5    0.58    0.25
  -1   7  -5    3.63    0.53
  -1   7  -5    3.03    0.48
  -1   7  -5    2.69    0.44
  -1   7  -5    3.25    0.41
  -1   7  -5    3.43    0.50
   1  -7   5    3.40    0.86
   1  -7   5    4.46    1.41
   1  -7   5    3.02    0.47
   1  -7   5    3.80    0.48
  -2   7  -5    4.15    0.63
  -2   7  -5    3.61    0.57
  -2   7  -5    5.74    0.75
   2  -7   5    4.34    0.59
   2  -7   5    4.77    1.06
   2  -7   5    3.40    0.59
   2  -7   5    3.54    1.25
  -3   7  -5   59.13    3.03
  -3   7  -5   60.14    2.27
  -3   7  -5   65.79    2.33
  -3   7  -5   62.78    2.46
   3  -7   5   65.32    4.41
   3  -7   5   60.52    3.12
   3  -7   5   62.69    2.18
   3  -7   5   62.16    2.21
  -4   7  -5   -0.09    0.51
  -4   7  -5    1.07    0.63
  -4   7  -5    0.20    0.54
   4  -7   5    0.23    0.58
   4  -7   5    1.90    0.71
   4  -7   5   -0.03    0.48
  -5   7  -5    2.75    0.97
   5  -7   5    2.30    0.76
   4   6  -5    4.98    1.30
  -4  -6   5    8.11    1.17
   3   6  -5    1.17    0.48
   3   6  -5    1.00    0.18
  -3  -6   5    1.29    1.08
  -3  -6   5    1.11    0.48
  -3  -6   5    0.93    0.22
   2   6  -5   13.68    0.55
   2   6  -5   14.95    0.89
   2   6  -5   11.79    0.45
   2   6  -5   14.14    1.15
  -2  -6   5   12.73    0.93
  -2  -6   5   13.04    0.57
  -2  -6   5   12.61    0.51
  -2  -6   5   11.70    0.45
  -2  -6   5   13.02    1.83
   1   6  -5   25.78    0.90
   1   6  -5   25.93    1.12
   1   6  -5   24.95    0.87
   1   6  -5   26.02    0.87
   1   6  -5   24.85    1.38
  -1  -6   5   25.59    1.10
  -1  -6   5   24.60    0.89
  -1  -6   5   23.96    0.83
  -1  -6   5   24.70    1.70
  -1  -6   5   25.41    0.88
  -1  -6   5   26.21    2.32
   0   6  -5    5.52    0.46
   0   6  -5    5.71    0.66
   0   6  -5    5.33    0.45
   0   6  -5    5.22    0.44
   0   6  -5    5.28    0.43
   0  -6   5    5.09    0.44
   0  -6   5    4.07    1.06
   0  -6   5    4.73    0.29
   0  -6   5    5.01    0.75
   0  -6   5    5.34    0.43
   0  -6   5    4.45    0.39
  -1   6  -5   13.72    0.85
  -1   6  -5   12.76    0.74
  -1   6  -5   14.24    0.65
  -1   6  -5   13.87    0.79
  -1   6  -5   13.35    0.76
   1  -6   5   13.68    0.74
   1  -6   5   14.48    1.19
   1  -6   5   13.54    0.75
   1  -6   5   13.96    0.72
   1  -6   5   15.03    2.12
  -2   6  -5    9.98    0.82
  -2   6  -5   10.38    0.77
  -2   6  -5    9.26    0.87
  -2   6  -5   10.47    0.49
  -2   6  -5    8.67    0.71
   2  -6   5   10.22    0.73
   2  -6   5    8.46    0.67
   2  -6   5   10.68    1.18
   2  -6   5   10.27    1.69
  -3   6  -5    0.10    0.43
  -3   6  -5    0.25    0.46
  -3   6  -5    0.71    0.41
   3  -6   5   -0.31    0.39
   3  -6   5    0.09    0.41
   3  -6   5    0.60    0.70
  -4   6  -5    6.35    0.89
  -4   6  -5    6.03    0.90
  -4   6  -5    7.88    0.99
   4  -6   5    7.94    0.93
   4  -6   5    7.98    0.96
   4  -6   5    8.62    1.13
  -5   6  -5   -0.48    0.69
  -5   6  -5    0.23    0.64
   5  -6   5    0.62    0.53
   5   5  -5    0.41    0.59
   4   5  -5    0.48    0.47
   4   5  -5   -0.98    0.77
  -4  -5   5    0.43    0.39
  -4  -5   5    0.33    0.49
   3   5  -5   11.08    1.30
   3   5  -5    8.20    0.81
  -3  -5   5    8.79    0.99
  -3  -5   5    9.60    1.89
  -3  -5   5    8.43    0.32
   2   5  -5   35.72    1.89
   2   5  -5   35.32    0.96
   2   5  -5   35.82    0.97
   2   5  -5   36.63    1.45
  -2  -5   5   33.78    2.66
  -2  -5   5   34.82    0.96
  -2  -5   5   36.73    1.72
  -2  -5   5   36.05    1.00
   1   5  -5    7.97    0.40
   1   5  -5    7.67    0.73
   1   5  -5    7.40    0.41
   1   5  -5    7.95    0.57
  -1  -5   5    8.47    1.28
  -1  -5   5    7.47    0.42
  -1  -5   5    7.34    0.88
  -1  -5   5    7.15    0.37
  -1  -5   5    7.51    0.40
   0   5  -5    5.90    0.39
   0   5  -5    6.04    0.43
   0   5  -5    6.45    0.45
   0   5  -5    6.11    0.44
   0  -5   5    6.07    0.29
   0  -5   5    7.02    1.35
   0  -5   5    6.46    0.43
   0  -5   5    6.08    0.38
   0  -5   5    5.88    0.73
   0  -5   5    5.95    0.43
   0  -5   5    6.04    0.40
  -1   5  -5   32.42    1.22
  -1   5  -5   33.49    1.21
  -1   5  -5   34.01    1.10
  -1   5  -5   33.10    1.30
  -1   5  -5   36.21    1.48
   1  -5   5   35.71    2.61
   1  -5   5   33.17    1.45
   1  -5   5   33.28    1.16
   1  -5   5   34.58    1.22
   1  -5   5   34.87    1.87
  -2   5  -5    0.10    0.11
  -2   5  -5    0.14    0.26
  -2   5  -5    0.07    0.29
  -2   5  -5   -0.02    0.30
  -2   5  -5    0.20    0.27
   2  -5   5   -0.03    0.27
   2  -5   5   -0.12    0.27
   2  -5   5    0.02    0.49
   2  -5   5   -0.18    0.48
  -3   5  -5    2.10    0.47
  -3   5  -5    2.04    0.56
  -3   5  -5    2.04    0.53
  -3   5  -5    2.55    0.54
   3  -5   5    1.71    0.50
   3  -5   5    1.71    0.77
   3  -5   5    1.79    0.51
  -4   5  -5    2.72    0.67
  -4   5  -5    1.51    0.61
   4  -5   5    2.92    0.85
   4  -5   5    2.76    0.65
   4  -5   5    3.17    0.62
  -5   5  -5    0.32    0.65
  -5   5  -5    0.10    0.54
   5  -5   5    0.02    0.53
   5   4  -5    1.06    1.20
  -5  -4   5    0.62    0.61
   4   4  -5   25.29    1.49
   4   4  -5   28.14    2.06
  -4  -4   5   27.12    1.50
   3   4  -5   24.87    1.59
   3   4  -5   22.17    1.21
  -3  -4   5   27.45    1.24
  -3  -4   5   26.65    1.66
   2   4  -5    0.33    0.41
   2   4  -5   -0.16    0.21
   2   4  -5    0.11    0.35
  -2  -4   5    0.02    0.08
  -2  -4   5    0.20    0.45
   1   4  -5  101.99    2.94
   1   4  -5  100.53    3.83
   1   4  -5   99.33    2.48
  -1  -4   5  101.48    2.48
  -1  -4   5  100.13    5.12
  -1  -4   5  101.25    2.44
  -1  -4   5   98.02    4.18
  -1  -4   5   98.91    2.47
   0   4  -5   26.57    0.91
   0   4  -5   26.90    0.97
   0   4  -5   26.56    0.87
   0   4  -5   28.59    0.93
   0  -4   5   27.14    0.92
   0  -4   5   27.54    1.13
   0  -4   5   25.95    1.50
   0  -4   5   28.58    2.00
   0  -4   5   26.45    0.87
   0  -4   5   26.90    0.77
   0  -4   5   27.87    0.91
  -1   4  -5    0.07    0.12
  -1   4  -5   -0.01    0.18
  -1   4  -5    0.25    0.21
  -1   4  -5    0.11    0.23
  -1   4  -5    0.14    0.21
   1  -4   5    0.14    0.21
   1  -4   5    0.63    0.56
   1  -4   5    0.50    0.44
   1  -4   5    0.26    0.21
  -2   4  -5   73.71    2.28
  -2   4  -5   74.48    2.42
  -2   4  -5   76.97    3.06
  -2   4  -5   72.59    1.93
  -2   4  -5   75.91    2.26
   2  -4   5   74.52    2.22
   2  -4   5   75.92    3.33
   2  -4   5   75.73    2.20
  -3   4  -5    0.83    0.47
  -3   4  -5    1.22    0.38
  -3   4  -5    0.96    0.46
  -3   4  -5    1.39    0.44
   3  -4   5    0.93    0.14
   3  -4   5    0.98    0.14
   3  -4   5    1.66    0.70
   3  -4   5    1.01    0.39
   3  -4   5    0.97    0.41
  -4   4  -5    0.25    0.56
  -4   4  -5    0.60    0.46
  -4   4  -5    0.05    0.46
  -4   4  -5    0.53    0.48
   4  -4   5   -0.44    0.45
   4  -4   5    1.15    0.67
   4  -4   5   -0.31    0.41
  -5   4  -5    1.71    0.78
   5  -4   5    1.95    0.64
   5   3  -5    2.10    1.22
   4   3  -5   18.59    1.63
  -4  -3   5   17.68    1.13
  -4  -3   5   16.82    1.57
  -4  -3   5   17.95    1.19
   3   3  -5    9.19    1.03
   3   3  -5    9.04    0.76
   3   3  -5    9.78    0.73
  -3  -3   5    9.95    1.00
  -3  -3   5    9.55    0.75
   2   3  -5    5.63    0.54
   2   3  -5    6.11    0.54
   2   3  -5    6.23    0.72
   2   3  -5    6.74    0.75
   1   3  -5   16.11    0.50
   1   3  -5   16.66    0.51
   1   3  -5   16.74    1.00
   1   3  -5   16.96    0.53
   1   3  -5   16.95    0.76
   1   3  -5   16.45    0.68
  -1  -3   5   17.13    0.53
  -1  -3   5   16.48    0.53
  -1  -3   5   15.77    1.29
  -1  -3   5   16.40    1.13
  -1  -3   5   16.45    0.50
  -1  -3   5   16.69    0.50
   0   3  -5    8.01    0.39
   0   3  -5    7.70    0.43
   0   3  -5    8.01    0.82
   0   3  -5    8.38    0.44
   0   3  -5    8.16    0.34
   0   3  -5    8.51    0.43
   0  -3   5    8.34    0.40
   0  -3   5    8.74    0.44
   0  -3   5   10.88    1.10
   0  -3   5    8.02    0.43
   0  -3   5    8.20    0.41
   0  -3   5    8.29    0.75
   0  -3   5    9.05    0.60
  -1   3  -5    4.66    0.42
  -1   3  -5    4.31    0.42
  -1   3  -5    5.06    0.54
  -1   3  -5    5.22    0.45
   1  -3   5    4.75    0.39
   1  -3   5    5.33    0.72
   1  -3   5    4.15    0.87
   1  -3   5    5.19    0.39
  -2   3  -5   34.15    1.30
  -2   3  -5   32.61    1.27
  -2   3  -5   33.72    1.68
  -2   3  -5   34.44    1.26
  -2   3  -5   32.36    1.02
   2  -3   5   34.46    1.21
   2  -3   5   32.85    1.82
   2  -3   5   32.89    1.21
   2  -3   5   33.98    1.12
  -3   3  -5   15.81    0.92
  -3   3  -5   14.60    0.91
  -3   3  -5   15.94    1.27
  -3   3  -5   14.59    0.90
   3  -3   5   14.46    1.24
   3  -3   5   14.25    0.84
   3  -3   5   15.58    0.89
  -4   3  -5    0.07    0.45
  -4   3  -5    0.26    0.39
  -4   3  -5    1.00    0.46
   4  -3   5   -0.28    0.41
   4  -3   5   -0.31    0.39
   4  -3   5    0.92    0.68
  -5   3  -5    1.03    0.60
   5  -3   5    1.10    0.52
   5  -3   5    1.45    1.04
   5   2  -5    5.04    1.32
   4   2  -5    3.45    0.88
   4   2  -5    2.58    0.60
  -4  -2   5    2.46    0.54
  -4  -2   5    1.83    0.50
  -4  -2   5    1.67    0.27
  -4  -2   5    2.39    0.76
   3   2  -5   12.19    0.82
   3   2  -5   11.72    1.07
  -3  -2   5    9.73    0.35
  -3  -2   5   11.08    0.82
  -3  -2   5   11.85    0.82
  -3  -2   5   11.17    0.38
   2   2  -5  302.79    7.96
   2   2  -5  277.67    9.58
   2   2  -5  303.98    7.34
   2   2  -5  294.41   10.42
  -2  -2   5  306.06    8.19
   1   2  -5    7.49    0.64
   1   2  -5    7.98    0.48
   1   2  -5    7.47    0.28
   1   2  -5    7.65    0.30
   1   2  -5    7.15    0.45
  -1  -2   5    7.06    0.76
  -1  -2   5    6.94    0.67
  -1  -2   5    7.51    0.30
  -1  -2   5    7.18    0.31
  -1  -2   5    7.98    0.31
   0   2  -5   57.89    2.25
   0   2  -5   58.74    1.57
   0   2  -5   57.11    1.50
   0   2  -5   55.06    2.76
   0   2  -5   56.14    1.54
   0  -2   5   60.98    2.81
   0  -2   5   54.95    1.51
   0  -2   5   54.40    1.82
   0  -2   5   58.74    2.45
   0  -2   5   55.74    2.21
   0  -2   5   55.03    1.64
   0  -2   5   57.55    1.51
   0  -2   5   55.82    1.55
  -1   2  -5    3.39    0.37
  -1   2  -5    3.52    0.49
  -1   2  -5    3.74    0.42
  -1   2  -5    3.54    0.36
   1  -2   5    3.73    0.34
   1  -2   5    4.23    0.71
   1  -2   5    3.35    0.21
   1  -2   5    3.32    0.34
   1  -2   5    3.56    0.35
  -2   2  -5   62.77    1.90
  -2   2  -5   63.05    1.99
  -2   2  -5   62.15    1.95
  -2   2  -5   65.39    2.71
   2  -2   5   63.48    1.83
   2  -2   5   63.55    1.88
   2  -2   5   61.87    1.86
   2  -2   5   61.43    2.83
  -3   2  -5   20.31    0.99
  -3   2  -5   21.47    1.07
  -3   2  -5   22.01    1.04
  -3   2  -5   21.49    1.51
   3  -2   5   20.79    1.01
   3  -2   5   19.70    0.95
   3  -2   5   21.46    1.51
  -4   2  -5    8.17    0.90
  -4   2  -5    8.21    0.77
  -4   2  -5    7.98    0.81
   4  -2   5    6.34    0.66
   4  -2   5    6.24    0.73
  -5   2  -5    4.41    0.88
   5  -2   5    4.29    0.73
   5  -2   5    5.09    1.29
   5   1  -5    9.59    1.67
   4   1  -5   29.05    1.47
   4   1  -5   29.41    1.92
   4   1  -5   26.86    0.88
  -4  -1   5   28.75    0.99
  -4  -1   5   29.82    1.35
  -4  -1   5   26.46    2.08
  -4  -1   5   29.45    1.62
   3   1  -5    1.86    0.48
   3   1  -5    1.70    0.20
   3   1  -5    1.51    0.62
   3   1  -5    1.94    0.22
  -3  -1   5    1.76    0.22
  -3  -1   5    1.25    0.38
  -3  -1   5    2.14    0.25
  -3  -1   5    1.73    0.16
  -3  -1   5    2.05    0.42
   2   1  -5   41.84    1.77
   2   1  -5   42.52    1.43
   2   1  -5   41.46    1.96
   2   1  -5   37.66    1.01
   2   1  -5   42.78    1.07
   2   1  -5   41.52    1.07
  -2  -1   5   44.66    1.57
  -2  -1   5   38.63    1.04
  -2  -1   5   43.68    1.06
  -2  -1   5   42.77    1.56
  -2  -1   5   44.30    1.10
  -2  -1   5   39.31    1.10
   1   1  -5  173.07    3.98
   1   1  -5  170.34    5.99
   1   1  -5  169.75    4.23
   1   1  -5  171.22    4.01
   1   1  -5  162.19    6.24
  -1  -1   5  171.20    3.99
  -1  -1   5  168.63    6.25
  -1  -1   5  170.39    4.77
  -1  -1   5  166.20    5.44
  -1  -1   5  160.93    3.99
  -1  -1   5  167.74    4.03
  -1  -1   5  175.61    4.00
   0   1  -5   12.15    0.54
   0   1  -5   11.91    0.62
   0   1  -5   11.19    0.48
   0   1  -5   11.85    0.47
   0   1  -5   11.45    0.79
   0   1  -5   13.84    0.89
   0  -1   5   11.74    0.80
   0  -1   5   11.74    0.48
   0  -1   5   11.37    0.48
   0  -1   5   13.65    0.88
   0  -1   5   11.15    0.51
   0  -1   5   11.24    0.60
  -1   1  -5    1.83    0.40
  -1   1  -5    1.38    0.23
  -1   1  -5    2.11    0.32
  -1   1  -5    1.68    0.32
   1  -1   5    2.39    0.33
   1  -1   5    1.80    0.48
   1  -1   5    1.80    0.28
   1  -1   5    2.08    0.28
  -2   1  -5   19.42    0.84
  -2   1  -5   18.71    0.89
  -2   1  -5   20.21    1.22
  -2   1  -5   19.38    0.82
   2  -1   5   18.75    1.26
   2  -1   5   19.42    0.72
   2  -1   5   18.59    0.82
   2  -1   5   18.52    0.82
  -3   1  -5   18.54    1.37
  -3   1  -5   18.71    1.01
  -3   1  -5   19.87    0.98
  -3   1  -5   19.97    0.94
   3  -1   5   19.51    1.46
   3  -1   5   18.76    0.92
   3  -1   5   21.46    0.99
  -4   1  -5    2.77    0.57
  -4   1  -5    3.43    0.59
  -4   1  -5    2.89    0.67
   4  -1   5    3.59    0.60
   4  -1   5    2.80    0.59
   4  -1   5    4.55    1.08
  -5   1  -5    0.78    0.65
   5  -1   5    1.16    0.92
   5  -1   5    0.49    0.52
   5   0  -5   11.82    1.61
   5   0  -5    8.89    1.06
   5   0  -5    8.40    0.58
  -5   0   5    9.77    1.18
  -5   0   5    9.98    0.71
   4   0  -5   12.52    0.96
   4   0  -5   14.89    1.33
   4   0  -5   11.79    0.63
  -4   0   5   13.25    1.13
  -4   0   5   13.04    0.72
  -4   0   5   11.30    0.89
  -4   0   5   13.60    1.44
   3   0  -5   21.31    0.71
   3   0  -5   23.68    1.38
   3   0  -5   23.83    0.79
   3   0  -5   23.73    1.13
  -3   0   5   23.53    0.83
  -3   0   5   22.83    1.21
  -3   0   5   24.54    1.11
  -3   0   5   22.43    0.81
  -3   0   5   22.38    0.75
   2   0  -5   15.76    0.56
   2   0  -5   15.97    0.80
   2   0  -5   16.45    1.05
   2   0  -5   16.22    0.92
   2   0  -5   16.04    0.55
  -2   0   5   15.90    0.55
  -2   0   5   16.61    0.59
  -2   0   5   15.79    0.59
  -2   0   5   15.99    0.88
  -2   0   5   16.64    0.93
  -2   0   5   15.86    0.83
   1   0  -5    1.90    0.22
   1   0  -5    1.49    0.32
   1   0  -5    1.69    0.22
   1   0  -5    2.13    0.30
   1   0  -5    1.97    0.40
   1   0  -5    1.81    0.20
  -1   0   5    1.74    0.24
  -1   0   5    1.55    0.20
  -1   0   5    1.84    0.34
  -1   0   5    2.57    0.43
  -1   0   5    2.11    0.29
  -1   0   5    1.56    0.19
   0   0  -5   28.76    0.97
   0   0  -5   30.94    1.45
   0   0  -5   27.20    1.37
   0   0  -5   28.46    0.91
   0   0  -5   28.69    0.88
   0   0   5   28.61    0.89
   0   0   5   28.16    1.07
   0   0   5   26.69    1.37
   0   0   5   28.97    0.96
  -1   0  -5    2.90    0.35
  -1   0  -5    2.93    0.48
  -1   0  -5    2.91    0.33
  -1   0  -5    2.91    0.39
   1   0   5    2.91    0.33
   1   0   5    3.15    0.33
   1   0   5    2.86    0.28
   1   0   5    3.11    0.35
   1   0   5    4.04    0.67
  -2   0  -5    9.51    0.61
  -2   0  -5    8.49    0.49
  -2   0  -5    9.76    0.53
  -2   0  -5    8.21    0.61
  -2   0  -5    9.10    0.84
   2   0   5    9.22    0.51
   2   0   5    9.17    0.89
   2   0   5   10.31    0.61
   2   0   5    9.01    0.56
  -3   0  -5   48.17    2.55
  -3   0  -5   48.87    1.65
  -3   0  -5   51.29    1.83
  -3   0  -5   51.86    1.71
   3   0   5   50.72    1.66
   3   0   5   46.75    1.62
   3   0   5   47.99    1.51
   3   0   5   51.08    2.35
  -4   0  -5    2.58    0.66
  -4   0  -5    2.15    0.46
   4   0   5    2.07    0.53
   4   0   5    1.87    0.51
   4   0   5    3.88    1.12
  -5   0  -5    4.13    0.81
   5   0   5    5.21    1.36
   5   0   5    2.36    0.65
   5  -1  -5    6.02    0.94
   5  -1  -5    7.18    1.42
   5  -1  -5    6.26    0.55
  -5   1   5    6.34    0.70
  -5   1   5    5.53    0.96
   4  -1  -5   27.50    1.41
   4  -1  -5   29.39    1.79
   4  -1  -5   27.25    1.03
  -4   1   5   29.43    1.59
  -4   1   5   26.70    2.04
  -4   1   5   30.60    1.17
  -4   1   5   25.57    1.27
   3  -1  -5    0.71    0.22
   3  -1  -5    1.15    0.39
   3  -1  -5    0.86    0.23
   3  -1  -5    1.56    0.56
   3  -1  -5    1.23    0.26
  -3   1   5    0.80    0.34
  -3   1   5    0.60    0.36
  -3   1   5    1.36    0.29
  -3   1   5    0.80    0.25
  -3   1   5    0.82    0.22
   2  -1  -5    1.54    0.23
   2  -1  -5    1.23    0.20
   2  -1  -5    1.45    0.44
   2  -1  -5    1.54    0.41
   2  -1  -5    1.60    0.24
   2  -1  -5    1.41    0.33
  -2   1   5    1.39    0.23
  -2   1   5    1.59    0.32
  -2   1   5    1.43    0.22
  -2   1   5    1.25    0.33
  -2   1   5    1.32    0.24
  -2   1   5    1.07    0.29
   1  -1  -5    3.96    0.30
   1  -1  -5    3.34    0.44
   1  -1  -5    3.69    0.30
   1  -1  -5    3.30    0.36
   1  -1  -5    3.56    0.28
   1  -1  -5    3.56    0.33
  -1   1   5    4.22    0.44
  -1   1   5    3.94    0.30
  -1   1   5    3.77    0.76
  -1   1   5    3.34    0.29
  -1   1   5    3.57    0.44
  -1   1   5    3.41    0.31
  -1   1   5    3.06    0.40
   0  -1  -5  292.61    6.61
   0  -1  -5  278.86    9.94
   0  -1  -5  270.73   12.09
   0  -1  -5  276.51    6.66
   0  -1  -5  269.35    9.46
   0  -1  -5  270.52    6.56
   0   1   5  280.22    7.49
   0   1   5  259.09    6.64
   0   1   5  272.87    6.57
   0   1   5  286.23    9.94
   0   1   5  272.26    6.56
  -1  -1  -5   40.25    1.26
  -1  -1  -5   39.49    1.34
  -1  -1  -5   38.32    1.81
   1   1   5   39.01    1.24
   1   1   5   38.65    1.50
   1   1   5   37.40    1.87
   1   1   5   38.28    1.17
   1   1   5   39.05    1.35
  -2  -1  -5   12.78    0.71
  -2  -1  -5   12.28    0.99
  -2  -1  -5   10.87    0.71
   2   1   5   12.71    0.91
   2   1   5   11.45    0.54
   2   1   5   13.04    0.65
  -3  -1  -5    2.00    0.32
  -3  -1  -5    3.26    0.59
  -3  -1  -5    2.64    0.66
  -3  -1  -5    2.70    0.46
   3   1   5    3.10    0.41
   3   1   5    4.49    0.85
   3   1   5    2.65    0.44
  -4  -1  -5   15.13    1.06
   4   1   5   16.84    1.57
  -5  -1  -5    0.18    0.63
   5   1   5    1.67    1.05
   5  -2  -5    9.44    1.15
   5  -2  -5   10.31    1.39
   5  -2  -5    8.09    0.69
  -5   2   5    9.01    0.82
   4  -2  -5    2.57    0.78
   4  -2  -5    0.98    0.35
   4  -2  -5    1.52    0.56
  -4   2   5    1.35    0.43
  -4   2   5    1.17    0.54
   3  -2  -5    8.24    0.73
   3  -2  -5    7.99    0.53
   3  -2  -5    8.01    0.55
   3  -2  -5    8.00    0.52
   3  -2  -5    8.21    0.86
  -3   2   5    8.08    0.53
  -3   2   5    7.53    0.54
  -3   2   5    7.73    0.71
  -3   2   5    7.18    0.55
  -3   2   5    9.00    0.83
   2  -2  -5   12.54    0.88
   2  -2  -5   11.92    0.58
   2  -2  -5   12.56    0.58
   2  -2  -5   12.78    0.62
   2  -2  -5   13.53    0.77
   2  -2  -5   11.89    0.78
  -2   2   5   12.21    0.81
  -2   2   5   12.80    0.63
  -2   2   5   13.03    0.78
  -2   2   5   12.81    0.62
  -2   2   5   13.13    0.60
   1  -2  -5    0.87    0.19
   1  -2  -5    0.94    0.25
   1  -2  -5    0.97    0.28
   1  -2  -5    0.94    0.20
   1  -2  -5    0.96    0.44
   1  -2  -5    1.15    0.31
   1  -2  -5    0.71    0.21
  -1   2   5    0.80    0.22
  -1   2   5    0.93    0.24
  -1   2   5    0.91    0.30
  -1   2   5    0.95    0.22
  -1   2   5    0.10    0.44
  -1   2   5    0.79    0.24
  -1   2   5    1.01    0.26
   0  -2  -5   69.88    1.94
   0  -2  -5   71.91    2.06
   0  -2  -5   67.90    2.81
   0  -2  -5   67.83    3.45
   0   2   5   69.87    2.81
   0   2   5   67.91    2.05
   0   2   5   66.57    1.93
   0   2   5   69.92    1.92
   0   2   5   69.14    2.22
  -1  -2  -5   62.34    1.96
  -1  -2  -5   62.56    3.41
  -1  -2  -5   65.48    1.87
  -1  -2  -5   63.03    2.67
   1   2   5   62.25    1.83
   1   2   5   62.78    2.04
   1   2   5   62.51    2.25
   1   2   5   63.22    1.85
  -2  -2  -5   -0.15    0.26
  -2  -2  -5   -0.31    0.20
  -2  -2  -5    0.11    0.32
   2   2   5    0.10    0.10
   2   2   5   -0.18    0.34
   2   2   5    0.02    0.26
   2   2   5   -0.03    0.21
   2   2   5    0.19    0.22
  -3  -2  -5   14.82    1.01
  -3  -2  -5   17.54    0.93
  -3  -2  -5   16.65    1.42
   3   2   5   14.96    0.88
   3   2   5   16.66    1.32
   3   2   5   17.06    0.92
   3   2   5   16.20    0.84
  -4  -2  -5   -0.32    0.48
   4   2   5   -0.36    0.41
   4   2   5    0.12    0.73
  -5  -2  -5    5.43    0.92
   5   2   5    3.30    0.70
   5   2   5    6.09    1.45
   5  -3  -5    3.02    0.54
   5  -3  -5    2.13    0.70
  -5   3   5    1.95    0.77
  -5   3   5    3.22    0.65
   4  -3  -5   40.49    1.79
   4  -3  -5   43.31    2.30
   4  -3  -5   43.15    1.53
  -4   3   5   41.07    1.66
  -4   3   5   41.19    2.09
  -4   3   5   43.05    1.61
   3  -3  -5    5.50    0.53
   3  -3  -5    5.84    0.74
   3  -3  -5    5.04    0.65
   3  -3  -5    5.41    0.50
  -3   3   5    4.29    0.58
  -3   3   5    5.86    0.55
  -3   3   5    5.04    0.47
  -3   3   5    3.56    0.55
   2  -3  -5    0.53    0.23
   2  -3  -5    0.43    0.25
  -2   3   5    0.06    0.24
  -2   3   5    0.30    0.22
  -2   3   5    0.51    0.22
  -2   3   5    0.27    0.27
   1  -3  -5   -0.01    0.22
   1  -3  -5    0.07    0.58
   1  -3  -5    0.12    0.20
   1  -3  -5    0.12    0.20
   1  -3  -5   -0.17    0.25
  -1   3   5   -0.25    0.22
  -1   3   5   -0.11    0.18
  -1   3   5   -0.04    0.17
  -1   3   5   -0.25    0.19
   0  -3  -5   16.63    0.74
   0  -3  -5   16.30    1.46
   0  -3  -5   16.04    0.64
   0  -3  -5   16.73    0.82
   0   3   5   17.44    0.74
   0   3   5   16.14    0.74
   0   3   5   16.53    0.74
   0   3   5   15.68    0.85
  -1  -3  -5  141.17    6.80
  -1  -3  -5  136.36    5.17
  -1  -3  -5  141.84    3.78
  -1  -3  -5  145.09    3.65
   1   3   5  137.26    3.62
   1   3   5  134.57    3.58
   1   3   5  138.64    4.57
   1   3   5  134.34    4.04
   1   3   5  132.37    3.65
  -2  -3  -5    0.26    0.41
  -2  -3  -5    0.08    0.31
  -2  -3  -5   -0.22    0.30
   2   3   5   -0.18    0.24
   2   3   5   -0.18    0.41
   2   3   5    0.02    0.25
   2   3   5   -0.10    0.25
  -3  -3  -5    6.30    0.82
  -3  -3  -5    6.91    0.68
  -3  -3  -5    5.11    0.95
   3   3   5    6.82    0.67
   3   3   5    6.04    0.67
   3   3   5    7.06    1.04
  -4  -3  -5    1.59    0.61
   4   3   5    2.62    0.96
   4   3   5    1.36    0.51
   5   3   5    0.24    0.53
   5  -4  -5    0.42    0.56
   5  -4  -5    0.60    0.44
  -5   4   5    0.32    0.55
   4  -4  -5    3.14    0.83
   4  -4  -5    2.57    0.62
   4  -4  -5    2.23    0.48
  -4   4   5    1.83    0.52
  -4   4   5    1.61    0.47
  -4   4   5    1.92    0.68
   3  -4  -5    3.32    0.61
   3  -4  -5    3.33    0.48
   3  -4  -5    4.20    0.53
  -3   4   5    2.32    0.56
  -3   4   5    3.77    0.50
  -3   4   5    4.33    0.59
  -3   4   5    2.77    0.55
   2  -4  -5    0.16    0.24
   2  -4  -5   -0.22    0.54
   2  -4  -5    0.12    0.23
  -2   4   5   -0.09    0.26
  -2   4   5    0.08    0.23
  -2   4   5    0.16    0.25
  -2   4   5    0.31    0.28
   1  -4  -5    9.73    1.72
   1  -4  -5    9.33    0.60
   1  -4  -5    9.52    0.69
   1  -4  -5    9.71    0.57
   1  -4  -5    9.18    0.63
  -1   4   5    8.54    0.58
  -1   4   5    9.64    0.75
  -1   4   5    9.77    0.70
  -1   4   5    9.30    0.61
   0  -4  -5   10.78    0.70
   0  -4  -5   10.34    0.62
   0  -4  -5    8.89    1.46
   0  -4  -5    9.89    0.53
   0   4   5   10.21    0.60
   0   4   5   10.49    0.74
   0   4   5    9.55    0.60
   0   4   5   10.27    0.63
  -1  -4  -5   50.68    2.45
  -1  -4  -5   51.82    3.27
  -1  -4  -5   53.53    1.70
  -1  -4  -5   50.03    1.79
   1   4   5   47.24    1.43
   1   4   5   49.12    1.85
   1   4   5   54.70    1.72
   1   4   5   50.31    1.65
  -2  -4  -5    1.99    0.64
  -2  -4  -5    1.22    0.47
  -2  -4  -5    1.40    0.88
  -2  -4  -5    2.30    0.47
   2   4   5    1.56    0.40
   2   4   5    1.61    0.63
   2   4   5    1.34    0.35
   2   4   5    1.43    0.40
  -3  -4  -5    1.01    0.45
  -3  -4  -5    1.02    0.53
  -3  -4  -5    1.13    0.65
   3   4   5    1.28    0.83
   3   4   5    0.90    0.42
   3   4   5    0.68    0.40
  -4  -4  -5    4.55    0.86
  -4  -4  -5    4.56    1.11
   4   4   5    5.26    1.26
   4   4   5    4.97    0.70
   5  -5  -5    0.68    0.45
   5  -5  -5    0.77    0.60
  -5   5   5    0.89    0.59
   4  -5  -5    1.76    0.61
   4  -5  -5    1.51    0.50
   4  -5  -5    1.68    0.79
  -4   5   5    1.49    0.48
  -4   5   5    1.32    0.66
  -4   5   5    1.76    0.57
   3  -5  -5   11.76    0.98
   3  -5  -5   11.77    0.82
   3  -5  -5   12.05    0.81
  -3   5   5   13.17    0.88
  -3   5   5   10.44    1.10
  -3   5   5   13.57    0.98
  -3   5   5   12.46    0.82
   2  -5  -5    0.98    0.84
   2  -5  -5    0.47    0.28
   2  -5  -5    1.60    0.43
  -2   5   5    1.07    0.34
  -2   5   5    0.98    0.38
  -2   5   5    1.12    0.38
  -2   5   5    1.50    0.41
   1  -5  -5   48.69    1.69
   1  -5  -5   45.12    1.57
   1  -5  -5   42.40    2.01
   1  -5  -5   49.01    3.42
  -1   5   5   46.96    1.74
  -1   5   5   48.09    1.59
  -1   5   5   45.65    1.61
  -1   5   5   45.56    1.81
   0  -5  -5   22.60    1.01
   0  -5  -5   21.39    1.00
   0  -5  -5   23.47    1.14
   0  -5  -5   24.67    2.34
   0   5   5   23.03    0.97
   0   5   5   23.59    1.04
   0   5   5   24.54    1.05
   0   5   5   23.75    1.21
  -1  -5  -5   11.63    0.82
  -1  -5  -5   10.94    1.83
  -1  -5  -5   11.36    1.33
  -1  -5  -5   11.51    0.78
   1   5   5   11.57    0.83
   1   5   5   11.16    0.72
   1   5   5   10.93    0.45
   1   5   5   11.52    0.75
  -2  -5  -5   61.40    2.21
  -2  -5  -5   60.62    2.05
  -2  -5  -5   65.10    4.30
  -2  -5  -5   58.48    2.99
   2   5   5   61.26    2.03
   2   5   5   60.28    2.64
   2   5   5   61.64    2.04
   2   5   5   66.31    2.33
  -3  -5  -5    0.63    0.53
  -4  -5  -5    0.89    0.63
   4   5   5    1.82    1.07
   4   5   5    1.10    0.56
   5  -6  -5    2.73    0.64
   5  -6  -5    2.22    0.72
  -5   6   5    3.37    0.83
   4  -6  -5    4.37    0.73
   4  -6  -5    3.84    0.72
  -4   6   5    3.75    0.69
  -4   6   5    3.52    0.89
  -4   6   5    5.97    0.92
   3  -6  -5    0.24    0.49
   3  -6  -5    0.22    0.41
   3  -6  -5    0.67    0.44
  -3   6   5    0.27    0.43
  -3   6   5    0.25    0.37
  -3   6   5    0.85    0.45
  -3   6   5   -0.06    0.50
   2  -6  -5    0.21    0.34
   2  -6  -5    0.65    0.40
   2  -6  -5    0.31    1.04
  -2   6   5    0.09    0.41
  -2   6   5    1.09    0.41
  -2   6   5    1.00    0.43
  -2   6   5    1.13    0.41
   1  -6  -5   10.00    0.81
   1  -6  -5    8.62    1.82
   1  -6  -5   10.15    0.72
  -1   6   5   11.12    0.79
  -1   6   5   10.75    0.81
  -1   6   5   10.49    0.88
  -1   6   5   11.55    0.78
   0  -6  -5   20.94    1.12
   0  -6  -5   20.40    2.62
   0  -6  -5   21.49    1.06
   0   6   5   20.59    0.95
   0   6   5   19.65    1.16
   0   6   5   21.09    1.02
   0   6   5   20.58    1.04
  -1  -6  -5   17.91    1.01
  -1  -6  -5   16.66    1.65
  -1  -6  -5   17.36    2.54
  -1  -6  -5   18.03    1.07
   1   6   5   16.44    0.97
   1   6   5   18.91    1.16
   1   6   5   18.65    1.03
  -2  -6  -5    2.94    0.61
  -2  -6  -5    6.62    1.69
  -2  -6  -5    3.84    0.58
  -2  -6  -5    3.23    0.97
   2   6   5    3.66    0.59
   2   6   5    4.92    0.70
   2   6   5    4.90    0.66
  -3  -6  -5    8.40    0.94
  -3  -6  -5    6.78    1.28
   3   6   5    7.93    0.86
   3   6   5    8.69    1.44
  -4  -6  -5    0.18    0.70
   4   6   5   -0.93    0.46
   4  -7  -5    1.65    0.62
   4  -7  -5    2.43    0.65
  -4   7   5    2.66    0.71
  -4   7   5    1.58    0.79
   3  -7  -5    5.81    0.77
   3  -7  -5    5.57    0.89
   3  -7  -5    6.72    0.75
  -3   7   5    7.20    0.94
  -3   7   5    7.80    0.88
  -3   7   5    6.14    0.98
  -3   7   5    8.54    0.84
   2  -7  -5    4.83    0.75
   2  -7  -5    5.69    0.73
   2  -7  -5    4.63    1.52
  -2   7   5    4.59    0.69
  -2   7   5    6.02    0.77
  -2   7   5    4.53    0.78
  -2   7   5    4.46    0.75
   1  -7  -5   -0.95    1.54
   1  -7  -5    0.99    0.52
   1  -7  -5    0.68    0.41
  -1   7   5    0.63    0.41
  -1   7   5    0.81    0.41
  -1   7   5    1.14    0.48
  -1   7   5    0.49    0.36
   0  -7  -5   70.15    4.97
   0  -7  -5   73.05    2.35
   0  -7  -5   67.32    2.42
   0   7   5   71.26    2.65
   0   7   5   68.67    2.29
   0   7   5   72.18    2.37
   0   7   5   70.14    2.29
  -1  -7  -5    0.23    0.37
  -1  -7  -5   -1.42    0.71
  -1  -7  -5   -0.30    1.41
  -1  -7  -5    0.31    0.50
   1   7   5   -0.11    0.37
   1   7   5    0.25    0.37
   1   7   5    0.35    0.42
  -2  -7  -5    1.94    0.52
  -2  -7  -5    5.14    1.64
  -2  -7  -5    1.54    0.60
   2   7   5    1.91    0.50
   2   7   5    3.06    0.62
  -3  -7  -5    1.46    1.07
  -3  -7  -5    4.21    0.77
   3   7   5    3.05    0.67
   4  -8  -5    4.42    0.86
   4  -8  -5    7.10    0.97
  -4   8   5    4.96    0.91
   3  -8  -5    0.36    0.48
   3  -8  -5    0.38    0.49
   3  -8  -5   -1.30    0.53
  -3   8   5   -0.43    0.43
  -3   8   5   -0.01    0.51
  -3   8   5    0.36    0.44
  -3   8   5   -0.24    0.43
   2  -8  -5    5.42    0.78
   2  -8  -5    4.70    0.73
   2  -8  -5    2.91    1.63
  -2   8   5    4.25    0.66
  -2   8   5    3.34    0.72
  -2   8   5    4.07    0.71
  -2   8   5    6.00    0.82
   1  -8  -5    5.39    0.71
   1  -8  -5    5.98    0.84
   1  -8  -5    0.93    1.97
  -1   8   5    4.82    0.68
  -1   8   5    5.22    0.84
  -1   8   5    4.92    0.71
  -1   8   5    4.08    0.69
   0  -8  -5    0.14    0.44
   0  -8  -5   -0.03    0.50
   0   8   5    0.65    0.44
   0   8   5    0.05    0.38
   0   8   5    0.40    0.45
  -1  -8  -5   29.85    3.63
  -1  -8  -5   27.84    1.51
  -1  -8  -5   28.34    1.42
   1   8   5   30.03    1.63
   1   8   5   28.99    1.44
   1   8   5   28.69    1.44
  -3  -8  -5    0.92    0.66
   3   8   5   -0.47    0.47
   3  -9  -5   12.90    1.15
   3  -9  -5   10.83    1.12
  -3   9   5   11.52    1.16
  -3   9   5   11.60    1.11
  -3   9   5   11.91    1.21
  -3   9   5   11.17    1.44
   2  -9  -5   -2.41    1.53
   2  -9  -5    0.88    0.53
   2  -9  -5    0.97    0.55
  -2   9   5    0.61    0.50
  -2   9   5    0.87    0.58
  -2   9   5    1.38    0.60
  -2   9   5    0.75    0.52
   1  -9  -5    0.81    0.56
   1  -9  -5    0.22    0.47
  -1   9   5    0.51    0.45
  -1   9   5    0.15    0.42
  -1   9   5    0.44    0.48
  -1   9   5    0.53    0.56
   0  -9  -5    6.01    0.91
   0  -9  -5    6.94    0.82
   0   9   5    7.48    0.84
   0   9   5    7.25    0.91
   0   9   5    7.91    1.00
  -1  -9  -5    2.72    0.63
  -1  -9  -5    2.51    2.07
  -1  -9  -5    2.90    0.74
   1   9   5    2.42    0.67
   1   9   5    2.14    0.57
   1   9   5    2.27    0.65
  -2  -9  -5    4.75    0.95
   2   9   5    3.65    0.78
   3 -10  -5    0.22    0.52
   3 -10  -5    0.39    0.60
  -3  10   5    0.13    0.59
  -3  10   5    0.10    0.57
   2 -10  -5    1.27    0.62
   2 -10  -5    1.40    0.70
  -2  10   5    1.35    0.61
  -2  10   5    1.75    0.63
  -2  10   5    1.18    0.66
   1 -10  -5   -0.47    0.40
   1 -10  -5   -0.51    0.52
  -1  10   5    0.04    0.51
  -1  10   5   -0.13    0.55
  -1  10   5   -0.66    0.37
   0 -10  -5    0.65    0.50
   0 -10  -5    0.31    0.57
   0  10   5    0.20    0.43
   0  10   5   -0.02    0.52
   0  10   5   -0.16    0.53
  -1 -10  -5    1.08    0.66
   1  10   5   -0.13    0.56
   2 -11  -5    2.80    0.78
  -2  11   5    3.30    0.86
   1 -11  -5    1.78    0.79
   1 -11  -5    0.65    0.58
  -1  11   5    0.79    0.66
  -1  11   5    1.55    0.60
  -1  11   5    1.72    0.64
   0 -11  -5   -0.38    0.52
   0 -11  -5    0.24    0.71
   0  11   5   -0.19    0.48
   0  11   5   -0.35    0.52
  -1 -13   6    3.58    0.74
   0  13  -6    2.25    0.75
   0 -13   6    1.59    0.70
  -1  13  -6    2.78    0.87
   1 -13   6    1.85    0.76
   1 -13   6    5.30    1.49
   2  12  -6    1.97    0.53
  -2 -12   6    2.53    0.63
  -2 -12   6    1.79    2.37
   1  12  -6    2.76    0.63
  -1 -12   6    3.64    0.72
   0  12  -6    1.02    0.57
   0 -12   6    1.05    0.62
   0 -12   6    3.10    1.19
  -1  12  -6    0.03    0.56
  -1  12  -6   -0.93    0.54
   1 -12   6    1.51    0.98
   1 -12   6    0.00    0.59
  -2  12  -6   -0.03    0.61
  -2  12  -6    0.59    0.61
  -2  12  -6   -0.64    0.63
   2 -12   6    0.02    0.50
   2 -12   6   -1.92    0.97
   2 -12   6   -0.22    0.61
   3 -12   6    5.23    1.07
   3 -12   6    3.53    0.74
   3 -12   6    7.77    2.13
   2  11  -6    0.44    0.40
  -2 -11   6    0.37    0.39
  -2 -11   6    2.13    1.73
   1  11  -6   13.51    0.95
  -1 -11   6   13.66    0.95
  -1 -11   6    9.45    3.08
   0  11  -6    8.09    0.87
   0 -11   6    7.85    0.92
   0 -11   6    9.37    1.66
  -1  11  -6    9.87    1.00
  -1  11  -6   10.38    0.93
  -1  11  -6    9.65    1.16
   1 -11   6   12.33    1.77
   1 -11   6   10.47    0.92
   1 -11   6    9.94    0.93
  -2  11  -6    4.46    0.87
  -2  11  -6    7.41    0.97
  -2  11  -6    8.09    1.06
   2 -11   6    7.34    0.97
   2 -11   6    6.82    0.85
   2 -11   6    3.09    2.66
   2 -11   6    4.63    1.41
   3 -11   6    0.92    0.60
  -3 -10   6   12.74    2.40
   2  10  -6    1.09    0.40
  -2 -10   6    0.72    1.64
  -2 -10   6    1.06    0.40
  -2 -10   6    2.61    1.07
   1  10  -6    1.54    0.53
   1  10  -6    1.15    0.51
   1  10  -6    0.96    0.42
  -1 -10   6    1.96    0.94
  -1 -10   6    1.25    0.45
  -1 -10   6   -1.98    1.55
   0  10  -6    1.30    0.50
   0  10  -6    1.97    0.56
   0  10  -6    1.47    0.47
   0 -10   6    1.47    0.53
   0 -10   6    1.61    0.43
   0 -10   6    2.97    1.19
  -1  10  -6   -0.59    0.54
  -1  10  -6    0.04    0.37
  -1  10  -6    0.32    0.48
  -1  10  -6    0.31    0.44
   1 -10   6   -0.19    0.40
   1 -10   6    0.50    0.35
   1 -10   6    1.31    0.97
  -2  10  -6    4.29    0.79
  -2  10  -6    2.69    0.77
  -2  10  -6    4.11    0.75
   2 -10   6    3.71    1.28
   2 -10   6    4.67    0.73
   2 -10   6    5.27    0.86
   2 -10   6    2.41    2.04
  -3  10  -6    1.01    0.58
  -3  10  -6    2.07    0.67
   3 -10   6    0.80    0.59
   3 -10   6    2.19    0.58
   3 -10   6   -0.20    0.97
  -4  10  -6   12.10    1.41
  -4  10  -6   11.02    1.42
   4 -10   6    9.22    1.05
   4 -10   6   10.97    1.13
  -3  -9   6   17.03    2.45
   2   9  -6    1.16    0.35
   2   9  -6    1.73    0.64
   2   9  -6    1.37    0.56
  -2  -9   6    1.23    0.37
  -2  -9   6    2.23    1.54
   1   9  -6    1.31    0.39
   1   9  -6    1.25    0.54
  -1  -9   6    1.28    0.41
  -1  -9   6   -0.75    1.39
  -1  -9   6    2.84    1.07
   0   9  -6   15.07    0.90
   0   9  -6   16.18    0.96
   0   9  -6   15.15    1.12
   0   9  -6   16.89    1.02
   0  -9   6   16.11    0.85
   0  -9   6   15.71    1.59
   0  -9   6   15.27    0.89
   0  -9   6   11.14    2.34
  -1   9  -6    2.92    0.51
  -1   9  -6    2.63    0.54
  -1   9  -6    2.70    0.59
  -1   9  -6    3.24    0.60
   1  -9   6    3.27    1.09
   1  -9   6    1.27    1.87
   1  -9   6    2.99    0.58
   1  -9   6    2.60    0.50
  -2   9  -6   11.96    1.02
  -2   9  -6    9.29    0.90
  -2   9  -6   10.22    1.10
   2  -9   6    8.96    1.55
   2  -9   6   10.75    0.94
   2  -9   6   11.47    0.89
   2  -9   6    8.47    2.16
  -3   9  -6    2.44    0.63
  -3   9  -6    2.04    0.71
  -3   9  -6    3.62    0.78
   3  -9   6    2.72    0.68
   3  -9   6    2.17    0.55
   3  -9   6    1.32    0.96
  -4   9  -6    0.12    0.68
  -4   9  -6    0.46    0.64
   4  -9   6   -0.03    0.51
   4  -9   6    0.37    0.56
   3   8  -6    2.24    0.69
  -3  -8   6    2.45    0.33
   2   8  -6   27.85    1.44
   2   8  -6   27.36    1.75
   2   8  -6   28.22    1.03
  -2  -8   6   28.53    1.05
  -2  -8   6   25.34    3.12
   1   8  -6   11.22    0.66
   1   8  -6   11.81    0.71
   1   8  -6   11.94    1.03
   1   8  -6   10.39    0.86
  -1  -8   6   12.47    0.73
  -1  -8   6   11.02    2.13
  -1  -8   6   11.51    0.63
  -1  -8   6   12.29    1.42
   0   8  -6    0.21    0.30
   0   8  -6    0.31    0.28
   0   8  -6    0.25    0.29
   0   8  -6   -0.21    0.39
   0  -8   6   -0.34    0.52
   0  -8   6    0.40    1.19
   0  -8   6    0.11    0.27
   0  -8   6    0.23    0.25
  -1   8  -6   51.88    1.79
  -1   8  -6   54.74    2.07
  -1   8  -6   52.23    1.86
  -1   8  -6   50.60    1.84
   1  -8   6   52.27    1.78
   1  -8   6   53.39    1.85
   1  -8   6   53.67    4.46
   1  -8   6   54.15    2.89
  -2   8  -6    1.21    0.48
  -2   8  -6    1.82    0.52
  -2   8  -6    1.90    0.55
   2  -8   6    2.35    0.60
   2  -8   6    1.18    1.26
   2  -8   6    1.78    0.95
   2  -8   6    1.92    0.51
  -3   8  -6    0.98    0.57
  -3   8  -6    0.84    0.56
  -3   8  -6    1.34    0.56
   3  -8   6    1.32    0.57
   3  -8   6    1.10    0.48
  -4   8  -6    0.14    0.64
  -4   8  -6    1.04    0.63
   4  -8   6   -0.40    0.52
   4  -8   6    0.45    0.65
   4  -8   6    2.01    0.72
  -4  -7   6   19.21    1.99
   3   7  -6   21.52    1.46
  -3  -7   6   25.20    1.67
  -3  -7   6   31.38    3.07
  -3  -7   6   24.82    0.80
   2   7  -6   57.57    1.59
   2   7  -6   57.92    2.74
   2   7  -6   52.37    2.09
  -2  -7   6   57.02    4.10
  -2  -7   6   54.03    1.59
  -2  -7   6   55.68    2.39
   1   7  -6   38.14    1.93
   1   7  -6   38.28    1.54
   1   7  -6   38.37    1.23
   1   7  -6   38.68    1.27
   1   7  -6   39.63    1.25
  -1  -7   6   37.80    2.31
  -1  -7   6   39.68    1.29
  -1  -7   6   37.94    1.19
  -1  -7   6   36.89    1.23
  -1  -7   6   37.54    3.11
   0   7  -6   30.43    1.14
   0   7  -6   30.22    1.13
   0   7  -6   28.87    1.19
   0   7  -6   29.76    1.56
   0  -7   6   27.31    2.79
   0  -7   6   26.61    0.88
   0  -7   6   31.05    1.08
   0  -7   6   28.34    1.11
   0  -7   6   28.36    1.85
  -1   7  -6    3.72    0.55
  -1   7  -6    2.28    0.44
  -1   7  -6    2.74    0.48
  -1   7  -6    3.10    0.40
  -1   7  -6    2.28    0.43
   1  -7   6    3.39    1.37
   1  -7   6    4.32    1.00
   1  -7   6    2.81    0.47
   1  -7   6    3.15    0.48
  -2   7  -6   56.08    2.53
  -2   7  -6   59.36    2.06
  -2   7  -6   58.98    2.21
  -2   7  -6   57.17    2.05
  -2   7  -6   58.45    1.80
   2  -7   6   55.00    4.00
   2  -7   6   57.91    1.94
   2  -7   6   58.72    2.01
   2  -7   6   58.55    3.03
  -3   7  -6    4.55    0.82
  -3   7  -6    8.57    1.00
  -3   7  -6    4.89    0.75
  -3   7  -6    6.38    0.87
   3  -7   6    5.55    1.20
   3  -7   6    6.47    0.83
   3  -7   6    8.11    0.86
  -4   7  -6    2.69    0.78
  -4   7  -6    0.79    0.62
  -4   7  -6    1.12    0.67
   4  -7   6    2.78    0.70
   4  -7   6    3.73    0.95
   4  -7   6    2.90    0.77
   5  -7   6    1.37    0.69
   4   6  -6    0.68    1.16
   4   6  -6    1.41    0.61
  -4  -6   6    1.12    0.64
   3   6  -6    3.92    0.71
  -3  -6   6    3.91    1.33
  -3  -6   6    3.19    0.70
   2   6  -6   39.73    1.10
   2   6  -6   33.85    0.95
   2   6  -6   36.91    1.07
   2   6  -6   38.47    1.58
   2   6  -6   40.53    2.09
  -2  -6   6   40.20    1.83
  -2  -6   6   38.68    1.11
  -2  -6   6   37.56    2.98
  -2  -6   6   37.28    1.07
   1   6  -6   72.64    1.95
   1   6  -6   71.64    3.01
   1   6  -6   68.87    2.32
   1   6  -6   73.87    1.97
   1   6  -6   70.98    1.92
  -1  -6   6   68.34    3.39
  -1  -6   6   71.68    1.95
  -1  -6   6   73.50    4.35
  -1  -6   6   72.94    1.97
  -1  -6   6   71.58    1.90
   0   6  -6   37.90    1.27
   0   6  -6   38.10    1.27
   0   6  -6   35.87    1.23
   0   6  -6   37.55    1.34
   0   6  -6   38.09    1.81
   0  -6   6   39.27    2.92
   0  -6   6   35.37    1.04
   0  -6   6   35.87    2.06
   0  -6   6   37.17    1.24
   0  -6   6   35.19    1.41
   0  -6   6   36.82    1.26
   0  -6   6   38.62    1.22
  -1   6  -6   12.71    0.75
  -1   6  -6   14.21    0.87
  -1   6  -6   12.71    0.75
  -1   6  -6   13.43    0.87
  -1   6  -6   13.20    0.63
   1  -6   6   13.57    0.74
   1  -6   6   14.01    2.09
   1  -6   6   14.53    0.74
   1  -6   6   13.07    0.80
   1  -6   6   13.01    1.21
  -2   6  -6    9.99    0.87
  -2   6  -6   10.02    0.78
  -2   6  -6   10.53    0.85
  -2   6  -6    8.57    0.73
  -2   6  -6    9.69    0.46
   2  -6   6    8.91    1.66
   2  -6   6    8.83    1.20
   2  -6   6    9.07    0.69
   2  -6   6   10.53    0.79
  -3   6  -6   14.74    1.11
  -3   6  -6   13.40    1.29
  -3   6  -6   13.76    0.99
  -3   6  -6   13.34    1.01
   3  -6   6   13.62    0.97
   3  -6   6   12.94    0.98
   3  -6   6   13.67    1.46
  -4   6  -6    0.10    0.49
  -4   6  -6   -0.64    0.46
  -4   6  -6    0.64    0.54
   4  -6   6   -0.32    0.48
   4  -6   6    0.97    0.66
   4  -6   6   -0.12    0.51
  -5   6  -6    0.88    0.68
  -5   6  -6    0.28    0.62
   5  -6   6    0.40    0.59
   5   5  -6    1.99    1.20
   4   5  -6    1.31    0.57
   4   5  -6   -0.04    0.96
  -4  -5   6    0.96    0.61
  -4  -5   6    1.45    0.49
   3   5  -6    0.50    0.44
   3   5  -6    0.13    0.80
  -3  -5   6    0.54    0.45
  -3  -5   6    0.82    0.90
   2   5  -6   30.19    0.81
   2   5  -6   31.32    1.32
   2   5  -6   29.85    0.82
   2   5  -6   31.68    1.75
  -2  -5   6   28.95    0.82
  -2  -5   6   30.27    0.85
  -2  -5   6   29.42    2.43
   1   5  -6   75.31    2.40
   1   5  -6   76.80    1.99
   1   5  -6   75.93    3.14
   1   5  -6   76.84    2.02
  -1  -5   6   78.27    4.34
  -1  -5   6   75.63    2.01
  -1  -5   6   80.73    2.03
  -1  -5   6   76.69    1.97
  -1  -5   6   75.28    3.49
   0   5  -6    9.61    0.56
   0   5  -6    9.46    0.50
   0   5  -6   10.28    0.56
   0   5  -6    9.46    0.54
   0  -5   6    9.68    0.54
   0  -5   6    9.40    0.53
   0  -5   6    9.32    0.39
   0  -5   6    9.82    0.51
   0  -5   6    9.78    0.94
   0  -5   6   10.09    0.58
   0  -5   6   11.03    1.60
  -1   5  -6    1.91    0.37
  -1   5  -6    1.84    0.39
  -1   5  -6    1.99    0.40
  -1   5  -6    1.36    0.32
  -1   5  -6    2.09    0.27
   1  -5   6    2.04    0.88
   1  -5   6    2.01    0.36
   1  -5   6    1.66    0.33
   1  -5   6    2.23    0.69
  -2   5  -6   18.61    0.98
  -2   5  -6   17.93    1.01
  -2   5  -6   20.18    1.22
  -2   5  -6   19.49    0.99
   2  -5   6   19.61    0.95
   2  -5   6   18.97    1.92
   2  -5   6   18.59    1.46
   2  -5   6   17.58    0.92
  -3   5  -6   23.01    1.61
  -3   5  -6   22.86    1.23
  -3   5  -6   23.67    1.27
  -3   5  -6   22.61    1.23
   3  -5   6   21.94    1.14
   3  -5   6   21.77    1.68
   3  -5   6   20.81    0.86
   3  -5   6   20.78    1.12
  -4   5  -6   -0.11    0.51
  -4   5  -6   -0.80    0.44
  -4   5  -6   -0.33    0.43
   4  -5   6   -0.74    0.43
   4  -5   6   -0.36    0.48
   4  -5   6    1.06    0.67
  -5   5  -6    0.83    0.64
  -5   5  -6    0.15    0.59
   5  -5   6    1.07    0.61
   5   4  -6    0.32    1.01
   4   4  -6   16.05    1.73
   4   4  -6   17.42    1.21
  -4  -4   6   16.43    1.64
  -4  -4   6   18.64    1.25
  -4  -4   6   15.25    1.19
   3   4  -6    8.72    1.12
   3   4  -6    7.23    0.79
   3   4  -6    8.02    1.04
  -3  -4   6    8.58    0.98
   2   4  -6    2.82    0.66
   2   4  -6    1.95    0.42
   2   4  -6    1.97    0.39
  -2  -4   6    2.03    0.68
   1   4  -6   69.37    2.15
   1   4  -6   69.58    1.91
   1   4  -6   70.31    2.83
   1   4  -6   69.51    1.77
   1   4  -6   57.00    1.71
  -1  -4   6   69.55    1.77
  -1  -4   6   69.73    1.76
  -1  -4   6   68.83    3.10
  -1  -4   6   69.58    3.73
  -1  -4   6   66.35    1.72
   0   4  -6   42.65    1.28
   0   4  -6   45.31    1.35
   0   4  -6   43.70    1.18
   0   4  -6   44.26    1.43
   0   4  -6   44.51    1.35
   0  -4   6   45.38    1.30
   0  -4   6   43.97    1.78
   0  -4   6   44.99    1.33
   0  -4   6   41.63    2.15
   0  -4   6   44.53    1.35
   0  -4   6   46.95    2.74
  -1   4  -6   11.76    0.83
  -1   4  -6   11.65    0.66
  -1   4  -6   11.41    0.48
  -1   4  -6   11.30    0.65
  -1   4  -6   11.60    0.70
   1  -4   6   11.17    0.62
   1  -4   6   10.25    1.36
   1  -4   6   11.06    1.06
   1  -4   6   11.44    0.62
  -2   4  -6    1.74    0.42
  -2   4  -6    1.92    0.46
  -2   4  -6    1.85    0.23
  -2   4  -6    2.26    0.42
  -2   4  -6    2.12    0.45
   2  -4   6    2.36    0.74
   2  -4   6    2.18    0.42
   2  -4   6    1.77    0.41
  -3   4  -6    6.17    0.72
  -3   4  -6    6.19    0.68
  -3   4  -6    5.11    0.70
   3  -4   6    6.77    0.74
   3  -4   6    6.73    1.18
   3  -4   6    5.35    0.34
   3  -4   6    5.85    0.65
  -4   4  -6    0.53    0.45
  -4   4  -6    0.48    0.58
  -4   4  -6    0.41    0.42
   4  -4   6    1.95    0.79
   4  -4   6   -0.11    0.40
   4  -4   6    0.71    0.55
  -5   4  -6    0.73    0.61
   5  -4   6   -0.02    0.52
   5   3  -6    4.94    1.42
   4   3  -6    0.74    0.84
  -4  -3   6   -0.44    0.39
  -4  -3   6    0.49    0.57
  -4  -3   6    0.47    0.43
   3   3  -6    5.75    0.85
   3   3  -6    7.30    0.71
   3   3  -6    6.88    0.95
   3   3  -6    5.70    0.69
  -3  -3   6    6.84    0.73
  -3  -3   6    6.79    0.76
   2   3  -6    8.32    0.82
   2   3  -6    7.98    0.62
   2   3  -6    8.05    0.79
   2   3  -6    8.10    0.61
  -2  -3   6    8.22    0.89
   1   3  -6    7.48    0.35
   1   3  -6    7.59    0.48
   1   3  -6    6.84    0.51
   1   3  -6    8.03    0.74
  -1  -3   6    7.27    0.33
  -1  -3   6    7.81    0.36
  -1  -3   6    7.71    0.35
  -1  -3   6    7.55    0.78
  -1  -3   6    7.80    0.90
   0   3  -6   73.17    1.96
   0   3  -6   70.80    3.68
   0   3  -6   75.92    2.88
   0   3  -6   74.74    2.17
   0   3  -6   74.78    2.01
   0   3  -6   76.87    2.04
   0   3  -6   75.47    1.91
   0  -3   6   73.50    2.02
   0  -3   6   73.02    2.84
   0  -3   6   77.65    3.78
   0  -3   6   75.38    1.97
   0  -3   6   75.55    3.20
   0  -3   6   75.49    1.99
  -1   3  -6   52.65    1.64
  -1   3  -6   52.27    1.59
  -1   3  -6   52.87    2.19
   1  -3   6   52.49    2.46
   1  -3   6   52.28    1.74
   1  -3   6   52.52    2.86
   1  -3   6   50.06    1.55
   1  -3   6   49.20    1.46
   1  -3   6   53.04    1.56
  -2   3  -6   19.37    0.93
  -2   3  -6   20.20    1.23
  -2   3  -6   18.80    0.92
  -2   3  -6   17.53    0.92
  -2   3  -6   18.63    0.69
   2  -3   6   17.21    1.34
   2  -3   6   18.57    0.86
   2  -3   6   18.75    0.88
   2  -3   6   17.22    0.78
  -3   3  -6   17.46    1.42
  -3   3  -6   18.96    1.02
  -3   3  -6   19.57    1.05
  -3   3  -6   17.14    1.03
   3  -3   6   18.49    1.01
   3  -3   6   15.96    0.94
   3  -3   6   18.08    1.46
  -4   3  -6    4.12    0.67
  -4   3  -6    4.43    0.76
  -4   3  -6    4.86    0.78
   4  -3   6    4.34    0.68
   4  -3   6    6.73    1.15
   4  -3   6    4.31    0.70
  -5   3  -6    0.53    0.67
   5  -3   6    0.33    0.54
   5  -3   6    2.29    1.08
   5   2  -6    0.80    1.02
  -5  -2   6    0.21    0.50
  -5  -2   6   -0.35    0.56
   4   2  -6   18.94    1.52
   4   2  -6   20.14    1.26
  -4  -2   6   19.05    1.16
  -4  -2   6   19.12    1.72
  -4  -2   6   18.26    1.35
   3   2  -6   22.46    1.12
   3   2  -6   21.02    1.51
   3   2  -6   21.65    1.42
  -3  -2   6   23.11    1.16
  -3  -2   6   22.75    1.20
   2   2  -6   39.14    1.02
   2   2  -6   44.25    1.03
   2   2  -6   43.23    1.47
   2   2  -6   41.07    1.80
   2   2  -6   39.48    1.98
  -2  -2   6   42.28    1.62
  -2  -2   6   41.53    1.04
  -2  -2   6   43.36    2.10
  -2  -2   6   40.19    1.06
   1   2  -6    1.62    0.20
   1   2  -6    1.74    0.20
   1   2  -6    2.06    0.47
   1   2  -6    1.78    0.30
  -1  -2   6    1.65    0.32
  -1  -2   6    1.79    0.21
  -1  -2   6    1.66    0.47
  -1  -2   6    1.71    0.20
  -1  -2   6    1.82    0.41
  -1  -2   6    1.92    0.22
   0   2  -6    0.48    0.35
   0   2  -6    0.06    0.14
   0   2  -6    0.03    0.15
   0   2  -6   -0.07    0.20
   0   2  -6   -0.07    0.14
   0  -2   6   -0.05    0.13
   0  -2   6    0.39    0.41
   0  -2   6   -0.12    0.17
   0  -2   6    0.68    0.35
   0  -2   6   -0.18    0.13
   0  -2   6    0.05    0.15
  -1   2  -6    4.24    0.43
  -1   2  -6    4.45    0.60
  -1   2  -6    4.66    0.84
  -1   2  -6    4.13    0.43
   1  -2   6    4.39    0.27
   1  -2   6    4.70    0.43
   1  -2   6    4.72    0.69
   1  -2   6    4.35    0.39
   1  -2   6    4.07    0.40
  -2   2  -6  137.27    3.80
  -2   2  -6  134.30    5.05
  -2   2  -6  136.49    3.58
  -2   2  -6  125.18    3.60
   2  -2   6  135.58    3.53
   2  -2   6  133.43    3.70
   2  -2   6  131.96    5.36
   2  -2   6  127.64    3.49
  -3   2  -6    3.88    0.50
  -3   2  -6    3.44    0.60
  -3   2  -6    3.01    0.66
  -3   2  -6    3.29    0.52
   3  -2   6    3.54    0.55
   3  -2   6    2.49    0.19
   3  -2   6    3.83    0.87
   3  -2   6    2.93    0.47
  -4   2  -6   14.92    1.00
  -4   2  -6   15.65    1.10
  -4   2  -6   14.44    1.06
   4  -2   6   13.41    0.98
   4  -2   6   15.91    1.01
  -5   2  -6    6.50    0.99
   5  -2   6   11.33    1.61
   5  -2   6    6.04    0.84
   5   1  -6    1.25    0.64
   5   1  -6    1.44    1.02
  -5  -1   6    0.65    0.65
  -5  -1   6    0.82    0.55
   4   1  -6    7.98    0.43
   4   1  -6    9.67    1.22
   4   1  -6   10.25    0.89
  -4  -1   6    8.63    0.52
  -4  -1   6   11.26    1.03
  -4  -1   6    7.39    1.23
  -4  -1   6    8.47    0.87
   3   1  -6    0.37    0.35
   3   1  -6   -0.04    0.48
   3   1  -6    0.38    0.15
   3   1  -6    0.13    0.13
  -3  -1   6    0.35    0.17
  -3  -1   6    0.23    0.33
  -3  -1   6    0.29    0.09
  -3  -1   6    0.21    0.32
  -3  -1   6    0.29    0.15
   2   1  -6    8.38    0.33
   2   1  -6    9.41    0.74
   2   1  -6    8.20    0.63
   2   1  -6    9.29    0.84
   2   1  -6    8.94    0.37
  -2  -1   6    9.22    0.38
  -2  -1   6    9.02    0.40
  -2  -1   6    9.36    0.68
  -2  -1   6    9.29    0.34
  -2  -1   6    9.34    0.81
   1   1  -6   12.05    0.47
   1   1  -6   12.10    0.48
   1   1  -6   12.39    0.51
   1   1  -6   12.35    0.63
   1   1  -6   12.20    0.86
  -1  -1   6   11.76    0.65
  -1  -1   6   12.28    0.71
  -1  -1   6   12.33    0.51
  -1  -1   6   11.39    0.84
  -1  -1   6   12.18    0.48
  -1  -1   6   11.59    0.45
   0   1  -6    0.89    0.38
   0   1  -6    0.16    0.17
   0   1  -6    0.10    0.14
   0   1  -6    0.08    0.15
   0  -1   6    0.11    0.15
   0  -1   6    0.22    0.20
   0  -1   6    0.48    0.40
   0  -1   6   -0.04    0.17
  -1   1  -6    0.55    0.23
  -1   1  -6    0.70    0.27
  -1   1  -6    1.00    0.38
   1  -1   6    0.52    0.20
   1  -1   6    0.86    0.45
   1  -1   6    0.76    0.25
   1  -1   6    0.77    0.22
  -2   1  -6    5.86    0.74
  -2   1  -6    5.47    0.53
  -2   1  -6    5.67    0.42
  -2   1  -6    5.91    0.50
  -2   1  -6    5.40    0.56
   2  -1   6    5.49    0.81
   2  -1   6    4.76    0.44
   2  -1   6    5.05    0.52
   2  -1   6    5.01    0.52
  -3   1  -6   10.33    0.80
  -3   1  -6   11.95    1.20
  -3   1  -6   11.18    0.84
  -3   1  -6   12.12    0.77
   3  -1   6   10.21    0.76
   3  -1   6   10.49    0.74
   3  -1   6   11.45    1.19
   3  -1   6   10.48    0.47
  -4   1  -6    1.49    0.52
  -4   1  -6    0.31    0.36
  -4   1  -6    1.09    0.55
   4  -1   6    0.36    0.43
   4  -1   6    0.65    0.80
   4  -1   6   -0.18    0.46
  -5   1  -6    0.23    0.59
   5  -1   6    1.50    0.95
   5  -1   6    0.18    0.56
   5   0  -6   21.58    1.43
   5   0  -6   21.37    1.99
  -5   0   6   19.89    0.93
  -5   0   6   20.21    1.61
   4   0  -6    3.59    0.74
   4   0  -6    4.88    1.02
   4   0  -6    3.40    0.38
  -4   0   6    3.72    0.44
  -4   0   6    3.52    0.65
  -4   0   6    2.71    0.58
   3   0  -6   83.97    2.69
   3   0  -6   88.66    3.38
   3   0  -6   91.83    2.27
   3   0  -6   81.43    2.17
  -3   0   6   84.55    2.22
  -3   0   6   86.44    2.97
  -3   0   6   92.30    2.87
  -3   0   6   92.63    2.32
  -3   0   6   80.31    2.28
   2   0  -6   61.92    1.62
   2   0  -6   60.42    1.93
   2   0  -6   59.50    1.63
   2   0  -6   62.01    2.65
   2   0  -6   61.19    2.33
  -2   0   6   60.87    1.62
  -2   0   6   61.13    1.69
  -2   0   6   61.35    2.11
  -2   0   6   61.23    2.14
  -2   0   6   61.93    1.66
  -2   0   6   63.39    2.53
   1   0  -6   20.36    0.76
   1   0  -6   21.42    0.71
   1   0  -6   21.06    1.14
   1   0  -6   20.56    0.72
   1   0  -6   19.07    1.04
  -1   0   6   20.96    0.97
  -1   0   6   20.25    0.86
  -1   0   6   21.03    1.21
  -1   0   6   19.83    0.71
  -1   0   6   21.39    0.71
  -1   0   6   19.92    0.76
  -1   0   6   20.74    1.11
   0   0  -6   23.52    0.81
   0   0  -6   22.72    1.32
   0   0  -6   23.73    0.85
   0   0  -6   22.89    0.89
   0   0   6   22.89    0.90
   0   0   6   23.09    1.27
   0   0   6   22.69    0.99
   0   0   6   24.15    0.83
  -1   0  -6   21.71    0.93
  -1   0  -6   22.72    0.89
  -1   0  -6   20.54    1.27
   1   0   6   20.93    1.30
   1   0   6   21.66    0.91
   1   0   6   20.96    0.83
  -2   0  -6   56.87    2.63
  -2   0  -6   60.74    1.98
  -2   0  -6   60.32    1.86
   2   0   6   62.51    1.87
   2   0   6   54.78    1.77
   2   0   6   55.56    2.75
   2   0   6   60.87    1.83
  -3   0  -6   29.36    1.98
  -3   0  -6   32.07    1.21
  -3   0  -6   32.36    1.32
  -3   0  -6   30.47    1.40
   3   0   6   30.59    1.07
   3   0   6   32.81    1.28
   3   0   6   31.38    1.76
   3   0   6   32.28    1.29
   3   0   6   32.24    1.09
  -4   0  -6    0.55    0.57
   4   0   6   -0.29    0.43
   4   0   6    0.73    0.82
   4   0   6   -0.48    0.40
  -5   0  -6    0.81    0.67
   5   0   6    2.88    1.18
   5  -1  -6    2.36    0.65
   5  -1  -6    2.61    0.41
   5  -1  -6    3.67    1.13
  -5   1   6    2.83    0.52
  -5   1   6    1.95    0.71
  -5   1   6    2.17    0.91
   4  -1  -6   16.35    1.38
   4  -1  -6   15.85    0.76
   4  -1  -6   17.28    1.15
  -4   1   6   12.97    1.02
  -4   1   6   17.83    1.29
  -4   1   6   17.55    0.87
   3  -1  -6    5.69    0.66
   3  -1  -6    4.43    0.40
   3  -1  -6    5.79    0.76
   3  -1  -6    5.15    0.40
   3  -1  -6    5.85    0.46
  -3   1   6    5.46    0.47
  -3   1   6    5.34    0.67
  -3   1   6    6.44    0.49
  -3   1   6    3.71    0.61
  -3   1   6    6.01    0.55
  -3   1   6    5.45    0.42
   2  -1  -6   20.00    0.75
   2  -1  -6   20.22    0.73
   2  -1  -6   20.48    0.97
   2  -1  -6   18.85    0.76
   2  -1  -6   20.37    1.21
   2  -1  -6   20.59    1.03
  -2   1   6   19.95    0.99
  -2   1   6   19.83    1.04
  -2   1   6   18.44    0.77
  -2   1   6   19.17    1.05
  -2   1   6   20.81    0.74
  -2   1   6   20.55    0.77
   1  -1  -6    7.17    0.48
   1  -1  -6    7.29    0.41
   1  -1  -6    7.01    0.56
   1  -1  -6    7.50    0.43
   1  -1  -6    7.98    0.66
   1  -1  -6    7.78    0.42
  -1   1   6    5.99    0.87
  -1   1   6    8.29    0.63
  -1   1   6    7.77    0.48
  -1   1   6    8.01    0.43
  -1   1   6    7.83    0.58
  -1   1   6    7.14    0.43
  -1   1   6    7.45    0.59
   0  -1  -6   60.96    2.63
   0  -1  -6   60.97    1.85
   0  -1  -6   63.20    1.77
   0   1   6   59.05    1.73
   0   1   6   63.41    2.06
   0   1   6   62.72    1.78
   0   1   6   60.76    2.58
  -1  -1  -6    1.40    0.34
  -1  -1  -6    1.98    0.51
  -1  -1  -6    1.68    0.35
   1   1   6    1.49    0.31
   1   1   6    1.85    0.34
   1   1   6    2.07    0.41
   1   1   6    1.57    0.53
  -2  -1  -6   14.16    0.86
  -2  -1  -6   16.02    0.85
  -2  -1  -6   15.33    1.20
   2   1   6   15.32    0.66
   2   1   6   15.41    1.22
   2   1   6   15.87    0.77
   2   1   6   16.68    1.04
  -3  -1  -6    8.89    0.76
  -3  -1  -6    6.60    1.03
  -3  -1  -6    6.28    0.80
   3   1   6    7.86    0.56
   3   1   6    7.86    1.01
   3   1   6    7.59    0.55
  -4  -1  -6    3.61    0.73
   4   1   6    5.03    1.14
  -5  -1  -6    1.18    0.72
   5   1   6    1.99    1.03
   5  -2  -6    2.97    0.76
   5  -2  -6    2.96    0.48
   5  -2  -6    2.78    1.01
  -5   2   6    2.85    0.56
  -5   2   6    1.96    0.76
   4  -2  -6    1.90    0.61
   4  -2  -6    1.52    0.36
   4  -2  -6    1.08    0.61
  -4   2   6    1.21    0.55
  -4   2   6    0.48    0.47
  -4   2   6    1.38    0.42
   3  -2  -6    5.34    0.74
   3  -2  -6    4.10    0.44
   3  -2  -6    4.22    0.47
   3  -2  -6    4.26    0.47
   3  -2  -6    4.33    0.63
  -3   2   6    4.20    0.43
  -3   2   6    4.12    0.47
  -3   2   6    3.90    0.59
  -3   2   6    3.68    0.64
   2  -2  -6   10.48    0.61
   2  -2  -6   11.06    0.77
   2  -2  -6   10.32    0.54
   2  -2  -6   10.98    0.73
   2  -2  -6   11.39    0.87
   2  -2  -6   11.10    0.58
  -2   2   6   11.18    0.81
  -2   2   6   11.26    0.60
  -2   2   6   10.35    0.55
  -2   2   6   11.09    0.78
  -2   2   6   10.19    0.60
   1  -2  -6   52.49    2.64
   1  -2  -6   48.39    1.63
   1  -2  -6   49.96    2.02
   1  -2  -6   47.85    1.48
   1  -2  -6   52.07    1.59
   1  -2  -6   46.52    2.01
  -1   2   6   50.79    1.75
  -1   2   6   50.10    2.00
  -1   2   6   45.63    2.64
  -1   2   6   46.23    1.48
  -1   2   6   49.22    1.46
  -1   2   6   50.63    1.81
   0  -2  -6  125.21    3.17
   0  -2  -6  120.54    3.26
   0  -2  -6  120.23    4.58
   0  -2  -6  119.12    5.65
   0   2   6  122.21    4.64
   0   2   6  115.86    3.14
   0   2   6  117.56    3.60
   0   2   6  118.09    3.12
  -1  -2  -6   11.17    1.06
  -1  -2  -6   11.78    0.69
  -1  -2  -6   11.22    1.16
  -1  -2  -6   11.52    0.77
   1   2   6   11.15    0.64
   1   2   6   10.89    0.73
   1   2   6    8.98    0.67
   1   2   6   10.59    0.62
  -2  -2  -6   21.14    1.47
  -2  -2  -6   20.05    1.06
  -2  -2  -6   21.85    1.02
   2   2   6   20.87    0.74
   2   2   6   22.11    1.22
   2   2   6   20.82    0.97
   2   2   6   22.17    1.01
   2   2   6   20.19    0.96
  -3  -2  -6   31.20    2.17
  -3  -2  -6   33.95    1.56
  -3  -2  -6   34.43    1.41
   3   2   6   33.35    1.36
   3   2   6   36.03    1.35
   3   2   6   33.55    1.88
   3   2   6   32.11    1.36
  -4  -2  -6   -0.22    0.55
   4   2   6    0.28    0.76
   4   2   6    0.05    0.46
  -5  -2  -6    0.09    0.65
   5   2   6    0.22    0.52
   5  -3  -6    1.48    0.83
   5  -3  -6    0.02    0.56
   5  -3  -6   -0.01    0.36
  -5   3   6   -0.02    0.46
   4  -3  -6   12.53    1.06
   4  -3  -6   15.38    0.88
   4  -3  -6   14.60    1.38
  -4   3   6   13.61    0.89
  -4   3   6   13.71    1.28
  -4   3   6   13.27    0.97
   3  -3  -6    1.21    0.33
   3  -3  -6    1.58    0.46
   3  -3  -6    1.87    0.39
   3  -3  -6    2.88    0.64
  -3   3   6    2.04    0.42
  -3   3   6    1.85    0.36
  -3   3   6    1.20    0.47
  -3   3   6    1.45    0.46
   2  -3  -6    0.56    0.36
   2  -3  -6    0.29    0.25
   2  -3  -6    0.43    0.33
   2  -3  -6    0.44    0.25
  -2   3   6    0.47    0.32
  -2   3   6    0.87    0.29
  -2   3   6    0.31    0.30
  -2   3   6    0.66    0.26
   1  -3  -6    1.54    0.36
   1  -3  -6    1.55    0.69
   1  -3  -6    1.40    0.28
   1  -3  -6    1.78    0.38
   1  -3  -6    1.34    0.41
  -1   3   6    1.66    0.33
  -1   3   6    1.61    0.38
  -1   3   6    1.53    0.31
  -1   3   6    1.20    0.31
   0  -3  -6  108.14    5.32
   0  -3  -6  104.73    3.02
   0  -3  -6  105.40    2.90
   0   3   6  109.50    3.10
   0   3   6  103.89    2.91
   0   3   6  104.47    3.31
   0   3   6  109.92    2.90
  -1  -3  -6   14.01    0.79
  -1  -3  -6   15.16    1.47
  -1  -3  -6   15.25    0.91
  -1  -3  -6   15.20    1.31
   1   3   6   13.82    0.81
   1   3   6   13.65    0.75
   1   3   6   13.44    0.82
   1   3   6   13.71    0.59
   1   3   6   13.63    0.76
  -2  -3  -6    0.39    0.37
  -2  -3  -6    0.72    0.56
  -2  -3  -6    0.40    0.37
   2   3   6   -0.02    0.51
   2   3   6    0.14    0.33
   2   3   6    0.53    0.35
   2   3   6    0.38    0.33
  -3  -3  -6    0.26    0.44
  -3  -3  -6    0.36    0.43
  -3  -3  -6    0.63    0.59
   3   3   6   -0.34    0.28
   3   3   6    0.93    0.74
   3   3   6    0.12    0.37
   3   3   6    0.68    0.40
  -4  -3  -6    1.04    0.63
   4   3   6    2.09    0.98
   4   3   6    1.41    0.55
   5  -4  -6    3.68    1.05
   5  -4  -6    2.53    0.55
   5  -4  -6    2.66    0.73
  -5   4   6    2.14    0.63
   4  -4  -6    0.75    0.71
   4  -4  -6   -0.43    0.44
   4  -4  -6    0.84    0.43
  -4   4   6    0.75    0.46
  -4   4   6    0.02    0.52
  -4   4   6    0.17    0.44
   3  -4  -6    5.32    0.58
   3  -4  -6    5.58    0.79
   3  -4  -6    5.49    0.76
   3  -4  -6    6.16    0.63
  -3   4   6    5.62    0.65
  -3   4   6    6.02    0.79
  -3   4   6    6.21    0.59
  -3   4   6    3.60    0.66
   2  -4  -6    0.75    0.31
   2  -4  -6    1.03    0.65
   2  -4  -6    0.80    0.36
  -2   4   6    0.85    0.30
  -2   4   6    0.79    0.37
  -2   4   6    0.98    0.30
  -2   4   6    0.92    0.37
   1  -4  -6   18.60    0.94
   1  -4  -6   18.00    0.86
   1  -4  -6   18.42    0.92
   1  -4  -6   18.49    2.04
   1  -4  -6   16.40    0.99
  -1   4   6   17.11    0.85
  -1   4   6   18.76    1.07
  -1   4   6   18.00    0.85
  -1   4   6   18.02    0.98
   0  -4  -6   16.85    0.71
   0  -4  -6   17.19    1.83
   0  -4  -6   16.29    0.92
   0  -4  -6   17.93    0.88
   0   4   6   17.87    0.87
   0   4   6   18.34    0.88
   0   4   6   17.16    0.99
   0   4   6   17.46    0.83
  -1  -4  -6   18.49    1.56
  -1  -4  -6   19.46    1.06
  -1  -4  -6   19.33    0.95
  -1  -4  -6   20.00    1.98
   1   4   6   18.15    0.70
   1   4   6   19.94    0.96
   1   4   6   20.42    0.97
   1   4   6   19.88    1.05
  -2  -4  -6   22.42    1.27
  -2  -4  -6   24.07    2.43
  -2  -4  -6   23.95    1.15
  -2  -4  -6   22.77    1.76
   2   4   6   23.43    1.23
   2   4   6   25.47    1.17
   2   4   6   21.56    1.38
   2   4   6   21.40    1.06
  -3  -4  -6    3.06    0.56
  -3  -4  -6    3.49    0.76
  -3  -4  -6    2.97    0.91
   3   4   6    3.67    0.62
   3   4   6    4.38    0.64
   3   4   6    3.85    1.01
  -4  -4  -6    3.46    0.80
   4   4   6    3.21    0.66
   4   4   6    5.96    1.32
   5  -5  -6    0.32    0.46
   5  -5  -6   -0.36    0.49
  -5   5   6    0.11    0.57
   4  -5  -6    7.04    0.83
   4  -5  -6    8.18    1.07
   4  -5  -6    7.21    0.97
  -4   5   6    7.41    0.87
  -4   5   6    6.34    0.86
  -4   5   6    5.43    0.99
   3  -5  -6   12.51    1.07
   3  -5  -6   14.29    0.92
   3  -5  -6   14.59    0.93
  -3   5   6   13.78    0.88
  -3   5   6   14.20    0.97
  -3   5   6   13.97    1.09
  -3   5   6   11.76    1.18
   2  -5  -6    1.48    0.40
   2  -5  -6    1.38    0.41
   2  -5  -6    1.52    0.90
  -2   5   6    1.29    0.40
  -2   5   6    0.65    0.33
  -2   5   6    1.15    0.46
  -2   5   6    1.64    0.51
   1  -5  -6    7.23    0.64
   1  -5  -6    5.60    1.43
   1  -5  -6    7.00    0.68
   1  -5  -6    6.51    0.49
  -1   5   6    7.04    0.74
  -1   5   6    6.40    0.59
  -1   5   6    6.87    0.69
  -1   5   6    6.86    0.65
   0  -5  -6   10.84    1.99
   0  -5  -6   12.35    0.84
   0  -5  -6   10.81    0.73
   0  -5  -6   11.05    0.61
   0   5   6   12.09    0.76
   0   5   6   11.38    0.75
   0   5   6   11.53    0.88
   0   5   6   12.02    0.71
  -1  -5  -6   25.47    1.89
  -1  -5  -6   26.20    1.19
  -1  -5  -6   26.60    1.31
  -1  -5  -6   27.20    2.63
   1   5   6   27.35    1.34
   1   5   6   28.03    1.22
   1   5   6   26.20    1.19
   1   5   6   26.50    0.90
  -2  -5  -6   24.28    2.51
  -2  -5  -6   18.85    1.77
  -2  -5  -6   20.12    1.27
  -2  -5  -6   21.01    1.14
   2   5   6   16.94    1.34
   2   5   6   19.21    1.09
   2   5   6   21.74    1.25
   2   5   6   19.45    1.06
  -3  -5  -6    5.25    1.16
  -3  -5  -6    5.32    0.84
   3   5   6    7.22    1.21
   3   5   6    5.99    0.76
  -4  -5  -6    1.41    0.75
   4   5   6    0.76    0.56
   4   5   6    1.16    1.02
   4  -6  -6    3.79    0.77
   4  -6  -6    5.87    0.79
  -4   6   6    4.95    0.84
  -4   6   6    3.47    0.67
  -4   6   6    3.77    0.91
   3  -6  -6    3.07    0.61
   3  -6  -6    3.57    0.81
   3  -6  -6    3.24    0.60
  -3   6   6    3.23    0.69
  -3   6   6    1.95    0.61
  -3   6   6    2.65    0.74
  -3   6   6    2.39    0.53
   2  -6  -6   47.50    1.79
   2  -6  -6   50.69    1.92
   2  -6  -6   50.20    3.66
  -2   6   6   46.84    1.82
  -2   6   6   49.68    2.10
  -2   6   6   48.15    2.09
  -2   6   6   48.46    1.82
   1  -6  -6    0.01    0.35
   1  -6  -6    0.12    0.32
   1  -6  -6   -1.14    1.28
  -1   6   6    0.31    0.39
  -1   6   6    0.18    0.36
  -1   6   6    0.17    0.31
  -1   6   6    0.29    0.37
   0  -6  -6    0.74    1.20
   0  -6  -6    1.55    0.47
   0  -6  -6    2.05    0.56
   0   6   6    2.05    0.48
   0   6   6    1.85    0.48
   0   6   6    1.01    0.49
   0   6   6    1.16    0.33
  -1  -6  -6   16.39    1.12
  -1  -6  -6   13.16    2.52
  -1  -6  -6   15.36    1.00
  -1  -6  -6   13.06    1.64
   1   6   6   14.91    0.94
   1   6   6   15.50    1.09
   1   6   6   16.30    0.98
  -2  -6  -6    0.42    0.53
  -2  -6  -6   -0.05    0.42
   2   6   6    0.13    0.43
   2   6   6    0.13    0.42
   2   6   6   -0.14    0.37
   4  -7  -6    2.63    0.74
   4  -7  -6    2.61    0.68
  -4   7   6    2.34    0.88
  -4   7   6    2.79    0.79
   3  -7  -6   10.02    0.95
   3  -7  -6   10.16    1.20
   3  -7  -6    9.86    0.90
  -3   7   6    9.04    1.19
  -3   7   6    9.09    1.07
  -3   7   6    9.04    0.90
  -3   7   6    9.30    0.89
   2  -7  -6   -0.04    0.41
   2  -7  -6    0.12    0.44
   2  -7  -6    0.23    1.10
  -2   7   6    0.17    0.43
  -2   7   6   -0.33    0.42
  -2   7   6   -0.02    0.37
  -2   7   6   -0.37    0.34
   1  -7  -6   41.00    1.65
   1  -7  -6   40.75    1.78
   1  -7  -6   31.25    3.89
  -1   7   6   40.54    1.72
  -1   7   6   37.45    1.83
  -1   7   6   39.50    1.65
  -1   7   6   41.47    1.69
   0  -7  -6    0.33    0.48
   0  -7  -6    0.58    0.46
   0   7   6   -0.05    0.26
   0   7   6    0.12    0.42
   0   7   6    0.59    0.44
   0   7   6   -0.03    0.42
  -1  -7  -6    0.20    0.49
  -1  -7  -6   -0.85    1.36
  -1  -7  -6   -0.15    0.43
   1   7   6    0.62    0.49
   1   7   6    0.45    0.44
   1   7   6   -0.31    0.38
  -2  -7  -6    0.35    1.09
  -2  -7  -6    1.49    0.56
  -2  -7  -6    3.78    0.81
   2   7   6    2.86    0.61
   2   7   6    2.98    0.59
   2   7   6    3.15    0.66
  -3  -7  -6    0.19    0.65
   3   7   6   -0.45    0.50
   4  -8  -6    8.12    1.03
   4  -8  -6    7.11    1.05
  -4   8   6    8.25    1.36
  -4   8   6    9.77    1.26
   3  -8  -6    1.16    0.57
   3  -8  -6    0.58    0.47
  -3   8   6    0.51    0.60
  -3   8   6    0.57    0.49
  -3   8   6    0.26    0.55
  -3   8   6    2.01    0.68
   2  -8  -6    1.67    1.45
   2  -8  -6    2.48    0.64
   2  -8  -6    1.35    0.54
  -2   8   6    1.72    0.51
  -2   8   6    1.26    0.62
  -2   8   6    1.30    0.60
  -2   8   6    1.44    0.52
   1  -8  -6   21.49    1.34
   1  -8  -6   20.38    1.21
  -1   8   6   21.55    1.49
  -1   8   6   22.50    1.41
  -1   8   6   23.26    1.30
  -1   8   6   22.97    1.31
   0  -8  -6    5.54    0.85
   0  -8  -6    6.02    0.82
   0   8   6    6.08    0.86
   0   8   6    6.18    0.80
   0   8   6    6.17    0.89
  -1  -8  -6    0.22    1.61
  -1  -8  -6   -0.33    0.42
  -1  -8  -6    0.45    0.57
   1   8   6   -0.02    0.37
   1   8   6    0.10    0.45
   1   8   6    0.04    0.45
   3   8   6   -0.40    0.53
   3  -9  -6   17.87    1.35
   3  -9  -6   18.69    1.37
  -3   9   6   16.59    1.31
  -3   9   6   15.31    1.55
  -3   9   6   18.58    1.44
  -3   9   6   19.94    1.47
   2  -9  -6   -1.45    1.55
   2  -9  -6    2.94    0.72
   2  -9  -6    1.77    0.61
  -2   9   6    1.57    0.67
  -2   9   6    1.63    0.54
  -2   9   6    2.20    0.65
   1  -9  -6    3.74    0.73
   1  -9  -6    3.84    0.77
  -1   9   6    3.25    0.72
  -1   9   6    4.13    0.78
  -1   9   6    3.67    0.82
   0  -9  -6   32.05    1.79
   0  -9  -6   30.58    1.60
   0   9   6   32.60    1.82
   0   9   6   32.89    1.63
   0   9   6   31.17    1.57
  -1  -9  -6    4.34    2.46
  -1  -9  -6    2.55    0.65
  -1  -9  -6    4.11    0.89
   1   9   6    2.84    0.72
   1   9   6    2.77    0.65
   1   9   6    2.75    0.65
   2   9   6    0.24    0.57
   2 -10  -6    2.48    0.77
   2 -10  -6    2.04    0.69
  -2  10   6    2.21    0.69
  -2  10   6    2.27    0.78
  -2  10   6    1.65    0.62
   1 -10  -6   -0.27    0.46
   1 -10  -6    0.30    0.61
  -1  10   6    0.36    0.61
  -1  10   6    0.28    0.51
  -1  10   6    0.47    0.51
   0 -10  -6    0.12    0.47
   0 -10  -6    0.45    0.59
   0  10   6    0.50    0.56
   0  10   6    0.68    0.58
   0  10   6    0.49    0.47
  -1 -10  -6    4.40    0.97
   1  10   6    4.09    0.80
  -1 -13   7    0.57    0.58
   0  13  -7   -0.23    0.54
   0 -13   7   -0.21    0.58
  -1  13  -7    4.55    0.94
   1 -13   7    4.34    1.49
   1 -13   7    6.28    1.03
  -2 -12   7    2.65    0.59
  -2 -12   7    1.71    2.32
   1  12  -7    3.91    0.71
  -1 -12   7    2.89    0.64
   0  12  -7    2.28    0.69
   0 -12   7    7.07    1.96
   0 -12   7    1.91    0.67
  -1  12  -7    5.27    0.91
   1 -12   7    5.21    1.53
   1 -12   7    4.72    0.91
  -2  12  -7   -0.48    0.62
  -2  12  -7   -0.96    0.48
   2 -12   7   -0.19    0.51
   2 -12   7   -0.31    0.54
   2 -12   7   -1.89    1.07
  -2 -11   7    0.76    0.41
  -2 -11   7    1.78    1.87
   1  11  -7   11.93    0.93
  -1 -11   7   11.80    0.93
  -1 -11   7    6.21    2.69
   0  11  -7    2.16    0.60
   0 -11   7    1.38    0.59
   0 -11   7    3.50    1.33
  -1  11  -7    0.35    0.49
  -1  11  -7    0.32    0.45
   1 -11   7   -0.27    0.45
   1 -11   7    0.38    1.01
   1 -11   7   -0.05    0.39
  -2  11  -7    5.53    1.05
  -2  11  -7    6.80    0.95
  -2  11  -7    5.05    0.85
   2 -11   7    2.25    2.30
   2 -11   7    5.88    1.63
   2 -11   7    6.64    0.97
   2 -11   7    5.12    0.78
  -3  11  -7    1.28    0.67
  -3  11  -7    1.53    0.70
   3 -11   7    1.36    0.58
   2  10  -7    3.76    0.53
   2  10  -7    5.52    0.92
  -2 -10   7    2.88    1.74
  -2 -10   7    3.76    0.56
   1  10  -7    4.88    0.81
   1  10  -7    4.62    0.80
   1  10  -7    4.45    0.62
  -1 -10   7    0.92    1.78
  -1 -10   7    4.32    0.63
  -1 -10   7    7.00    1.58
   0  10  -7    5.17    0.71
   0  10  -7    6.01    0.77
   0  10  -7    5.33    0.82
   0 -10   7    7.60    1.64
   0 -10   7    5.21    0.70
  -1  10  -7   -0.32    0.48
  -1  10  -7    0.63    0.48
  -1  10  -7    0.08    0.45
  -1  10  -7    0.12    0.38
   1 -10   7   -0.46    0.85
   1 -10   7    0.78    0.52
   1 -10   7    0.49    0.40
  -2  10  -7    0.97    0.63
  -2  10  -7    1.30    0.59
  -2  10  -7    2.01    0.65
   2 -10   7    1.23    0.61
   2 -10   7    2.28    0.58
   2 -10   7   -0.34    1.07
   2 -10   7    0.41    1.74
  -3  10  -7    0.53    0.70
  -3  10  -7    0.59    0.64
  -3  10  -7    1.96    0.71
   3 -10   7    1.30    0.55
   3 -10   7    2.24    0.78
   3 -10   7   -0.35    1.00
  -4  10  -7   12.70    1.29
  -4  10  -7   13.65    1.43
   4 -10   7   12.97    1.20
   4 -10   7   15.51    1.41
   3   9  -7    4.60    0.90
   2   9  -7    4.93    0.99
   2   9  -7    4.94    0.86
   2   9  -7    4.47    0.55
  -2  -9   7    4.27    0.51
  -2  -9   7    5.22    1.87
   1   9  -7    8.15    0.95
   1   9  -7    7.41    0.85
   1   9  -7    8.80    0.71
  -1  -9   7    5.94    2.02
  -1  -9   7    8.87    0.71
  -1  -9   7    8.17    1.35
   0   9  -7   16.45    0.98
   0   9  -7   15.29    1.21
   0   9  -7   15.52    0.92
   0   9  -7   17.96    1.06
   0  -9   7   14.36    2.66
   0  -9   7   17.13    1.67
   0  -9   7   16.74    0.90
   0  -9   7   15.53    0.90
  -1   9  -7    4.76    0.72
  -1   9  -7    3.91    0.70
  -1   9  -7    5.00    0.75
   1  -9   7    5.45    0.70
   1  -9   7    4.76    1.24
   1  -9   7    2.89    1.94
   1  -9   7    4.81    0.75
  -2   9  -7    3.33    0.74
  -2   9  -7    3.14    0.66
  -2   9  -7    4.29    0.79
   2  -9   7    3.44    0.67
   2  -9   7    4.19    1.32
   2  -9   7    2.91    1.66
   2  -9   7    4.01    0.78
  -3   9  -7    3.61    0.79
  -3   9  -7    3.70    0.79
   3  -9   7    3.43    0.78
   3  -9   7    2.16    1.12
   3  -9   7    3.21    0.64
  -4   9  -7    1.08    0.62
  -4   9  -7    0.62    0.65
   4  -9   7    1.23    0.66
   4  -9   7    0.81    0.60
   2   8  -7   24.17    1.38
   2   8  -7   25.81    0.95
   2   8  -7   25.56    1.72
  -2  -8   7   26.68    3.07
  -2  -8   7   24.97    0.96
  -2  -8   7   26.04    2.15
   1   8  -7    4.96    0.53
   1   8  -7    5.22    0.64
   1   8  -7    4.60    0.79
  -1  -8   7    5.08    1.24
  -1  -8   7    4.73    0.51
  -1  -8   7    3.80    1.52
   0   8  -7   14.96    1.15
   0   8  -7   14.66    0.88
   0   8  -7   13.30    0.77
   0   8  -7   13.40    0.81
   0  -8   7   14.19    0.83
   0  -8   7   14.96    0.78
   0  -8   7   13.93    1.45
   0  -8   7   13.66    2.74
  -1   8  -7   15.28    0.93
  -1   8  -7   15.18    0.85
  -1   8  -7   11.86    1.01
  -1   8  -7   16.58    1.06
  -1   8  -7   15.34    0.95
   1  -8   7   17.90    1.68
   1  -8   7   17.62    3.20
   1  -8   7   15.88    0.90
   1  -8   7   15.47    0.91
  -2   8  -7   -0.13    0.48
  -2   8  -7    0.17    0.42
  -2   8  -7   -0.14    0.45
   2  -8   7    0.47    1.15
   2  -8   7   -0.23    0.40
   2  -8   7   -0.42    0.41
   2  -8   7   -0.46    0.86
  -3   8  -7    5.75    0.83
  -3   8  -7    4.90    0.82
  -3   8  -7    4.29    0.80
  -3   8  -7    6.65    0.92
   3  -8   7    5.08    1.24
   3  -8   7    5.89    0.84
   3  -8   7    6.48    0.80
  -4   8  -7    4.80    0.91
  -4   8  -7    5.74    1.04
  -4   8  -7    2.30    0.75
   4  -8   7    6.21    1.10
   4  -8   7    2.46    0.72
   4  -8   7    4.18    0.73
   4   7  -7    0.35    0.59
   3   7  -7   19.60    1.62
   3   7  -7   16.24    1.22
  -3  -7   7   14.51    1.33
  -3  -7   7   20.71    2.37
   2   7  -7   36.62    2.09
   2   7  -7   37.19    1.12
  -2  -7   7   37.04    1.15
  -2  -7   7   36.16    3.26
  -2  -7   7   35.24    2.41
  -2  -7   7   36.36    1.80
   1   7  -7   46.54    1.41
   1   7  -7   45.87    1.44
   1   7  -7   44.95    2.22
   1   7  -7   44.52    1.38
   1   7  -7   44.42    1.73
  -1  -7   7   43.89    1.42
  -1  -7   7   44.97    1.36
  -1  -7   7   45.61    3.46
  -1  -7   7   45.64    1.48
  -1  -7   7   44.63    2.60
   0   7  -7   29.98    1.15
   0   7  -7   30.56    1.68
   0   7  -7   29.73    1.16
   0   7  -7   29.54    1.22
   0  -7   7   31.76    2.98
   0  -7   7   31.62    1.11
   0  -7   7   28.20    0.90
   0  -7   7   30.44    1.16
   0  -7   7   30.15    1.95
  -1   7  -7   13.55    0.84
  -1   7  -7   13.60    0.72
  -1   7  -7   12.89    1.00
  -1   7  -7   13.10    0.85
  -1   7  -7   14.34    0.96
   1  -7   7   14.00    1.43
   1  -7   7   13.66    0.80
   1  -7   7   14.71    2.63
   1  -7   7   13.25    0.80
  -2   7  -7   23.82    1.20
  -2   7  -7   23.95    1.23
  -2   7  -7   23.37    1.28
  -2   7  -7   23.98    0.94
   2  -7   7   22.46    1.17
   2  -7   7   24.14    2.60
   2  -7   7   23.82    1.94
   2  -7   7   24.41    1.20
  -3   7  -7   -0.22    0.49
  -3   7  -7    0.60    0.58
  -3   7  -7    0.58    0.47
   3  -7   7   -0.25    0.76
   3  -7   7    0.06    0.44
   3  -7   7   -0.80    0.41
  -4   7  -7    0.62    0.64
  -4   7  -7    1.39    0.60
  -4   7  -7    0.93    0.63
   4  -7   7    2.14    0.71
   4  -7   7    2.51    0.87
   4  -7   7    1.28    0.62
  -4  -6   7    1.54    0.55
  -4  -6   7    1.72    0.71
   3   6  -7    0.22    0.42
   3   6  -7    0.00    0.56
  -3  -6   7    1.76    0.98
  -3  -6   7   -0.02    0.40
   2   6  -7   27.62    0.82
   2   6  -7   28.26    1.72
   2   6  -7   26.33    0.80
  -2  -6   7   25.91    2.48
  -2  -6   7   25.98    0.83
  -2  -6   7   25.17    0.80
  -2  -6   7   27.29    1.94
   1   6  -7   35.13    1.09
   1   6  -7   34.15    1.40
   1   6  -7   35.26    1.11
   1   6  -7   34.94    1.13
   1   6  -7   35.70    1.84
  -1  -6   7   35.58    2.77
  -1  -6   7   34.79    2.13
  -1  -6   7   34.58    1.07
  -1  -6   7   35.16    1.13
  -1  -6   7   34.73    1.12
   0   6  -7   10.67    0.62
   0   6  -7    9.94    0.60
   0   6  -7   10.23    0.64
   0  -6   7   10.35    0.57
   0  -6   7   10.01    1.92
   0  -6   7   10.48    0.62
   0  -6   7   10.46    0.61
   0  -6   7    9.90    1.09
  -1   6  -7    0.39    0.29
  -1   6  -7    0.24    0.29
  -1   6  -7    0.41    0.26
  -1   6  -7    0.49    0.41
  -1   6  -7    0.66    0.22
   1  -6   7    0.55    0.27
   1  -6   7    0.98    0.29
   1  -6   7    0.88    0.93
   1  -6   7    0.90    0.68
  -2   6  -7   13.54    0.87
  -2   6  -7   12.64    1.10
  -2   6  -7   14.31    0.92
  -2   6  -7   12.80    0.96
  -2   6  -7   13.29    0.54
   2  -6   7   13.36    0.86
   2  -6   7   13.72    1.85
   2  -6   7   13.83    1.42
   2  -6   7   13.68    0.88
  -3   6  -7    0.05    0.43
  -3   6  -7    0.87    0.51
  -3   6  -7    0.34    0.45
   3  -6   7   -0.32    0.43
   3  -6   7   -0.31    0.72
   3  -6   7    0.28    0.47
  -4   6  -7    1.17    0.63
  -4   6  -7    1.07    0.61
  -4   6  -7    1.65    0.63
   4  -6   7    1.52    0.59
   4  -6   7    2.17    0.63
   4  -6   7    3.75    0.97
  -5   6  -7    2.32    0.92
  -5   6  -7    0.81    0.66
   5  -6   7    3.04    0.77
   5   5  -7    4.40    1.55
   4   5  -7    4.88    1.40
  -4  -5   7    4.05    0.93
  -4  -5   7    3.97    0.68
   3   5  -7   12.18    0.97
   3   5  -7   13.38    1.33
  -3  -5   7   13.21    1.98
  -3  -5   7   12.15    1.22
   2   5  -7   37.37    2.01
   2   5  -7   36.92    0.96
   2   5  -7   36.11    1.51
   2   5  -7   36.24    0.95
  -2  -5   7   39.41    1.00
  -2  -5   7   36.45    2.74
  -2  -5   7   37.41    2.25
  -2  -5   7   35.70    0.97
   1   5  -7    1.88    0.54
   1   5  -7    1.69    0.36
   1   5  -7    1.71    0.24
   1   5  -7    1.95    0.27
   1   5  -7    1.21    0.21
  -1  -5   7    1.87    0.75
  -1  -5   7    2.09    0.28
  -1  -5   7    2.48    0.73
  -1  -5   7    2.18    0.29
  -1  -5   7    1.51    0.23
   0   5  -7    0.06    0.21
   0   5  -7    0.13    0.20
   0   5  -7   -0.09    0.19
   0   5  -7    0.02    0.16
   0  -5   7    0.24    0.20
   0  -5   7   -0.01    0.18
   0  -5   7    0.16    0.73
   0  -5   7    0.11    0.18
   0  -5   7   -0.01    0.17
   0  -5   7    0.00    0.40
  -1   5  -7    1.13    0.33
  -1   5  -7    1.03    0.22
  -1   5  -7    0.58    0.25
  -1   5  -7    0.73    0.40
   1  -5   7    1.45    0.68
   1  -5   7    1.28    0.32
   1  -5   7    0.94    0.75
   1  -5   7    0.94    0.27
  -2   5  -7   20.36    1.32
  -2   5  -7   19.13    0.99
  -2   5  -7   20.05    1.09
  -2   5  -7   19.55    1.04
   2  -5   7   19.83    1.56
   2  -5   7   20.39    1.96
   2  -5   7   20.26    1.00
   2  -5   7   18.16    0.94
  -3   5  -7   30.67    1.50
  -3   5  -7   30.14    1.46
  -3   5  -7   29.98    1.47
   3  -5   7   29.08    2.03
   3  -5   7   30.32    1.38
   3  -5   7   28.51    1.32
  -4   5  -7    0.78    0.52
  -4   5  -7    0.24    0.57
  -4   5  -7   -0.38    0.45
   4  -5   7   -0.33    0.52
   4  -5   7    0.26    0.54
   4  -5   7    2.40    0.86
  -5   5  -7   11.89    1.36
   5  -5   7   11.02    1.13
   5   4  -7   -0.21    0.93
   4   4  -7    6.71    1.37
  -4  -4   7    5.11    0.75
  -4  -4   7    5.80    0.84
  -4  -4   7    4.49    0.99
   3   4  -7   -0.14    0.45
   3   4  -7    0.06    0.38
   3   4  -7   -0.01    0.67
   3   4  -7   -0.75    0.34
   2   4  -7    0.10    0.28
   2   4  -7   -0.21    0.30
   2   4  -7    0.12    0.38
  -2  -4   7    0.57    0.51
  -2  -4   7    0.49    0.51
  -2  -4   7    0.02    0.08
   1   4  -7    6.99    0.48
   1   4  -7    6.55    0.38
   1   4  -7    6.39    0.36
   1   4  -7    6.86    0.72
   1   4  -7    6.45    0.53
  -1  -4   7    6.48    1.04
  -1  -4   7    5.65    0.34
  -1  -4   7    6.76    0.39
  -1  -4   7    7.08    0.83
  -1  -4   7    6.63    0.39
   0   4  -7    9.93    0.54
   0   4  -7    9.08    0.40
   0   4  -7    9.21    0.54
   0   4  -7    9.20    0.55
   0   4  -7    8.89    0.47
   0  -4   7    9.50    0.52
   0  -4   7    8.86    0.51
   0  -4   7   10.35    1.41
   0  -4   7    8.23    0.92
   0  -4   7    9.85    0.54
  -1   4  -7    3.55    0.48
  -1   4  -7    2.58    0.41
  -1   4  -7    2.96    0.54
   1  -4   7    3.53    0.44
   1  -4   7    2.61    0.27
   1  -4   7    4.44    0.90
   1  -4   7    3.16    0.42
   1  -4   7    2.68    0.71
  -2   4  -7    0.57    0.15
  -2   4  -7    0.32    0.32
  -2   4  -7    0.24    0.33
  -2   4  -7    0.29    0.29
  -2   4  -7    0.33    0.33
   2  -4   7    0.40    0.29
   2  -4   7    0.27    0.23
   2  -4   7    0.63    0.32
   2  -4   7    0.72    0.61
  -3   4  -7    1.84    0.48
  -3   4  -7    1.09    0.52
  -3   4  -7    1.10    0.49
   3  -4   7    2.05    0.56
   3  -4   7    2.07    0.87
   3  -4   7    0.97    0.48
  -4   4  -7    0.07    0.53
  -4   4  -7    0.12    0.50
   4  -4   7    0.18    0.50
   4  -4   7    1.87    0.84
   4  -4   7    0.05    0.46
  -5   4  -7    1.23    0.78
   5  -4   7    0.93    0.62
   5   3  -7    6.09    1.55
  -5  -3   7    5.38    1.18
   4   3  -7    2.26    1.00
   4   3  -7    1.19    0.57
  -4  -3   7    1.24    0.52
  -4  -3   7    0.47    0.59
  -4  -3   7    0.78    0.48
   3   3  -7    0.45    0.58
   3   3  -7    0.12    0.51
   3   3  -7    0.51    0.40
  -3  -3   7    0.39    0.36
  -3  -3   7    0.21    0.38
   2   3  -7   62.17    2.16
   2   3  -7   63.99    2.88
   2   3  -7   64.87    2.03
  -2  -3   7   62.38    1.57
  -2  -3   7   66.45    2.37
  -2  -3   7   65.75    1.56
  -2  -3   7   66.61    3.03
   1   3  -7   55.26    2.42
   1   3  -7   56.07    1.65
   1   3  -7   52.70    1.44
   1   3  -7   55.83    1.48
  -1  -3   7   56.39    1.47
  -1  -3   7   55.42    2.95
  -1  -3   7   53.61    2.55
  -1  -3   7   52.00    1.98
  -1  -3   7   55.27    1.50
   0   3  -7   32.08    1.58
   0   3  -7   30.23    0.99
   0   3  -7   30.02    1.80
   0   3  -7   31.00    0.96
   0   3  -7   31.32    1.07
   0   3  -7   31.26    1.05
   0  -3   7   31.27    1.74
   0  -3   7   30.01    1.30
   0  -3   7   31.60    1.07
   0  -3   7   31.34    1.03
   0  -3   7   32.83    1.02
   0  -3   7   33.60    1.98
  -1   3  -7   20.60    1.25
  -1   3  -7   18.82    0.89
  -1   3  -7   19.73    0.86
   1  -3   7   19.42    0.70
   1  -3   7   20.79    1.40
   1  -3   7   20.92    0.97
   1  -3   7   21.59    0.87
   1  -3   7   19.51    0.84
  -2   3  -7    1.46    0.44
  -2   3  -7    1.27    0.39
  -2   3  -7    1.54    0.35
  -2   3  -7    1.98    0.44
   2  -3   7    2.01    0.43
   2  -3   7    1.22    0.28
   2  -3   7    1.69    0.70
   2  -3   7    1.84    0.39
  -3   3  -7   23.55    1.72
  -3   3  -7   24.97    1.21
  -3   3  -7   24.07    1.26
  -3   3  -7   24.67    1.25
   3  -3   7   24.82    1.19
   3  -3   7   23.40    1.75
   3  -3   7   24.65    1.17
  -4   3  -7   14.46    1.08
  -4   3  -7   15.11    1.16
  -4   3  -7   14.74    1.18
   4  -3   7   18.49    1.67
   4  -3   7   14.39    1.07
   4  -3   7   14.22    1.06
  -5   3  -7    2.06    0.75
   5  -3   7    2.20    0.65
   5  -3   7    4.64    1.25
   5   2  -7    2.01    1.14
   5   2  -7    3.28    0.88
  -5  -2   7    3.09    0.80
   4   2  -7   10.10    0.93
   4   2  -7   11.64    1.35
  -4  -2   7   10.63    1.02
  -4  -2   7   10.55    1.34
  -4  -2   7   10.05    0.93
   3   2  -7    5.83    0.85
   3   2  -7    5.37    0.90
   3   2  -7    6.28    0.63
  -3  -2   7    6.55    0.74
  -3  -2   7    6.08    0.26
  -3  -2   7    5.82    0.72
  -3  -2   7    6.78    0.89
  -3  -2   7    4.62    0.23
   2   2  -7   20.56    0.95
   2   2  -7   21.94    0.62
   2   2  -7   20.74    0.62
   2   2  -7   21.42    1.35
   2   2  -7   21.27    1.20
  -2  -2   7   21.56    1.10
  -2  -2   7   19.95    0.56
  -2  -2   7   21.38    1.35
  -2  -2   7   20.67    0.66
  -2  -2   7   20.66    0.63
   1   2  -7   35.94    1.05
   1   2  -7   35.88    1.08
   1   2  -7   36.52    1.76
   1   2  -7   33.86    1.19
   1   2  -7   35.48    1.03
  -1  -2   7   36.62    1.03
  -1  -2   7   35.92    1.09
  -1  -2   7   34.30    1.43
  -1  -2   7   35.39    1.94
  -1  -2   7   36.45    1.82
  -1  -2   7   35.86    1.04
   0   2  -7    2.08    0.50
   0   2  -7    1.20    0.28
   0   2  -7    1.80    0.30
   0   2  -7    1.16    0.23
   0   2  -7    1.20    0.28
   0  -2   7    1.29    0.26
   0  -2   7    1.88    0.29
   0  -2   7    1.26    0.28
   0  -2   7    1.71    0.57
   0  -2   7    1.65    0.36
   0  -2   7    1.65    0.36
  -1   2  -7    5.50    0.51
  -1   2  -7    4.55    0.91
  -1   2  -7    4.28    0.44
  -1   2  -7    6.00    0.79
   1  -2   7    4.81    0.48
   1  -2   7    4.89    0.79
   1  -2   7    3.88    0.49
   1  -2   7    4.55    0.46
  -2   2  -7    8.31    0.69
  -2   2  -7    9.60    0.95
  -2   2  -7    9.70    0.70
   2  -2   7    8.71    0.67
   2  -2   7    9.06    0.56
   2  -2   7    8.47    0.65
   2  -2   7    8.77    1.00
  -3   2  -7    7.89    0.80
  -3   2  -7    7.69    0.80
  -3   2  -7    9.18    0.77
  -3   2  -7    8.07    0.99
   3  -2   7    8.05    0.73
   3  -2   7    7.73    1.07
   3  -2   7    7.47    0.44
   3  -2   7    7.91    0.74
  -4   2  -7    6.15    0.93
  -4   2  -7    5.76    0.81
   4  -2   7    7.94    1.22
   4  -2   7    7.22    0.83
   4  -2   7    5.82    0.80
  -5   2  -7    5.33    1.04
   5  -2   7    8.06    1.46
   5  -2   7    6.63    0.91
   5   1  -7    1.53    0.73
   4   1  -7    7.43    1.19
   4   1  -7    6.33    0.90
   4   1  -7    5.34    0.34
  -4  -1   7    4.94    0.71
  -4  -1   7    5.52    0.79
  -4  -1   7    5.46    0.42
   3   1  -7    1.36    0.20
   3   1  -7    1.61    0.65
   3   1  -7    2.03    0.47
   3   1  -7    1.78    0.22
   3   1  -7    1.66    0.67
  -3  -1   7    1.95    0.59
  -3  -1   7    2.06    0.25
  -3  -1   7    1.65    0.46
  -3  -1   7    1.09    0.41
  -3  -1   7    1.41    0.22
   2   1  -7    0.04    0.35
   2   1  -7    0.10    0.37
   2   1  -7    0.01    0.23
   2   1  -7    0.13    0.14
   2   1  -7   -0.07    0.11
  -2  -1   7    0.10    0.15
  -2  -1   7   -0.13    0.23
  -2  -1   7    0.09    0.37
  -2  -1   7    0.30    0.14
  -2  -1   7   -0.07    0.10
   1   1  -7  186.99    4.31
   1   1  -7  176.35    4.53
   1   1  -7  177.21    6.42
   1   1  -7  179.69    4.33
   1   1  -7  175.06    4.36
  -1  -1   7  180.29    4.38
  -1  -1   7  173.14    5.74
  -1  -1   7  171.34    5.12
  -1  -1   7  178.02    4.29
  -1  -1   7  179.50    4.32
  -1  -1   7  180.44    6.70
   0   1  -7  104.61    4.02
   0   1  -7  106.28    2.70
   0   1  -7  107.86    2.81
   0   1  -7  104.60    2.73
   0  -1   7  101.66    4.17
   0  -1   7  104.25    2.79
   0  -1   7  101.64    2.70
   0  -1   7  103.38    3.18
  -1   1  -7   64.50    1.98
  -1   1  -7   62.43    2.73
  -1   1  -7   63.31    3.17
  -1   1  -7   61.37    1.88
   1  -1   7   64.05    1.85
   1  -1   7   62.16    2.86
   1  -1   7   65.46    1.88
   1  -1   7   63.03    2.07
  -2   1  -7    0.67    0.37
  -2   1  -7    1.29    0.47
  -2   1  -7    1.23    0.40
   2  -1   7    1.19    0.56
   2  -1   7    1.05    0.34
   2  -1   7    1.42    0.40
   2  -1   7    1.20    0.28
  -3   1  -7   31.10    1.46
  -3   1  -7   33.26    1.42
  -3   1  -7   30.24    1.95
  -3   1  -7   33.91    1.36
   3  -1   7   32.66    2.11
   3  -1   7   34.30    1.40
   3  -1   7   32.57    1.36
   3  -1   7   33.51    1.13
  -4   1  -7   14.21    1.02
  -4   1  -7   13.44    1.17
   4  -1   7   13.40    1.02
   4  -1   7   12.38    0.92
   4  -1   7   13.63    1.43
  -5   1  -7    0.93    0.75
   5  -1   7    1.65    0.93
   5  -1   7   -0.84    0.55
   5   0  -7    8.39    1.14
   5   0  -7    7.54    1.39
   4   0  -7    2.20    0.81
   4   0  -7    2.38    0.34
   4   0  -7    2.43    0.65
  -4   0   7    1.84    0.58
  -4   0   7    2.98    0.41
  -4   0   7    1.83    0.56
   3   0  -7   24.16    1.37
   3   0  -7   18.74    0.74
   3   0  -7   21.65    1.11
   3   0  -7   21.85    1.52
   3   0  -7   20.11    0.72
   3   0  -7   23.24    0.81
  -3   0   7   21.15    1.22
  -3   0   7   23.05    0.84
  -3   0   7   22.91    1.30
  -3   0   7   23.42    1.18
   2   0  -7   12.43    0.78
   2   0  -7   11.78    0.54
   2   0  -7   13.23    0.83
   2   0  -7   12.52    0.53
   2   0  -7   12.01    0.55
   2   0  -7   12.16    0.97
  -2   0   7   11.64    0.51
  -2   0   7   12.88    0.84
  -2   0   7   11.66    0.57
  -2   0   7   12.49    0.85
  -2   0   7   12.48    0.55
  -2   0   7   11.80    0.88
   1   0  -7    1.04    0.23
   1   0  -7    1.04    0.26
   1   0  -7    1.49    0.46
  -1   0   7    1.38    0.24
  -1   0   7    0.88    0.23
  -1   0   7    1.47    0.49
  -1   0   7    1.32    0.25
  -1   0   7    0.80    0.33
  -1   0   7    1.04    0.22
   0   0  -7    6.03    0.87
   0   0  -7    5.07    0.43
   0   0  -7    5.99    0.51
   0   0   7    5.10    0.40
   0   0   7    5.13    0.43
   0   0   7    4.27    0.52
   0   0   7    5.31    0.70
  -1   0  -7  169.45    6.30
  -1   0  -7  169.46    4.37
  -1   0  -7  169.11    4.47
   1   0   7  172.27    6.63
   1   0   7  171.88    4.88
   1   0   7  175.59    4.37
  -2   0  -7   36.43    1.45
  -2   0  -7   35.64    1.33
  -2   0  -7   35.93    1.97
   2   0   7   32.60    1.96
   2   0   7   36.55    1.32
   2   0   7   35.22    1.31
   2   0   7   35.61    1.31
  -3   0  -7    0.18    0.42
  -3   0  -7    0.52    0.39
  -3   0  -7    0.26    0.48
   3   0   7    0.67    0.60
   3   0   7    0.50    0.64
   3   0   7   -0.10    0.22
   3   0   7    0.30    0.37
   3   0   7    0.31    0.40
  -4   0  -7    1.05    0.58
   4   0   7    0.57    0.53
   4   0   7    1.66    0.87
   4   0   7    0.48    0.50
  -5   0  -7    0.90    0.75
   5   0   7    4.87    1.28
   5  -1  -7    0.12    0.29
   5  -1  -7    1.16    0.63
  -5   1   7   -0.07    0.59
  -5   1   7    0.19    0.39
  -5   1   7   -0.11    0.63
   4  -1  -7    2.81    0.40
   4  -1  -7    2.69    0.62
   4  -1  -7    4.16    0.92
  -4   1   7    2.95    0.62
  -4   1   7    2.85    0.68
  -4   1   7    3.59    0.51
   3  -1  -7   -0.12    0.22
   3  -1  -7   -0.09    0.18
   3  -1  -7   -0.02    0.37
   3  -1  -7    0.11    0.42
  -3   1   7    0.05    0.34
  -3   1   7    0.02    0.23
  -3   1   7   -0.12    0.34
  -3   1   7    0.06    0.35
  -3   1   7    0.03    0.19
   2  -1  -7    0.99    0.45
   2  -1  -7    1.07    0.39
   2  -1  -7    0.75    0.23
   2  -1  -7    0.95    0.36
   2  -1  -7    1.13    0.27
   2  -1  -7    0.49    0.21
  -2   1   7    0.75    0.24
  -2   1   7    0.64    0.21
  -2   1   7    0.80    0.23
  -2   1   7    0.25    0.38
  -2   1   7    0.32    0.30
  -2   1   7    0.70    0.33
   1  -1  -7    0.67    0.33
   1  -1  -7    1.20    0.30
   1  -1  -7    0.94    0.24
   1  -1  -7    0.97    0.39
   1  -1  -7    0.86    0.23
  -1   1   7    1.34    0.45
  -1   1   7    1.02    0.25
  -1   1   7    1.10    0.24
  -1   1   7    0.30    0.28
  -1   1   7    0.48    0.21
   0  -1  -7   39.66    1.32
   0  -1  -7   40.07    1.42
   0  -1  -7   40.17    2.03
   0   1   7   40.80    1.33
   0   1   7   40.68    1.56
   0   1   7   40.66    1.93
   0   1   7   39.90    1.29
  -1  -1  -7   46.22    2.26
  -1  -1  -7   45.95    1.52
  -1  -1  -7   44.51    1.60
   1   1   7   45.26    1.48
   1   1   7   43.51    1.70
   1   1   7   41.77    2.17
   1   1   7   44.20    1.63
   1   1   7   45.62    1.50
  -2  -1  -7   45.95    1.72
  -2  -1  -7   42.71    2.29
  -2  -1  -7   46.37    1.60
   2   1   7   46.93    1.99
   2   1   7   45.38    1.62
   2   1   7   43.43    2.38
  -3  -1  -7    1.81    0.68
  -3  -1  -7    1.39    0.53
  -3  -1  -7    1.81    0.59
   3   1   7    2.38    0.79
   3   1   7    0.82    0.32
  -4  -1  -7    0.16    0.54
   4   1   7    0.75    0.77
   5  -2  -7    2.30    0.70
   5  -2  -7    0.72    0.37
  -5   2   7    0.92    0.72
  -5   2   7    1.37    0.50
  -5   2   7    1.49    0.84
   4  -2  -7    8.21    0.86
   4  -2  -7    9.95    1.19
   4  -2  -7    9.37    0.70
  -4   2   7    9.43    0.74
  -4   2   7    6.87    0.97
  -4   2   7    7.98    0.89
   3  -2  -7    2.88    0.64
   3  -2  -7    2.41    0.52
   3  -2  -7    2.15    0.36
   3  -2  -7    2.61    0.40
  -3   2   7    2.51    0.57
  -3   2   7    2.30    0.36
  -3   2   7    2.31    0.50
  -3   2   7    3.09    0.47
   2  -2  -7   20.92    0.85
   2  -2  -7   20.26    0.99
   2  -2  -7   20.03    1.22
   2  -2  -7   19.72    0.89
  -2   2   7   20.04    0.83
  -2   2   7   20.47    1.13
  -2   2   7   21.48    1.16
  -2   2   7   19.83    0.86
  -2   2   7   17.92    0.88
   1  -2  -7    6.62    0.67
   1  -2  -7    4.77    0.59
   1  -2  -7    6.88    0.53
   1  -2  -7    7.71    0.82
   1  -2  -7    6.22    0.47
  -1   2   7    5.65    0.47
  -1   2   7    6.23    0.64
  -1   2   7    6.13    0.57
  -1   2   7    6.81    0.61
  -1   2   7    7.05    0.50
  -1   2   7    5.71    0.80
   0  -2  -7    6.07    0.51
   0  -2  -7    7.45    0.61
   0  -2  -7    5.66    1.01
   0  -2  -7    7.14    0.98
   0   2   7    6.52    0.55
   0   2   7    6.57    0.62
   0   2   7    7.16    0.52
   0   2   7    6.80    0.72
  -1  -2  -7   10.24    0.76
  -1  -2  -7   11.79    1.25
  -1  -2  -7   11.82    1.20
  -1  -2  -7   10.19    0.71
   1   2   7   11.82    1.04
   1   2   7   11.09    0.71
   1   2   7   11.78    0.72
   1   2   7   10.88    0.78
   1   2   7   11.32    0.67
  -2  -2  -7   68.92    2.38
  -2  -2  -7   72.05    3.31
  -2  -2  -7   71.56    2.24
   2   2   7   71.87    2.79
   2   2   7   72.06    2.25
   2   2   7   70.03    2.21
   2   2   7   71.05    2.09
   2   2   7   75.59    2.41
  -3  -2  -7   61.18    3.37
  -3  -2  -7   64.16    2.37
  -3  -2  -7   63.69    2.16
   3   2   7   58.86    2.07
   3   2   7   63.82    2.16
   3   2   7   67.77    2.19
   3   2   7   64.14    2.85
  -4  -2  -7    0.39    0.62
   4   2   7   -0.32    0.45
   4   2   7   -0.15    0.76
   5  -3  -7    0.83    0.58
   5  -3  -7    0.73    0.78
   5  -3  -7    0.08    0.38
  -5   3   7    0.51    0.47
   4  -3  -7    5.24    1.01
   4  -3  -7    5.74    0.65
   4  -3  -7    4.58    0.82
  -4   3   7    4.06    0.68
  -4   3   7    5.18    0.69
  -4   3   7    4.79    0.90
   3  -3  -7   21.69    0.99
   3  -3  -7   21.23    1.00
   3  -3  -7   23.23    1.36
   3  -3  -7   20.76    1.20
  -3   3   7   22.62    1.24
  -3   3   7   20.55    0.96
  -3   3   7   21.16    1.36
  -3   3   7   22.35    1.06
   2  -3  -7    0.13    0.30
   2  -3  -7    0.29    0.29
   2  -3  -7   -0.03    0.32
   2  -3  -7    0.14    0.24
  -2   3   7    0.41    0.25
  -2   3   7    0.22    0.23
  -2   3   7    0.05    0.29
  -2   3   7    0.22    0.34
   1  -3  -7   28.82    1.34
   1  -3  -7   24.92    1.03
   1  -3  -7   28.36    2.00
   1  -3  -7   27.83    1.16
   1  -3  -7   22.83    1.34
  -1   3   7   27.85    1.31
  -1   3   7   28.08    1.23
  -1   3   7   26.20    1.06
  -1   3   7   28.53    1.06
   0  -3  -7   14.71    0.79
   0  -3  -7   12.56    1.49
   0  -3  -7   13.66    0.84
   0   3   7   13.34    0.74
   0   3   7   12.78    0.73
   0   3   7   14.20    0.89
   0   3   7   13.50    0.74
  -1  -3  -7    0.34    0.34
  -1  -3  -7    0.39    0.39
  -1  -3  -7    0.60    0.55
  -1  -3  -7    1.11    0.70
   1   3   7    0.07    0.27
   1   3   7    0.18    0.30
   1   3   7    0.55    0.19
   1   3   7    0.63    0.31
   1   3   7    0.45    0.31
  -2  -3  -7   13.79    1.82
  -2  -3  -7   12.08    1.38
  -2  -3  -7   12.19    0.89
  -2  -3  -7   11.37    0.98
   2   3   7   10.66    0.78
   2   3   7   12.42    0.82
   2   3   7   11.64    0.83
   2   3   7   10.23    0.96
  -3  -3  -7    0.77    0.57
  -3  -3  -7    0.32    0.66
  -3  -3  -7    0.66    0.43
   3   3   7    0.32    0.44
   3   3   7    0.60    0.35
   3   3   7    0.47    0.40
   3   3   7    0.90    0.75
  -4  -3  -7    3.53    0.84
   4   3   7    2.16    0.59
   4   3   7    4.02    1.10
   5  -4  -7    2.14    0.73
   5  -4  -7    2.55    0.56
  -5   4   7    2.94    0.70
  -5   4   7    2.40    0.97
   4  -4  -7    0.43    0.65
   4  -4  -7    0.09    0.49
   4  -4  -7    0.03    0.36
  -4   4   7    0.45    0.59
  -4   4   7   -0.11    0.39
  -4   4   7   -0.46    0.48
   3  -4  -7   18.29    1.23
   3  -4  -7   18.15    0.99
   3  -4  -7   17.86    1.21
   3  -4  -7   19.02    1.00
  -3   4   7   18.74    1.05
  -3   4   7   18.29    1.35
  -3   4   7   17.90    0.95
  -3   4   7   18.96    1.25
   2  -4  -7   22.14    1.87
   2  -4  -7   18.05    0.91
   2  -4  -7   20.64    1.05
   2  -4  -7   19.51    1.00
  -2   4   7   17.95    0.94
  -2   4   7   17.77    1.16
  -2   4   7   19.24    0.95
  -2   4   7   20.11    1.21
   1  -4  -7    5.33    0.54
   1  -4  -7    4.60    1.13
   1  -4  -7    5.59    0.54
   1  -4  -7    6.02    0.63
  -1   4   7    6.07    0.57
  -1   4   7    4.08    0.55
  -1   4   7    4.75    0.56
  -1   4   7    5.54    0.70
   0  -4  -7   16.02    1.93
   0  -4  -7   16.75    0.90
   0  -4  -7   15.89    0.98
   0   4   7   16.85    0.90
   0   4   7   16.18    0.84
   0   4   7   16.78    0.88
   0   4   7   16.35    1.01
  -1  -4  -7    1.79    0.50
  -1  -4  -7    0.59    0.81
  -1  -4  -7    1.42    0.46
  -1  -4  -7    1.51    0.84
   1   4   7    0.86    0.21
   1   4   7    0.95    0.41
   1   4   7    1.36    0.42
   1   4   7    2.00    0.44
  -2  -4  -7   11.93    1.06
  -2  -4  -7   11.47    0.91
  -2  -4  -7   10.99    1.49
  -2  -4  -7   13.73    2.03
   2   4   7   12.68    0.99
   2   4   7   12.30    0.92
   2   4   7   10.58    0.88
   2   4   7    9.70    1.00
  -3  -4  -7    4.57    0.81
  -3  -4  -7    4.80    1.14
  -3  -4  -7    4.59    0.68
   3   4   7    5.31    1.03
   3   4   7    5.75    0.76
   3   4   7    5.15    0.72
   3   4   7    5.08    0.68
  -4  -4  -7    6.13    1.01
   4   4   7    7.02    1.39
   4   4   7    5.39    0.80
   4  -5  -7   10.47    1.27
   4  -5  -7    8.90    0.85
   4  -5  -7    7.64    1.04
  -4   5   7    6.37    1.07
  -4   5   7    8.73    0.92
  -4   5   7    7.95    0.96
   3  -5  -7    5.82    0.85
   3  -5  -7    6.25    0.72
   3  -5  -7    6.36    0.88
   3  -5  -7    6.68    0.73
  -3   5   7    7.09    0.88
  -3   5   7    6.90    0.69
  -3   5   7    7.81    0.75
  -3   5   7    5.15    0.85
   2  -5  -7    0.79    0.37
   2  -5  -7    0.47    0.43
   2  -5  -7    1.61    0.84
  -2   5   7    0.74    0.39
  -2   5   7    0.75    0.45
  -2   5   7    0.41    0.44
  -2   5   7    0.42    0.37
   1  -5  -7   14.78    0.87
   1  -5  -7   13.23    2.32
   1  -5  -7   14.90    0.83
   1  -5  -7   14.99    0.97
  -1   5   7   15.29    0.97
  -1   5   7   14.43    1.05
  -1   5   7   14.52    0.88
  -1   5   7   15.04    0.92
   0  -5  -7   42.87    1.61
   0  -5  -7   40.26    3.20
   0  -5  -7   42.25    1.71
   0   5   7   41.26    1.59
   0   5   7   44.83    1.61
   0   5   7   41.21    1.80
   0   5   7   41.11    1.54
  -1  -5  -7    0.80    0.45
  -1  -5  -7    0.90    0.92
  -1  -5  -7    1.67    0.54
  -1  -5  -7   -0.11    1.04
   1   5   7    0.99    0.46
   1   5   7    0.48    0.38
   1   5   7    0.91    0.43
  -2  -5  -7    0.95    0.50
  -2  -5  -7    1.13    0.94
  -2  -5  -7    1.26    0.56
   2   5   7    2.10    0.57
   2   5   7    2.96    0.59
   2   5   7    2.08    0.57
  -3  -5  -7    6.68    0.96
   3   5   7    6.56    1.18
   3   5   7    8.57    0.91
  -4  -5  -7    0.72    0.74
   4   5   7   -0.93    0.48
   4  -6  -7    5.04    0.77
   4  -6  -7    5.48    0.93
  -4   6   7    6.04    0.94
  -4   6   7    4.82    0.99
  -4   6   7    3.35    0.73
   3  -6  -7    4.19    0.66
   3  -6  -7    3.87    0.85
   3  -6  -7    4.60    0.69
  -3   6   7    6.85    0.89
  -3   6   7    4.83    0.70
  -3   6   7    3.79    0.73
  -3   6   7    4.93    0.90
   2  -6  -7   41.54    1.69
   2  -6  -7   39.03    1.72
   2  -6  -7   45.70    3.31
  -2   6   7   43.65    1.99
  -2   6   7   42.80    1.76
  -2   6   7   39.05    1.90
  -2   6   7   43.13    1.70
   1  -6  -7    2.68    0.61
   1  -6  -7    0.55    1.46
   1  -6  -7    2.43    0.50
  -1   6   7    2.74    0.59
  -1   6   7    2.92    0.53
  -1   6   7    3.42    0.63
  -1   6   7    2.78    0.62
   0  -6  -7    2.59    0.57
   0  -6  -7    0.65    1.33
   0  -6  -7    2.70    0.64
   0   6   7    2.75    0.62
   0   6   7    2.99    0.44
   0   6   7    3.64    0.65
   0   6   7    2.90    0.61
  -1  -6  -7   55.41    2.06
  -1  -6  -7   55.40    2.19
  -1  -6  -7   58.67    4.28
  -1  -6  -7   48.67    2.97
   1   6   7   60.09    2.34
   1   6   7   56.81    2.04
   1   6   7   59.78    2.12
  -2  -6  -7    1.86    0.66
  -2  -6  -7    0.49    0.48
   2   6   7    1.21    0.53
   2   6   7   -0.18    0.41
   2   6   7    0.77    0.48
   4  -7  -7    5.82    1.00
   4  -7  -7    5.19    0.82
  -4   7   7    7.26    1.10
  -4   7   7    3.48    0.78
  -4   7   7    2.41    0.88
   3  -7  -7   13.52    1.08
   3  -7  -7   11.84    1.28
   3  -7  -7   11.33    0.99
  -3   7   7   12.68    1.09
  -3   7   7   11.93    1.04
  -3   7   7   13.40    1.36
  -3   7   7   12.49    1.23
   2  -7  -7    0.63    0.51
   2  -7  -7    1.08    1.09
   2  -7  -7    0.23    0.44
  -2   7   7    0.52    0.43
  -2   7   7    0.03    0.55
  -2   7   7    0.29    0.39
  -2   7   7    0.55    0.48
   1  -7  -7    4.89    0.72
   1  -7  -7    3.84    0.73
  -1   7   7    5.33    0.76
  -1   7   7    3.70    0.61
  -1   7   7    4.90    0.79
  -1   7   7    4.75    0.68
   0  -7  -7    3.82    0.74
   0  -7  -7    3.20    0.64
   0   7   7    3.79    0.69
   0   7   7    4.34    0.74
   0   7   7    3.88    0.67
  -1  -7  -7    2.22    0.65
  -1  -7  -7    1.86    0.55
  -1  -7  -7    3.88    1.77
   1   7   7    2.05    0.56
   1   7   7    1.07    0.54
   1   7   7    1.71    0.53
  -2  -7  -7    1.54    0.53
  -2  -7  -7    2.49    0.70
   2   7   7    2.33    0.55
   2   7   7    2.35    0.60
   2   7   7    2.53    0.64
  -3  -7  -7   -0.31    0.63
   3   7   7   -1.04    0.51
   2  -8  -7    2.79    1.49
   2  -8  -7    2.97    0.70
   2  -8  -7    3.16    0.73
  -2   8   7    2.12    0.64
  -2   8   7    4.08    0.75
  -2   8   7    2.83    0.61
  -2   8   7    2.97    0.72
   1  -8  -7    3.79    0.71
   1  -8  -7    4.24    0.81
  -1   8   7    4.00    0.70
  -1   8   7    3.69    0.76
  -1   8   7    3.61    0.62
  -1   8   7    4.78    0.80
   0  -8  -7    2.21    0.63
   0  -8  -7    2.57    0.71
   0   8   7    1.92    0.70
   0   8   7    2.81    0.69
   0   8   7    1.80    0.57
  -1  -8  -7   -0.09    0.41
  -1  -8  -7   -1.35    1.63
  -1  -8  -7    0.23    0.58
   1   8   7   -0.05    0.42
   1   8   7   -0.11    0.45
   1   8   7   -0.53    0.51
   2  -9  -7   -1.77    1.46
   2  -9  -7    0.63    0.56
   2  -9  -7    0.54    0.60
  -2   9   7    0.69    0.50
  -2   9   7    0.69    0.51
  -2   9   7    0.09    0.59
  -2   9   7    0.90    0.57
   1  -9  -7    0.71    0.52
   1  -9  -7    0.36    0.62
  -1   9   7    1.12    0.54
  -1   9   7    1.02    0.58
  -1   9   7    1.32    0.64
   0  -9  -7    2.94    0.77
   0  -9  -7    1.61    0.63
   0   9   7    2.21    0.65
   0   9   7    1.77    0.67
   0   9   7    2.01    0.73
  -1  -9  -7    0.81    0.66
  -1  -9  -7   -0.34    0.50
   1   9   7    0.27    0.55
   1   9   7    0.21    0.62
   1   9   7    0.53    0.57
   2 -10  -7    1.52    0.64
   2 -10  -7    0.77    0.62
  -2  10   7    1.78    0.72
  -2  10   7    1.15    0.58
  -2  10   7    1.48    0.74
   1 -10  -7    0.37    0.61
   1 -10  -7   -0.11    0.53
  -1  10   7    0.81    0.61
  -1  10   7    0.37    0.51
  -1  10   7    0.05    0.60
   0 -10  -7   -0.31    0.64
   0 -10  -7   -0.24    0.53
   0  10   7    0.55    0.59
   0  10   7    0.40    0.65
   0  10   7    0.64    0.56
   0  13  -8    0.58    0.56
   0 -13   8   -0.41    0.57
   0 -13   8    2.25    1.16
  -1  13  -8    4.33    0.96
   1 -13   8    7.68    1.10
   1 -13   8    6.60    1.86
  -2 -12   8    0.38    0.43
   1  12  -8    1.71    0.56
  -1 -12   8    1.67    0.58
   0  12  -8    4.48    0.79
   0 -12   8    4.01    0.78
   0 -12   8    5.53    1.63
  -1  12  -8    3.60    0.77
  -1  12  -8    3.09    0.81
   1 -12   8    3.39    0.83
   1 -12   8    1.58    1.40
  -2  12  -8    1.46    0.82
  -2  12  -8    1.16    0.69
   2 -12   8   -3.05    2.15
   2 -12   8    0.95    1.39
   2 -12   8    1.80    0.69
   2 -12   8    1.67    0.63
   2  11  -8    0.59    0.38
   2  11  -8    2.09    0.61
  -2 -11   8    2.13    1.82
   1  11  -8    2.85    0.69
   1  11  -8    2.67    0.57
  -1 -11   8    2.26    0.56
  -1 -11   8    2.81    1.32
   0  11  -8    2.43    0.63
   0  11  -8    1.79    0.60
   0  11  -8    2.38    0.66
   0 -11   8    2.65    0.64
   0 -11   8    3.12    1.29
  -1  11  -8   -1.28    0.61
  -1  11  -8    0.41    0.51
  -1  11  -8   -0.26    0.50
   1 -11   8    0.23    0.51
   1 -11   8    0.09    1.06
   1 -11   8    0.30    0.45
  -2  11  -8    2.88    0.72
  -2  11  -8    0.90    0.69
  -2  11  -8    2.51    0.71
   2 -11   8    2.50    0.78
   2 -11   8    0.97    1.34
   2 -11   8    3.08    0.64
   2 -11   8   -0.02    1.89
   2  10  -8    9.00    1.14
   2  10  -8    7.13    0.62
  -2 -10   8    7.40    2.21
  -2 -10   8    6.59    0.64
   1  10  -8    4.65    0.62
   1  10  -8    6.06    0.89
   1  10  -8    5.16    0.86
  -1 -10   8    5.26    0.66
  -1 -10   8    2.05    1.93
   0  10  -8    0.40    0.43
   0  10  -8    0.28    0.54
   0 -10   8    0.54    0.87
   0 -10   8    0.32    0.43
  -1  10  -8   21.56    1.22
  -1  10  -8   22.29    1.28
  -1  10  -8   23.80    1.27
   1 -10   8   22.34    2.20
   1 -10   8   21.37    1.22
   1 -10   8   22.15    1.17
  -2  10  -8    0.01    0.44
  -2  10  -8    0.47    0.56
  -2  10  -8   -0.60    0.53
   2 -10   8    0.00    0.43
   2 -10   8   -1.08    1.01
   2 -10   8   -0.46    0.49
   2 -10   8   -0.98    1.55
  -3  10  -8    5.18    0.95
  -3  10  -8    4.40    0.94
   3 -10   8    0.83    1.17
   3 -10   8    3.67    0.80
   3 -10   8    2.96    0.71
  -3  -9   8   12.42    2.00
   2   9  -8    0.05    0.26
   2   9  -8   -0.74    0.40
   2   9  -8    0.45    0.53
  -2  -9   8    0.16    1.25
  -2  -9   8    1.59    0.93
  -2  -9   8   -0.23    0.26
   1   9  -8    9.74    0.87
   1   9  -8    9.23    1.04
   1   9  -8    8.85    0.70
  -1  -9   8    8.95    1.46
  -1  -9   8    9.12    2.26
  -1  -9   8    8.99    0.68
   0   9  -8   15.40    0.93
   0   9  -8   15.58    1.30
   0   9  -8   16.39    1.00
   0  -9   8   15.45    0.92
   0  -9   8   13.93    2.67
   0  -9   8   18.67    1.80
   0  -9   8   16.79    0.93
  -1   9  -8    0.43    0.44
  -1   9  -8   -0.24    0.45
  -1   9  -8    0.41    0.36
   1  -9   8   -1.19    1.69
   1  -9   8    0.14    0.38
   1  -9   8    0.12    0.46
   1  -9   8    1.85    1.07
  -2   9  -8   10.87    0.95
  -2   9  -8    9.82    1.00
  -2   9  -8   10.53    1.23
   2  -9   8   11.31    1.90
   2  -9   8   11.93    0.97
   2  -9   8   11.36    2.29
   2  -9   8   10.98    1.02
  -3   9  -8    4.23    0.84
  -3   9  -8    4.98    0.91
  -3   9  -8    2.62    0.79
   3  -9   8    1.87    1.15
   3  -9   8    4.30    0.84
   3  -9   8    3.33    0.69
  -4   9  -8    0.84    0.66
  -4   9  -8    1.53    0.76
   4  -9   8    2.55    0.87
   4  -9   8    1.13    0.68
   4  -9   8    0.51    0.69
   2   8  -8    9.14    0.93
   2   8  -8    7.99    0.59
   2   8  -8   11.18    1.21
  -2  -8   8    9.09    0.58
  -2  -8   8   10.14    1.42
  -2  -8   8   10.51    2.24
   1   8  -8   23.51    1.28
   1   8  -8   24.53    1.02
   1   8  -8   23.28    1.54
  -1  -8   8   24.41    1.00
  -1  -8   8   23.56    3.01
  -1  -8   8   22.84    1.91
   0   8  -8    9.93    1.06
   0   8  -8    8.72    0.69
   0   8  -8    9.35    0.73
   0   8  -8    9.88    0.75
   0  -8   8    8.69    0.70
   0  -8   8    8.70    0.67
   0  -8   8    9.88    2.07
   0  -8   8   10.07    1.29
  -1   8  -8   20.29    1.10
  -1   8  -8   19.60    0.97
  -1   8  -8   16.50    1.24
  -1   8  -8   19.48    1.08
   1  -8   8   20.13    1.81
   1  -8   8   19.35    1.06
   1  -8   8   19.97    3.27
   1  -8   8   21.59    1.05
  -2   8  -8    5.34    0.74
  -2   8  -8    8.52    0.96
  -2   8  -8    8.55    0.85
   2  -8   8    6.61    0.74
   2  -8   8    6.68    0.79
   2  -8   8    5.93    1.58
   2  -8   8    6.81    1.45
  -3   8  -8   12.59    1.04
  -3   8  -8    9.32    1.16
  -3   8  -8   12.71    1.10
   3  -8   8   12.59    1.03
   3  -8   8   12.66    0.99
   3  -8   8   10.21    1.60
  -4   8  -8   20.11    1.61
  -4   8  -8   19.63    1.43
  -4   8  -8   22.27    1.42
   4  -8   8   19.55    1.34
   4  -8   8   23.55    1.54
   4  -8   8   22.47    1.89
   3   7  -8   19.71    1.67
   3   7  -8   17.51    1.27
  -3  -7   8   16.49    1.41
   2   7  -8    1.55    0.69
   2   7  -8    1.55    0.27
   2   7  -8    0.87    0.46
  -2  -7   8    1.97    0.94
  -2  -7   8    1.09    1.08
  -2  -7   8    1.67    0.30
   1   7  -8    5.39    0.85
   1   7  -8    5.64    0.63
   1   7  -8    5.79    0.51
   1   7  -8    5.50    0.47
  -1  -7   8    5.31    0.45
  -1  -7   8    5.64    1.46
  -1  -7   8    6.12    1.06
  -1  -7   8    5.81    0.52
   0   7  -8   18.12    0.93
   0   7  -8   19.58    1.38
   0   7  -8   18.82    0.92
   0   7  -8   19.29    0.91
   0  -7   8   17.37    0.91
   0  -7   8   18.47    0.87
   0  -7   8   20.25    2.71
   0  -7   8   19.30    1.58
   0  -7   8   19.76    0.88
  -1   7  -8    5.69    0.51
  -1   7  -8    4.80    0.75
  -1   7  -8    5.53    0.63
  -1   7  -8    6.70    0.69
   1  -7   8    6.12    1.56
   1  -7   8    5.75    0.61
   1  -7   8    5.58    0.58
   1  -7   8    6.56    1.24
  -2   7  -8   20.54    1.18
  -2   7  -8   21.72    1.19
  -2   7  -8   20.82    1.29
   2  -7   8   20.93    1.91
   2  -7   8   20.30    1.08
   2  -7   8   22.11    2.47
   2  -7   8   21.97    1.14
  -3   7  -8    1.03    0.64
  -3   7  -8    0.65    0.51
  -3   7  -8    0.27    0.53
  -3   7  -8    0.77    0.53
   3  -7   8    0.83    0.49
   3  -7   8    0.88    0.54
   3  -7   8   -0.11    0.85
  -4   7  -8   -0.57    0.54
  -4   7  -8    0.65    0.68
  -4   7  -8    1.32    0.67
   4  -7   8    1.88    0.85
   4  -7   8    0.14    0.59
   4  -7   8    0.46    0.62
   4   6  -8    5.43    0.92
  -4  -6   8    4.27    0.73
   3   6  -8    0.14    0.60
   3   6  -8   -0.20    0.39
  -3  -6   8    1.67    0.90
  -3  -6   8   -0.31    0.36
   2   6  -8   32.02    0.94
   2   6  -8   30.68    1.46
   2   6  -8   32.12    0.93
   2   6  -8   33.75    1.96
  -2  -6   8   34.15    2.29
  -2  -6   8   32.31    2.84
  -2  -6   8   32.41    0.97
   1   6  -8   10.24    0.75
   1   6  -8   10.35    0.56
   1   6  -8   10.63    0.54
   1   6  -8   10.88    1.02
   1   6  -8   10.34    0.53
  -1  -6   8   10.37    0.53
  -1  -6   8   10.71    0.55
  -1  -6   8   10.68    0.57
  -1  -6   8   11.34    1.80
  -1  -6   8    9.91    1.13
   0   6  -8   15.29    0.77
   0   6  -8   14.15    0.77
   0   6  -8   13.72    0.74
   0  -6   8   16.09    2.24
   0  -6   8   14.81    1.35
   0  -6   8   13.70    0.70
   0  -6   8   15.12    0.71
  -1   6  -8    0.29    0.49
  -1   6  -8    0.39    0.22
  -1   6  -8    0.34    0.31
  -1   6  -8    0.48    0.29
   1  -6   8    0.22    0.26
   1  -6   8    0.57    0.30
   1  -6   8    0.50    0.71
   1  -6   8    0.51    0.93
  -2   6  -8    0.66    0.44
  -2   6  -8    1.00    0.48
  -2   6  -8    0.92    0.46
  -2   6  -8    1.39    0.48
   2  -6   8    0.72    0.82
   2  -6   8    0.68    0.41
   2  -6   8    1.50    0.80
   2  -6   8    0.93    0.40
  -3   6  -8    1.87    0.58
  -3   6  -8    2.11    0.70
  -3   6  -8    1.67    0.54
   3  -6   8    2.34    0.96
   3  -6   8    2.00    0.60
   3  -6   8    2.71    0.61
  -4   6  -8    4.67    0.89
  -4   6  -8    3.02    0.74
  -4   6  -8    3.93    0.93
   4  -6   8    5.78    1.26
   4  -6   8    3.90    0.82
   4  -6   8    3.69    0.74
   5   5  -8    4.14    1.68
   4   5  -8    0.45    0.58
  -4  -5   8   -0.16    0.45
  -4  -5   8   -0.41    0.46
  -4  -5   8   -0.05    0.53
   3   5  -8   20.62    1.67
   3   5  -8   19.54    1.23
  -3  -5   8   22.11    2.35
  -3  -5   8   21.56    1.89
   2   5  -8   23.43    0.68
   2   5  -8   24.78    1.10
   2   5  -8   22.82    1.18
   2   5  -8   23.94    0.69
   2   5  -8   25.51    1.62
  -2  -5   8   24.43    0.72
  -2  -5   8   25.15    2.17
  -2  -5   8   24.31    1.79
  -2  -5   8   23.12    0.70
   1   5  -8    7.18    0.43
   1   5  -8    7.02    0.62
   1   5  -8    7.93    0.47
   1   5  -8    8.81    0.54
   1   5  -8    7.58    0.42
   1   5  -8    8.26    0.84
  -1  -5   8    8.47    1.00
  -1  -5   8    7.87    0.46
  -1  -5   8    7.03    1.37
  -1  -5   8    7.04    0.42
  -1  -5   8    9.08    0.48
   0   5  -8    0.90    0.22
   0   5  -8    1.49    0.32
   0   5  -8    1.70    0.34
   0   5  -8    1.18    0.29
   0   5  -8    1.57    0.22
   0  -5   8    1.03    0.29
   0  -5   8    1.18    0.88
   0  -5   8    1.38    0.28
   0  -5   8    1.40    0.30
   0  -5   8    1.33    0.63
  -1   5  -8    1.90    0.37
  -1   5  -8    2.40    0.59
  -1   5  -8    1.91    0.40
   1  -5   8    1.94    0.81
   1  -5   8    1.91    0.36
   1  -5   8    1.88    0.38
   1  -5   8    2.47    0.81
  -2   5  -8    1.59    0.52
  -2   5  -8    1.53    0.18
  -2   5  -8    1.77    0.49
  -2   5  -8    1.49    0.43
  -2   5  -8    1.70    0.49
   2  -5   8    1.39    0.45
   2  -5   8    1.21    0.36
   2  -5   8    2.52    0.52
   2  -5   8    1.46    0.77
  -3   5  -8    3.83    0.72
  -3   5  -8    5.48    0.82
  -3   5  -8    4.20    0.68
   3  -5   8    3.87    0.63
   3  -5   8    4.64    0.71
   3  -5   8    3.97    1.04
  -4   5  -8    2.73    0.81
  -4   5  -8    1.73    0.64
   4  -5   8    2.33    0.89
   4  -5   8    2.46    0.59
   4  -5   8    1.45    0.58
  -5   5  -8    4.04    0.90
   5  -5   8    3.83    0.89
   5   4  -8   -1.04    0.94
  -5  -4   8   -0.01    0.53
  -5  -4   8   -0.40    0.52
   4   4  -8    2.07    0.65
   4   4  -8    1.51    1.05
  -4  -4   8    2.30    0.63
  -4  -4   8    1.84    0.62
  -4  -4   8    1.76    0.73
   3   4  -8    9.11    1.15
   3   4  -8    8.14    0.86
   3   4  -8    9.24    0.79
   3   4  -8    9.13    1.18
  -3  -4   8    9.87    1.29
  -3  -4   8   10.58    0.98
   2   4  -8   10.26    0.70
   2   4  -8   10.70    1.03
   2   4  -8    9.01    0.34
   2   4  -8    8.68    0.73
   2   4  -8    8.90    0.33
  -2  -4   8    8.64    1.26
  -2  -4   8    8.99    0.36
  -2  -4   8   10.08    1.09
   1   4  -8    4.12    0.49
   1   4  -8    5.17    0.44
   1   4  -8    4.05    0.31
   1   4  -8    3.97    0.33
   1   4  -8    4.61    0.67
   1   4  -8    4.55    0.35
  -1  -4   8    4.24    0.76
  -1  -4   8    4.01    0.32
  -1  -4   8    4.54    0.34
  -1  -4   8    4.32    0.86
  -1  -4   8    4.46    0.34
   0   4  -8    0.30    0.17
   0   4  -8    0.26    0.18
   0   4  -8    0.26    0.22
   0   4  -8    0.16    0.22
   0  -4   8    0.57    0.23
   0  -4   8    0.29    0.67
   0  -4   8    0.73    0.53
   0  -4   8    0.59    0.23
   0  -4   8    0.66    0.24
  -1   4  -8    0.10    0.25
  -1   4  -8    0.00    0.28
  -1   4  -8   -0.29    0.42
   1  -4   8    0.02    0.25
   1  -4   8    0.04    0.21
   1  -4   8   -0.66    0.24
   1  -4   8    0.09    0.54
   1  -4   8    0.07    0.42
  -2   4  -8   28.43    1.29
  -2   4  -8   27.91    1.69
  -2   4  -8   25.50    0.85
  -2   4  -8   28.65    1.25
  -2   4  -8   26.75    1.25
   2  -4   8   26.91    1.84
   2  -4   8   28.40    1.20
   2  -4   8   26.56    1.18
   2  -4   8   27.44    1.17
  -3   4  -8    0.13    0.46
  -3   4  -8    0.60    0.50
  -3   4  -8    0.80    0.46
  -3   4  -8    0.89    0.53
   3  -4   8    1.13    0.82
   3  -4   8   -0.45    0.47
   3  -4   8    0.47    0.50
  -4   4  -8    3.03    0.71
  -4   4  -8    2.37    0.71
   4  -4   8    4.04    1.07
   4  -4   8    3.01    0.73
   4  -4   8    3.62    0.77
  -5   4  -8    7.76    1.12
   5  -4   8    7.95    1.05
   5   3  -8    4.87    1.47
  -5  -3   8    4.91    0.90
   4   3  -8    0.92    0.60
   4   3  -8    1.50    0.95
  -4  -3   8    1.50    0.60
  -4  -3   8    1.09    0.54
  -4  -3   8    0.79    0.60
   3   3  -8    1.24    0.48
   3   3  -8    1.42    0.75
   3   3  -8    1.01    0.68
  -3  -3   8    1.22    0.74
  -3  -3   8    1.17    0.43
  -3  -3   8    1.63    0.53
   2   3  -8   87.12    2.14
   2   3  -8   90.30    3.74
   2   3  -8   89.68    2.61
   2   3  -8   84.47    2.12
  -2  -3   8   88.86    2.15
  -2  -3   8   90.92    4.66
  -2  -3   8   83.51    2.16
  -2  -3   8   88.15    3.00
  -2  -3   8   86.79    3.84
   1   3  -8    0.64    0.27
   1   3  -8    0.38    0.16
   1   3  -8    0.54    0.45
   1   3  -8    0.50    0.20
   1   3  -8    0.60    0.20
  -1  -3   8    0.95    0.22
  -1  -3   8    0.28    0.29
  -1  -3   8    0.44    0.47
  -1  -3   8    0.52    0.20
  -1  -3   8    0.61    0.44
   0   3  -8    1.68    0.26
   0   3  -8    1.69    0.32
   0   3  -8    1.56    0.31
   0  -3   8    1.37    0.28
   0  -3   8    2.02    0.66
   0  -3   8    1.68    0.30
   0  -3   8    1.41    0.39
   0  -3   8    1.34    0.28
   0  -3   8    1.90    0.56
  -1   3  -8    4.76    0.74
  -1   3  -8    5.58    0.53
  -1   3  -8    5.74    0.58
   1  -3   8    5.58    0.52
   1  -3   8    4.27    0.53
   1  -3   8    5.36    0.48
   1  -3   8    5.33    0.35
   1  -3   8    5.52    0.87
  -2   3  -8   43.18    1.65
  -2   3  -8   42.23    2.18
  -2   3  -8   43.04    1.56
   2  -3   8   41.40    1.51
   2  -3   8   41.19    1.52
   2  -3   8   41.23    1.50
   2  -3   8   42.35    2.36
  -3   3  -8   16.69    1.11
  -3   3  -8   16.15    1.03
  -3   3  -8   16.10    1.03
   3  -3   8   16.25    1.05
   3  -3   8   17.72    1.55
   3  -3   8   16.30    1.02
  -4   3  -8    0.98    0.51
  -4   3  -8    1.16    0.69
  -4   3  -8    0.68    0.53
   4  -3   8    2.72    0.94
   4  -3   8    0.32    0.49
   4  -3   8    0.89    0.51
  -5   3  -8    0.68    0.76
   5  -3   8   -0.23    0.53
   5  -3   8    2.15    1.00
   5   2  -8    4.85    0.97
  -5  -2   8    3.65    1.08
   4   2  -8    0.90    0.55
   4   2  -8    1.00    0.84
  -4  -2   8    0.83    0.51
  -4  -2   8    0.59    0.47
   3   2  -8    4.57    0.70
   3   2  -8    4.30    0.98
   3   2  -8    4.06    0.88
  -3  -2   8    4.34    0.78
  -3  -2   8    3.75    0.63
  -3  -2   8    3.37    0.58
  -3  -2   8    3.89    0.25
  -3  -2   8    3.18    0.24
   2   2  -8   38.79    1.14
   2   2  -8   44.73    2.22
   2   2  -8   45.67    1.21
   2   2  -8   45.95    1.61
  -2  -2   8   42.40    1.15
  -2  -2   8   45.68    2.23
  -2  -2   8   44.39    1.81
  -2  -2   8   46.44    1.23
  -2  -2   8   43.76    1.25
   1   2  -8   32.64    1.73
   1   2  -8   32.94    1.07
   1   2  -8   33.53    1.05
   1   2  -8   35.31    1.22
   1   2  -8   33.86    1.02
  -1  -2   8   30.95    1.42
  -1  -2   8   32.54    1.83
  -1  -2   8   33.80    1.80
  -1  -2   8   32.44    1.08
  -1  -2   8   34.33    1.02
   0   2  -8    9.49    1.01
   0   2  -8    9.29    0.55
   0   2  -8    9.35    0.57
   0  -2   8    9.59    0.53
   0  -2   8    8.63    0.51
   0  -2   8    7.95    0.65
   0  -2   8    9.51    1.00
   0  -2   8    8.25    0.57
  -1   2  -8   16.16    1.25
  -1   2  -8   14.97    0.82
  -1   2  -8   13.84    0.75
  -1   2  -8   11.81    1.31
   1  -2   8   15.89    0.77
   1  -2   8   15.25    0.75
   1  -2   8   14.76    0.85
   1  -2   8   15.16    1.25
  -2   2  -8   29.67    1.25
  -2   2  -8   27.66    1.70
  -2   2  -8   28.27    1.28
   2  -2   8   27.86    1.15
   2  -2   8   29.18    1.20
   2  -2   8   28.32    1.84
   2  -2   8   29.42    1.20
  -3   2  -8   13.45    1.02
  -3   2  -8   13.19    1.02
  -3   2  -8   14.58    0.96
   3  -2   8   15.02    0.99
   3  -2   8   14.07    0.95
   3  -2   8   14.91    1.48
  -4   2  -8    2.66    0.63
  -4   2  -8    2.96    0.74
   4  -2   8    2.30    0.64
   4  -2   8    1.89    0.60
  -5   2  -8    0.36    0.68
   5  -2   8    2.50    1.05
   5  -2   8    0.70    0.66
   5   1  -8    1.72    1.01
   5   1  -8    1.04    0.68
  -5  -1   8    0.83    0.74
   4   1  -8    7.08    1.21
   4   1  -8    5.75    0.35
   4   1  -8    8.05    1.01
  -4  -1   8    6.74    0.44
  -4  -1   8    5.45    0.83
  -4  -1   8    6.46    0.86
   3   1  -8    0.36    0.19
   3   1  -8   -0.04    0.54
   3   1  -8    0.19    0.38
   3   1  -8    0.02    0.52
  -3  -1   8    0.53    0.41
  -3  -1   8    0.54    0.21
  -3  -1   8   -0.02    0.35
  -3  -1   8    0.63    0.49
   2   1  -8   26.82    0.87
   2   1  -8   27.26    1.32
   2   1  -8   25.70    1.54
   2   1  -8   26.55    1.16
  -2  -1   8   28.15    1.53
  -2  -1   8   24.95    0.81
  -2  -1   8   24.36    0.89
  -2  -1   8   26.14    0.86
  -2  -1   8   27.61    1.31
   1   1  -8  170.11    3.98
   1   1  -8  161.02    3.99
   1   1  -8  155.93    5.92
   1   1  -8  163.58    4.06
  -1  -1   8  160.03    3.99
  -1  -1   8  162.78    3.96
  -1  -1   8  156.38    5.23
  -1  -1   8  165.54    6.19
  -1  -1   8  151.94    4.74
  -1  -1   8  160.79    4.06
   0   1  -8   27.62    1.65
   0   1  -8   27.24    1.01
   0   1  -8   29.17    1.09
   0  -1   8   28.23    1.61
   0  -1   8   26.85    1.22
   0  -1   8   27.97    1.00
  -1   1  -8   48.18    2.35
  -1   1  -8   47.58    1.57
  -1   1  -8   46.15    2.48
  -1   1  -8   47.47    1.66
   1  -1   8   47.43    1.54
   1  -1   8   46.70    2.38
   1  -1   8   47.15    1.52
   1  -1   8   47.56    1.73
  -2   1  -8    1.40    0.45
  -2   1  -8    1.38    0.55
  -2   1  -8    1.32    0.43
   2  -1   8    1.24    0.62
   2  -1   8    1.31    0.42
   2  -1   8    0.80    0.31
   2  -1   8    1.00    0.34
  -3   1  -8  107.49    3.23
  -3   1  -8  107.62    3.36
   3  -1   8  103.62    3.14
   3  -1   8  109.22    3.14
   3  -1   8  112.91    3.20
   3  -1   8  102.34    4.80
  -4   1  -8   27.77    1.41
  -4   1  -8   24.75    1.49
   4  -1   8   25.33    1.39
   4  -1   8   27.98    1.93
   4  -1   8   24.86    1.30
  -5   1  -8    0.75    0.77
   5  -1   8   -0.75    0.60
   5  -1   8    2.28    1.08
   5   0  -8    7.50    1.07
  -5   0   8    5.90    1.26
   4   0  -8    0.57    0.26
   4   0  -8    1.09    0.52
   4   0  -8    1.64    0.73
  -4   0   8    1.26    0.33
  -4   0   8    0.13    0.46
  -4   0   8    1.02    0.57
   3   0  -8    7.53    1.02
   3   0  -8    7.92    0.78
   3   0  -8    7.95    0.50
   3   0  -8    8.45    0.91
  -3   0   8    8.21    0.84
  -3   0   8    9.05    0.90
  -3   0   8    8.73    0.85
  -3   0   8    8.23    0.51
   2   0  -8    4.04    0.37
   2   0  -8    5.58    0.61
   2   0  -8    4.20    0.39
   2   0  -8    4.51    0.39
   2   0  -8    4.71    0.58
   2   0  -8    4.37    0.71
  -2   0   8    4.97    0.60
  -2   0   8    4.15    0.40
  -2   0   8    4.72    0.38
  -2   0   8    4.07    0.35
  -2   0   8    3.69    0.57
  -2   0   8    4.37    0.71
   1   0  -8   44.89    1.43
   1   0  -8   43.07    2.02
   1   0  -8   44.13    1.36
  -1   0   8   41.65    1.69
  -1   0   8   42.02    1.40
  -1   0   8   43.06    1.56
  -1   0   8   44.70    1.33
  -1   0   8   43.35    1.35
  -1   0   8   43.45    2.04
   0   0  -8   47.43    2.35
   0   0  -8   47.06    1.51
   0   0  -8   48.82    1.63
   0   0   8   50.70    1.51
   0   0   8   45.49    1.77
   0   0   8   46.59    1.51
   0   0   8   49.24    2.30
  -1   0  -8   26.56    1.69
  -1   0  -8   25.83    1.06
  -1   0  -8   27.59    1.18
   1   0   8   25.67    1.16
   1   0   8   25.08    1.59
  -2   0  -8   45.96    2.42
  -2   0  -8   45.95    1.77
  -2   0  -8   45.97    1.64
   2   0   8   44.06    1.58
   2   0   8   42.56    2.41
   2   0   8   45.68    1.64
  -3   0  -8    0.54    0.60
  -3   0  -8    0.76    0.45
   3   0   8    2.60    0.92
   3   0   8    1.15    0.47
   3   0   8    1.84    0.72
   3   0   8    1.09    0.32
   3   0   8    0.70    0.46
  -4   0  -8    3.58    0.79
   4   0   8    3.08    0.66
   4   0   8    5.02    1.14
   5  -1  -8    0.53    0.83
   5  -1  -8    0.30    0.58
  -5   1   8    0.14    0.62
  -5   1   8    0.11    0.38
  -5   1   8    0.53    0.69
   4  -1  -8    3.09    0.43
   4  -1  -8    2.84    0.62
   4  -1  -8    2.86    0.85
  -4   1   8    3.46    0.52
  -4   1   8    2.54    0.72
  -4   1   8    1.55    0.57
   3  -1  -8    0.65    0.29
   3  -1  -8    0.53    0.47
   3  -1  -8    0.00    0.49
   3  -1  -8    0.20    0.40
  -3   1   8    0.23    0.41
  -3   1   8    0.22    0.27
  -3   1   8    0.33    0.37
   2  -1  -8   13.73    0.70
   2  -1  -8   13.68    1.05
   2  -1  -8   14.70    0.69
   2  -1  -8   13.27    0.80
   2  -1  -8   12.39    0.87
   2  -1  -8   13.12    0.64
  -2   1   8   13.36    0.98
  -2   1   8   13.13    0.92
  -2   1   8   13.60    0.67
  -2   1   8   13.65    0.63
  -2   1   8   12.85    0.70
  -2   1   8   14.88    0.97
   1  -1  -8    7.64    0.76
   1  -1  -8    6.72    0.56
   1  -1  -8    6.62    0.50
  -1   1   8    6.56    0.49
  -1   1   8    6.94    0.73
  -1   1   8    6.64    0.67
  -1   1   8    6.94    0.49
   0  -1  -8   37.49    1.41
   0  -1  -8   37.25    1.31
   0  -1  -8   35.24    2.00
   0   1   8   38.94    1.90
   0   1   8   39.51    1.30
   0   1   8   34.94    1.28
   0   1   8   38.13    1.54
  -1  -1  -8   27.00    1.11
  -1  -1  -8   27.49    1.22
  -1  -1  -8   25.35    1.75
   1   1   8   26.72    1.11
   1   1   8   27.10    1.21
   1   1   8   26.18    1.60
   1   1   8   26.67    1.08
   1   1   8   27.09    1.16
  -2  -1  -8   14.18    0.88
  -2  -1  -8   14.49    1.36
  -2  -1  -8   12.70    0.94
   2   1   8   13.92    0.88
   2   1   8   13.65    1.02
   2   1   8   13.44    0.85
   2   1   8   14.67    1.32
  -3  -1  -8    3.64    0.70
  -3  -1  -8    2.50    0.81
  -3  -1  -8    2.73    0.67
   3   1   8    2.03    0.43
   3   1   8    4.24    0.89
  -4  -1  -8    1.90    0.68
   4   1   8    4.43    1.11
   5  -2  -8    2.05    0.44
   5  -2  -8    2.10    0.70
  -5   2   8    1.10    0.76
  -5   2   8    1.85    0.52
   4  -2  -8    0.80    0.36
   4  -2  -8    1.05    0.71
   4  -2  -8    0.71    0.50
  -4   2   8    0.76    0.56
  -4   2   8    0.05    0.52
  -4   2   8    0.93    0.40
   3  -2  -8   13.62    0.77
   3  -2  -8   12.50    1.00
   3  -2  -8   12.39    1.00
  -3   2   8   11.90    0.75
  -3   2   8   11.12    0.97
  -3   2   8   12.56    1.10
   2  -2  -8    8.51    0.65
   2  -2  -8    7.15    0.59
   2  -2  -8    7.06    0.80
   2  -2  -8    7.25    0.57
  -2   2   8    7.33    0.53
  -2   2   8    7.90    0.77
  -2   2   8    7.29    0.53
  -2   2   8    7.01    0.82
  -2   2   8    6.90    0.52
   1  -2  -8    0.01    0.24
   1  -2  -8   -0.07    0.35
   1  -2  -8    0.06    0.23
  -1   2   8    0.20    0.27
  -1   2   8    0.36    0.34
  -1   2   8    0.02    0.24
  -1   2   8   -0.38    0.28
  -1   2   8    0.01    0.19
   0  -2  -8    1.70    0.35
   0  -2  -8    1.88    0.63
   0  -2  -8    2.65    0.50
   0   2   8    3.18    0.46
   0   2   8    2.75    0.43
   0   2   8    3.66    0.70
   0   2   8    2.51    0.49
  -1  -2  -8    2.19    0.52
  -1  -2  -8    2.53    0.45
  -1  -2  -8    3.91    0.85
  -1  -2  -8    2.71    0.82
   1   2   8    2.99    0.42
   1   2   8    3.69    0.82
   1   2   8    2.80    0.44
   1   2   8    2.33    0.44
   1   2   8    3.03    0.47
  -2  -2  -8    0.96    0.71
  -2  -2  -8    1.17    0.51
  -2  -2  -8    1.24    0.48
   2   2   8    1.25    0.42
   2   2   8    0.51    0.49
   2   2   8    1.11    0.40
   2   2   8    0.82    0.35
  -3  -2  -8   11.44    1.01
  -3  -2  -8   12.83    0.97
   3   2   8   12.22    1.15
   3   2   8   11.22    0.84
   3   2   8   11.54    0.88
   3   2   8   12.21    0.94
  -4  -2  -8    0.19    0.60
   4   2   8    1.51    0.83
   4   2   8    0.06    0.48
   5  -3  -8    0.49    0.58
   5  -3  -8    0.96    0.85
   5  -3  -8    0.03    0.39
  -5   3   8   -0.45    0.42
  -5   3   8   -0.55    0.61
   4  -3  -8    0.91    0.63
   4  -3  -8    1.41    0.44
   4  -3  -8    0.55    0.65
  -4   3   8    0.88    0.44
  -4   3   8    0.85    0.62
  -4   3   8    0.06    0.50
   3  -3  -8    5.22    0.84
   3  -3  -8    4.71    0.79
   3  -3  -8    5.78    0.66
  -3   3   8    5.85    0.65
  -3   3   8    4.25    0.75
  -3   3   8    4.36    0.73
   2  -3  -8    8.34    0.64
   2  -3  -8    7.08    0.58
   2  -3  -8    7.21    0.79
   2  -3  -8    8.06    0.69
  -2   3   8    7.67    0.63
  -2   3   8    8.14    0.84
  -2   3   8    7.34    0.60
  -2   3   8    8.86    0.91
   1  -3  -8   68.69    2.73
   1  -3  -8   62.87    2.03
   1  -3  -8   66.15    3.58
   1  -3  -8   68.69    2.19
  -1   3   8   69.80    2.06
  -1   3   8   67.78    2.34
  -1   3   8   64.80    2.43
  -1   3   8   65.17    2.08
   0  -3  -8    0.26    0.32
   0  -3  -8    0.64    0.40
   0  -3  -8   -0.36    0.64
   0   3   8    0.58    0.33
   0   3   8    0.12    0.22
   0   3   8    0.36    0.33
   0   3   8    0.00    0.25
  -1  -3  -8   26.74    2.02
  -1  -3  -8   31.78    2.28
  -1  -3  -8   27.29    1.24
  -1  -3  -8   26.96    1.34
   1   3   8   27.47    1.20
   1   3   8   28.72    1.23
   1   3   8   27.95    1.34
  -2  -3  -8   55.25    2.01
  -2  -3  -8   59.92    3.12
  -2  -3  -8   56.23    2.19
  -2  -3  -8   64.11    3.96
   2   3   8   56.74    2.01
   2   3   8   56.14    2.00
   2   3   8   56.27    2.40
   2   3   8   61.40    2.20
  -3  -3  -8    0.44    0.47
  -3  -3  -8    0.28    0.54
   3   3   8   -0.10    0.43
   3   3   8    1.04    0.69
   3   3   8   -0.31    0.34
   3   3   8    0.25    0.40
  -4  -3  -8    2.08    0.70
   4   3   8    2.38    0.99
   4   3   8    1.27    0.58
   5  -4  -8    0.87    0.47
   4  -4  -8    0.50    0.53
   4  -4  -8    0.74    0.45
  -4   4   8    0.65    0.67
  -4   4   8    0.82    0.50
  -4   4   8   -0.50    0.52
   3  -4  -8    0.60    0.41
   3  -4  -8    0.53    0.50
   3  -4  -8    0.28    0.57
  -3   4   8    0.25    0.49
  -3   4   8    1.33    0.45
  -3   4   8    1.01    0.54
   2  -4  -8   37.59    1.86
   2  -4  -8   40.53    1.51
   2  -4  -8   35.34    1.54
   2  -4  -8   40.98    1.61
  -2   4   8   39.89    1.81
  -2   4   8   37.27    1.50
  -2   4   8   40.95    1.50
  -2   4   8   40.88    1.85
   1  -4  -8    0.59    0.35
   1  -4  -8    0.52    0.34
   1  -4  -8    0.26    0.37
   1  -4  -8   -0.52    0.83
  -1   4   8    0.00    0.35
  -1   4   8    0.46    0.30
  -1   4   8    0.63    0.37
  -1   4   8    0.07    0.30
   0  -4  -8   10.73    0.77
   0  -4  -8    9.25    1.47
   0  -4  -8   11.33    0.87
   0   4   8   12.03    0.78
   0   4   8   11.24    0.82
   0   4   8   10.54    0.89
   0   4   8   10.87    0.75
  -1  -4  -8    7.35    1.47
  -1  -4  -8    6.35    0.76
  -1  -4  -8    5.71    0.79
  -1  -4  -8    5.84    1.17
   1   4   8    6.61    0.76
   1   4   8    5.86    0.69
   1   4   8    6.44    0.75
   1   4   8    6.59    0.49
  -2  -4  -8    3.45    0.74
  -2  -4  -8    4.06    0.70
  -2  -4  -8    4.01    1.12
   2   4   8    4.43    0.71
   2   4   8    5.65    0.75
   2   4   8    4.07    0.78
   2   4   8    4.34    0.72
  -3  -4  -8    8.20    1.10
  -3  -4  -8    9.23    0.92
   3   4   8    7.53    0.83
   3   4   8    7.66    0.84
   3   4   8    7.93    1.18
   3   4   8    9.62    0.92
  -4  -4  -8    1.92    0.74
   4   4   8    0.53    0.57
   4  -5  -8    2.74    0.79
   4  -5  -8    2.84    0.63
  -4   5   8    3.77    0.72
  -4   5   8    2.77    0.73
  -4   5   8    2.13    0.79
   3  -5  -8   -0.61    0.37
   3  -5  -8   -0.67    0.60
  -3   5   8   -0.28    0.49
  -3   5   8   -0.15    0.52
  -3   5   8    0.38    0.43
   2  -5  -8   22.70    1.24
   2  -5  -8   18.09    1.03
  -2   5   8   18.60    1.12
  -2   5   8   19.22    1.32
  -2   5   8   19.80    1.09
  -2   5   8   19.31    1.32
   1  -5  -8   21.41    1.13
   1  -5  -8   19.80    1.08
   1  -5  -8   23.32    1.24
   1  -5  -8   17.24    2.50
  -1   5   8   22.73    1.23
  -1   5   8   21.10    1.09
  -1   5   8   19.89    1.09
  -1   5   8   20.66    1.29
   0  -5  -8   16.74    2.48
   0  -5  -8   21.78    1.23
   0  -5  -8   21.61    1.14
   0   5   8   21.63    1.11
   0   5   8   20.67    1.04
   0   5   8   21.72    1.34
   0   5   8   22.74    1.18
  -1  -5  -8    4.77    0.73
  -1  -5  -8    5.28    1.46
  -1  -5  -8    2.86    1.10
  -1  -5  -8    4.02    0.78
   1   5   8    3.48    0.59
   1   5   8    3.66    0.63
   1   5   8    4.81    0.71
  -2  -5  -8   -1.79    0.88
  -2  -5  -8   -0.64    0.43
  -2  -5  -8    0.27    0.47
   2   5   8    0.16    0.45
   2   5   8    0.53    0.48
   2   5   8   -0.03    0.46
  -3  -5  -8   10.27    1.20
  -3  -5  -8    7.24    1.68
   3   5   8   10.12    0.98
   3   5   8    8.42    0.96
   4  -6  -8    7.65    1.12
   4  -6  -8    7.52    0.91
  -4   6   8    9.50    1.05
  -4   6   8    6.73    0.96
  -4   6   8    5.63    1.10
   3  -6  -8   -0.28    0.41
   3  -6  -8   -0.74    0.64
  -3   6   8    0.66    0.51
  -3   6   8    0.02    0.54
  -3   6   8    0.28    0.53
   2  -6  -8    2.10    0.62
   2  -6  -8    2.27    0.57
  -2   6   8    2.05    0.62
  -2   6   8    2.03    0.53
  -2   6   8    2.31    0.56
  -2   6   8    2.65    0.67
   1  -6  -8   44.47    3.97
   1  -6  -8   56.30    2.17
   1  -6  -8   53.31    1.96
  -1   6   8   50.87    1.98
  -1   6   8   53.76    2.00
  -1   6   8   53.30    2.28
  -1   6   8   57.31    2.18
   0  -6  -8   14.52    1.01
   0  -6  -8   15.59    1.15
   0   6   8   16.01    1.03
   0   6   8   16.35    1.20
   0   6   8   14.68    1.02
   0   6   8   16.07    0.93
  -1  -6  -8   20.69    2.07
  -1  -6  -8   24.71    1.30
  -1  -6  -8   25.21    1.45
  -1  -6  -8   27.25    3.08
   1   6   8   24.85    1.34
   1   6   8   24.27    1.30
   1   6   8   24.68    1.46
  -3  -6  -8    2.45    1.55
  -3  -6  -8    5.38    0.94
   3   6   8    4.82    0.78
   4  -7  -8    1.15    0.70
   4  -7  -8    0.76    0.56
  -4   7   8    0.96    0.67
  -4   7   8    0.82    0.66
   3  -7  -8   23.51    1.40
  -3   7   8   22.05    1.36
  -3   7   8   21.04    1.55
  -3   7   8   18.89    1.58
   2  -7  -8    2.45    1.05
   2  -7  -8    0.58    0.51
   2  -7  -8    1.89    0.64
  -2   7   8    0.98    0.51
  -2   7   8    1.32    0.53
  -2   7   8    0.68    0.52
  -2   7   8    0.49    0.55
   1  -7  -8    0.57    0.45
   1  -7  -8   -0.20    0.46
  -1   7   8   -0.38    0.47
  -1   7   8    0.38    0.48
  -1   7   8   -0.13    0.34
  -1   7   8   -0.31    0.42
   0  -7  -8   21.57    1.40
   0  -7  -8   21.54    1.30
   0   7   8   23.35    1.32
   0   7   8   21.70    1.26
   0   7   8   21.02    1.49
  -1  -7  -8    3.25    1.68
  -1  -7  -8    1.15    0.60
  -1  -7  -8    1.62    0.68
   1   7   8    2.11    0.68
   1   7   8    1.75    0.58
   1   7   8    1.90    0.63
  -2  -7  -8    4.07    0.85
  -2  -7  -8    3.38    0.72
   2   7   8    4.41    0.78
   2   7   8    3.99    0.71
   2   7   8    3.03    0.72
   3  -8  -8    0.18    0.54
  -3   8   8    0.56    0.58
  -3   8   8    0.42    0.63
   2  -8  -8    3.26    1.40
   2  -8  -8    4.21    0.80
   2  -8  -8    3.13    0.73
  -2   8   8    3.90    0.75
  -2   8   8    2.45    0.68
  -2   8   8    3.33    0.72
  -2   8   8    4.10    0.85
   1  -8  -8   -0.40    0.47
   1  -8  -8    0.10    0.53
  -1   8   8    0.06    0.36
  -1   8   8   -0.17    0.51
  -1   8   8    0.17    0.50
  -1   8   8    0.62    0.49
   0  -8  -8    1.55    0.61
   0  -8  -8    0.95    0.62
   0   8   8    1.19    0.63
   0   8   8    0.82    0.51
   0   8   8    1.07    0.54
  -1  -8  -8    6.73    1.08
  -1  -8  -8    5.95    0.86
  -1  -8  -8    6.23    2.50
   1   8   8    6.59    0.99
   1   8   8    8.03    0.91
   1   8   8    5.71    0.85
   2  -9  -8    2.47    0.72
   2  -9  -8    3.59    0.83
  -2   9   8    2.71    0.75
  -2   9   8    3.79    0.92
  -2   9   8    3.30    0.84
   1  -9  -8    0.80    0.62
   1  -9  -8    1.15    0.55
  -1   9   8    0.69    0.52
  -1   9   8    1.77    0.74
  -1   9   8    0.89    0.60
   0  -9  -8    1.25    0.74
   0  -9  -8    0.57    0.57
   0   9   8    0.13    0.58
   0   9   8    0.73    0.63
   0   9   8   -0.31    0.45
  -1  -9  -8    0.01    0.55
  -1  -9  -8    0.65    0.71
   1   9   8   -0.60    0.59
   1   9   8   -0.48    0.42
   1   9   8   -0.67    0.47
   0  13  -9    0.32    0.51
   0 -13   9    0.51    0.61
   1 -13   9    6.21    1.02
  -1 -12   9    0.29    0.46
  -1  12  -9    1.86    0.73
   1 -12   9    1.41    0.69
   1 -12   9    1.75    1.51
  -2  12  -9    5.61    1.10
  -2  12  -9    4.34    0.88
   2 -12   9    2.51    2.26
   2 -12   9    3.02    1.63
   2 -12   9    4.24    0.85
   2  11  -9    2.52    0.49
  -2 -11   9    1.86    2.00
  -2 -11   9    2.05    0.51
   1  11  -9    0.26    0.40
   1  11  -9    1.44    0.53
  -1 -11   9    0.76    1.02
  -1 -11   9    0.31    0.44
   0  11  -9    6.89    0.85
   0  11  -9    6.30    0.96
   0 -11   9    5.97    0.83
   0 -11   9    6.50    1.82
  -1  11  -9    0.62    0.57
  -1  11  -9    0.56    0.44
  -1  11  -9   -1.24    0.69
   1 -11   9    0.74    0.60
   1 -11   9    0.92    1.32
  -2  11  -9    2.91    0.72
  -2  11  -9    4.23    0.80
   2 -11   9    4.21    0.89
   2 -11   9    2.64    1.89
   2 -11   9    3.03    0.68
   2 -11   9    3.17    1.59
   2  10  -9   14.03    1.41
  -2 -10   9   12.69    0.78
  -2 -10   9   15.08    2.96
   1  10  -9    0.54    0.50
   1  10  -9    0.42    0.39
  -1 -10   9    0.28    0.40
   0  10  -9    0.23    0.45
   0  10  -9    0.37    0.41
   0  10  -9    0.74    0.65
   0 -10   9   -0.09    0.44
   0 -10   9    1.38    1.08
  -1  10  -9   16.94    1.09
  -1  10  -9   16.07    1.11
   1 -10   9   16.46    1.14
   1 -10   9   16.79    1.05
   1 -10   9   15.77    2.03
  -2  10  -9    0.47    0.52
  -2  10  -9    0.35    0.50
   2 -10   9   -0.16    1.33
   2 -10   9   -0.60    0.53
   2 -10   9   -0.61    1.20
   2 -10   9    0.31    0.50
  -3  10  -9   10.93    1.23
  -3  10  -9    9.60    1.23
   3 -10   9    7.80    1.04
   3 -10   9    5.44    1.56
   3 -10   9    8.16    1.06
   3   9  -9    3.05    0.96
   2   9  -9    0.57    0.29
   2   9  -9    0.28    0.49
   2   9  -9    0.56    0.59
  -2  -9   9    1.37    1.31
  -2  -9   9   -0.25    0.26
  -2  -9   9    1.54    0.95
   1   9  -9   11.74    0.77
   1   9  -9   11.15    1.13
  -1  -9   9   10.50    1.58
  -1  -9   9    9.33    2.24
  -1  -9   9   11.34    0.74
   0   9  -9   10.41    0.90
   0   9  -9    9.51    0.84
   0   9  -9    8.95    1.16
   0  -9   9   10.26    1.55
   0  -9   9    7.73    0.72
   0  -9   9    6.85    2.23
  -1   9  -9    2.44    0.59
  -1   9  -9    2.12    0.60
   1  -9   9    1.53    0.54
   1  -9   9    1.59    0.61
   1  -9   9   -1.08    1.66
   1  -9   9    0.41    1.01
  -2   9  -9    1.34    0.60
  -2   9  -9    1.90    0.62
  -2   9  -9    0.71    0.59
   2  -9   9    2.17    1.36
   2  -9   9    1.39    0.57
   2  -9   9    2.09    1.33
   2  -9   9    1.35    0.51
  -3   9  -9    1.84    0.80
  -3   9  -9    5.34    0.97
  -3   9  -9    5.24    0.97
   3  -9   9    3.52    0.74
   3  -9   9    2.70    1.32
   3  -9   9    3.93    0.79
  -4   9  -9    3.75    0.93
  -4   9  -9    3.70    1.02
   4  -9   9    2.55    0.69
   4  -9   9    2.34    0.75
  -4  -8   9   24.41    2.08
   3   8  -9    0.41    0.52
   3   8  -9    0.55    0.64
   2   8  -9   15.46    1.16
   2   8  -9   16.81    1.45
   2   8  -9   15.88    0.73
  -2  -8   9   16.74    2.61
  -2  -8   9   15.93    0.73
  -2  -8   9   17.58    1.80
   1   8  -9   23.03    1.01
   1   8  -9   23.03    1.60
   1   8  -9   23.26    1.22
  -1  -8   9   21.03    1.90
  -1  -8   9   22.24    0.99
  -1  -8   9   22.60    2.99
   0   8  -9    0.14    0.35
   0   8  -9   -0.02    0.36
   0   8  -9    1.29    0.72
   0   8  -9    0.46    0.34
   0  -8   9    0.86    0.85
   0  -8   9    0.17    0.37
   0  -8   9    0.26    0.35
   0  -8   9    0.03    1.47
  -1   8  -9   11.03    0.89
  -1   8  -9   11.59    0.75
  -1   8  -9   10.08    0.81
   1  -8   9   11.07    0.83
   1  -8   9   13.14    2.91
   1  -8   9   11.14    1.60
   1  -8   9   10.87    0.87
  -2   8  -9    0.10    0.46
  -2   8  -9    0.02    0.53
  -2   8  -9    0.24    0.47
  -2   8  -9   -0.20    0.45
   2  -8   9    0.78    1.00
   2  -8   9   -0.33    0.98
   2  -8   9   -0.43    0.46
   2  -8   9   -0.25    0.49
  -3   8  -9    0.79    0.63
  -3   8  -9    1.87    0.67
  -3   8  -9    1.26    0.55
   3  -8   9    0.78    1.04
   3  -8   9    1.61    0.56
   3  -8   9    0.35    0.52
  -4   8  -9   13.69    1.28
   4  -8   9   16.33    1.37
   4  -8   9   16.84    1.42
   4  -8   9   16.57    1.73
  -4  -7   9    0.06    0.47
   3   7  -9   13.88    1.47
   3   7  -9   12.85    1.14
  -3  -7   9   10.86    1.19
   2   7  -9    2.29    0.62
   2   7  -9    2.79    0.33
   2   7  -9    3.40    0.86
  -2  -7   9    1.81    0.95
  -2  -7   9    1.92    0.32
  -2  -7   9    2.52    1.29
   1   7  -9   20.87    1.13
   1   7  -9   21.79    0.91
   1   7  -9   19.37    1.45
  -1  -7   9   19.66    1.75
  -1  -7   9   20.53    0.89
  -1  -7   9   20.69    2.55
   0   7  -9   12.75    0.78
   0   7  -9   11.49    1.28
   0   7  -9   13.98    0.83
   0   7  -9   13.51    0.79
   0  -7   9   12.59    1.41
   0  -7   9   13.22    2.58
   0  -7   9   13.27    0.73
   0  -7   9   12.50    0.77
  -1   7  -9    0.10    0.66
  -1   7  -9    1.94    0.53
  -1   7  -9    1.27    0.34
  -1   7  -9    1.24    0.43
   1  -7   9    2.15    1.02
   1  -7   9    1.05    0.41
   1  -7   9    1.56    1.22
   1  -7   9    1.73    0.46
  -2   7  -9   11.45    0.93
  -2   7  -9    8.90    1.20
  -2   7  -9   10.97    0.95
  -2   7  -9   10.86    1.06
   2  -7   9   10.43    0.87
   2  -7   9   11.28    1.65
   2  -7   9   11.28    0.91
   2  -7   9   15.13    1.96
  -3   7  -9    1.76    0.71
  -3   7  -9    1.94    0.63
  -3   7  -9    1.10    0.61
   3  -7   9    2.41    0.59
   3  -7   9    1.36    0.65
   3  -7   9    1.25    1.01
  -4   7  -9    1.02    0.65
  -4   7  -9   -0.69    0.58
  -4   7  -9    0.35    0.69
   4  -7   9   -0.42    0.48
   4  -7   9    0.68    0.56
   4  -7   9    1.42    0.80
  -4  -6   9    4.38    0.96
  -4  -6   9    5.55    0.97
  -4  -6   9    4.35    0.72
   3   6  -9    1.07    0.60
   3   6  -9    2.48    0.86
  -3  -6   9    3.58    1.14
   2   6  -9   19.84    1.52
   2   6  -9   19.00    0.66
   2   6  -9   18.06    1.12
  -2  -6   9   19.72    1.72
  -2  -6   9   19.65    0.69
  -2  -6   9   21.46    2.28
   1   6  -9   19.79    1.03
   1   6  -9   20.43    0.84
   1   6  -9   19.29    1.42
   1   6  -9   19.45    0.80
   1   6  -9   19.00    0.76
  -1  -6   9   20.37    1.65
  -1  -6   9   19.86    0.78
  -1  -6   9   20.75    0.83
  -1  -6   9   20.63    2.23
  -1  -6   9   20.92    0.91
   0   6  -9   -0.22    0.27
   0   6  -9   -0.38    0.23
   0   6  -9   -0.02    0.25
   0  -6   9   -0.04    0.59
   0  -6   9   -0.48    0.22
   0  -6   9    0.10    1.02
   0  -6   9   -0.26    0.24
  -1   6  -9    1.85    0.45
  -1   6  -9    1.40    0.31
  -1   6  -9    0.72    0.63
  -1   6  -9    1.40    0.42
   1  -6   9    1.80    0.88
   1  -6   9    1.76    0.41
   1  -6   9    1.59    0.94
   1  -6   9    1.54    0.39
  -2   6  -9    0.88    0.45
  -2   6  -9    0.89    0.45
  -2   6  -9    1.12    0.60
  -2   6  -9    1.41    0.53
   2  -6   9    1.50    0.52
   2  -6   9    1.30    0.93
   2  -6   9    0.88    0.48
  -3   6  -9   15.86    1.22
  -3   6  -9   16.81    1.28
  -3   6  -9   16.73    1.12
   3  -6   9   14.73    1.06
   3  -6   9   16.15    1.13
   3  -6   9   16.53    1.76
  -4   6  -9    3.45    0.81
  -4   6  -9    2.01    0.75
  -4   6  -9    3.13    0.82
   4  -6   9    3.73    0.81
   4  -6   9    5.18    1.18
   4  -6   9    3.43    0.76
  -4  -5   9   -0.46    0.48
  -4  -5   9   -0.01    0.47
  -4  -5   9   -0.55    0.49
   3   5  -9    3.25    0.65
   3   5  -9    3.55    1.03
   3   5  -9    2.32    0.65
  -3  -5   9    3.31    0.74
   2   5  -9   17.00    0.55
   2   5  -9   17.16    0.93
   2   5  -9   14.87    1.03
   2   5  -9   15.99    0.54
   2   5  -9   17.23    1.38
  -2  -5   9   16.16    0.57
  -2  -5   9   14.61    0.57
  -2  -5   9   18.56    1.89
  -2  -5   9   16.68    1.47
   1   5  -9    3.62    0.53
   1   5  -9    4.27    0.40
   1   5  -9    4.18    0.38
   1   5  -9    3.76    0.35
   1   5  -9    4.37    0.80
   1   5  -9    4.15    0.43
  -1  -5   9    3.87    1.00
  -1  -5   9    4.17    0.38
  -1  -5   9    4.98    1.00
  -1  -5   9    4.18    0.40
  -1  -5   9    3.61    0.36
   0   5  -9    0.92    0.31
   0   5  -9    1.17    0.21
   0   5  -9    1.20    0.33
   0   5  -9    0.94    0.30
   0  -5   9    1.65    0.34
   0  -5   9    1.64    0.76
   0  -5   9    0.68    0.91
   0  -5   9    1.15    0.30
  -1   5  -9    4.32    0.55
  -1   5  -9    4.53    0.59
  -1   5  -9    3.80    0.79
   1  -5   9    4.80    1.10
   1  -5   9    4.27    0.52
   1  -5   9    3.85    0.51
   1  -5   9    4.26    0.97
   1  -5   9    3.36    0.52
  -2   5  -9    2.37    0.57
  -2   5  -9    2.73    0.68
  -2   5  -9    4.08    0.66
   2  -5   9    3.33    1.02
   2  -5   9    2.93    0.56
   2  -5   9    2.66    0.53
   2  -5   9    2.90    0.49
  -3   5  -9    0.57    0.56
  -3   5  -9    0.57    0.52
  -3   5  -9    0.38    0.54
  -3   5  -9    0.50    0.48
   3  -5   9    0.38    0.44
   3  -5   9    0.46    0.52
   3  -5   9    0.80    0.87
  -4   5  -9    3.67    0.78
  -4   5  -9    5.50    0.89
  -4   5  -9    5.68    0.95
   4  -5   9    4.87    0.84
   4  -5   9    5.77    0.91
   5   4  -9   -1.39    0.96
  -5  -4   9    0.84    0.63
   4   4  -9    1.22    0.66
   4   4  -9   -0.02    0.86
  -4  -4   9    1.91    0.63
  -4  -4   9    1.27    0.56
  -4  -4   9    1.34    0.67
   3   4  -9   -0.48    0.38
   3   4  -9   -0.12    0.58
  -3  -4   9   -1.12    0.41
  -3  -4   9    1.38    0.69
  -3  -4   9    0.26    0.64
   2   4  -9    0.63    0.48
   2   4  -9    0.31    0.15
   2   4  -9    0.15    0.35
   2   4  -9    0.23    0.13
  -2  -4   9    0.50    0.55
  -2  -4   9    0.15    0.15
  -2  -4   9   -0.07    0.36
  -2  -4   9   -0.17    0.49
   1   4  -9   17.35    1.28
   1   4  -9   17.38    0.79
   1   4  -9   16.80    0.69
   1   4  -9   17.70    0.71
   1   4  -9   16.77    0.65
  -1  -4   9   16.52    1.36
  -1  -4   9   15.72    1.55
  -1  -4   9   16.52    1.06
  -1  -4   9   15.88    0.65
  -1  -4   9   16.98    0.69
  -1  -4   9   16.63    0.70
   0   4  -9    4.52    0.45
   0   4  -9    5.11    0.50
   0   4  -9    5.12    0.38
   0  -4   9    4.93    0.45
   0  -4   9    5.19    0.45
   0  -4   9    4.54    0.92
   0  -4   9    4.78    0.65
   0  -4   9    5.12    0.99
  -1   4  -9    1.87    0.40
  -1   4  -9    1.98    0.67
  -1   4  -9    2.64    0.48
   1  -4   9    2.26    0.40
   1  -4   9    1.88    0.44
   1  -4   9    2.06    0.81
   1  -4   9    1.92    0.37
  -2   4  -9    8.68    0.84
  -2   4  -9    7.79    1.05
  -2   4  -9    7.70    0.77
   2  -4   9    7.48    0.70
   2  -4   9    7.86    0.75
   2  -4   9    7.55    0.68
   2  -4   9    7.56    1.24
  -3   4  -9    0.74    0.54
  -3   4  -9    0.86    0.59
  -3   4  -9    0.54    0.49
  -3   4  -9    0.26    0.50
   3  -4   9    1.44    0.89
   3  -4   9    1.21    0.54
   3  -4   9    0.29    0.52
  -4   4  -9   22.54    1.53
  -4   4  -9   20.45    1.35
   4  -4   9   21.97    1.92
   4  -4   9   20.25    1.25
   4  -4   9   20.52    1.26
   5   3  -9    6.73    1.71
   5   3  -9    6.05    1.06
  -5  -3   9    4.31    1.08
  -5  -3   9    4.87    0.97
   4   3  -9    1.77    0.60
   4   3  -9    2.44    1.01
  -4  -3   9    1.14    0.60
  -4  -3   9    1.65    0.61
   3   3  -9    3.50    0.86
   3   3  -9    4.14    0.69
   3   3  -9    3.23    0.92
  -3  -3   9    2.54    0.61
  -3  -3   9    4.73    1.02
   2   3  -9    2.47    0.24
   2   3  -9    2.70    0.75
   2   3  -9    2.76    0.28
   2   3  -9    2.44    0.50
   2   3  -9    2.05    0.18
  -2  -3   9    2.77    0.27
  -2  -3   9    2.97    0.68
  -2  -3   9    3.32    0.83
  -2  -3   9    2.77    0.56
  -2  -3   9    2.64    0.27
  -2  -3   9    2.08    0.20
   1   3  -9    5.90    0.43
   1   3  -9    5.49    0.37
   1   3  -9    5.80    0.42
   1   3  -9    5.65    0.83
   1   3  -9    5.81    0.52
  -1  -3   9    4.81    0.86
  -1  -3   9    5.54    0.42
  -1  -3   9    5.61    0.41
  -1  -3   9    3.91    0.89
  -1  -3   9    5.34    0.69
   0   3  -9    0.47    0.25
   0   3  -9    0.46    0.30
   0  -3   9    0.71    0.60
   0  -3   9    0.53    0.36
   0  -3   9    0.00    0.25
   0  -3   9    0.50    0.26
   0  -3   9    0.65    0.25
  -1   3  -9    5.33    0.87
  -1   3  -9    6.35    0.60
  -1   3  -9    6.29    0.55
   1  -3   9    5.30    0.94
   1  -3   9    6.01    0.63
   1  -3   9    6.11    0.52
   1  -3   9    6.40    0.56
  -2   3  -9   23.91    1.66
  -2   3  -9   21.91    1.17
  -2   3  -9   22.07    1.10
   2  -3   9   23.87    1.09
   2  -3   9   20.17    0.72
   2  -3   9   22.33    1.07
   2  -3   9   23.96    1.15
   2  -3   9   22.48    1.74
  -3   3  -9   11.22    0.99
  -3   3  -9   10.78    1.33
  -3   3  -9    9.10    0.95
   3  -3   9   10.24    1.34
   3  -3   9   10.96    0.95
   3  -3   9   11.30    0.89
  -4   3  -9    1.24    0.65
  -4   3  -9    1.06    0.60
   4  -3   9    1.76    0.66
   4  -3   9    1.01    0.62
   4  -3   9    2.96    0.99
   5   2  -9    0.42    1.04
   5   2  -9    0.01    0.63
  -5  -2   9    0.72    0.75
  -5  -2   9    0.52    0.66
   4   2  -9   -0.78    0.74
   4   2  -9    0.15    0.52
  -4  -2   9    0.27    0.52
  -4  -2   9   -0.08    0.47
   3   2  -9    0.33    0.43
   3   2  -9    0.95    0.18
   3   2  -9    0.51    0.62
   3   2  -9    0.57    0.64
  -3  -2   9    1.33    0.65
  -3  -2   9    0.14    0.46
  -3  -2   9    0.15    0.40
  -3  -2   9    0.96    0.19
   2   2  -9    3.28    0.29
   2   2  -9    4.68    0.87
   2   2  -9    4.13    0.59
   2   2  -9    3.65    0.36
  -2  -2   9    4.28    0.36
  -2  -2   9    3.51    0.62
  -2  -2   9    3.54    0.28
  -2  -2   9    4.01    0.34
  -2  -2   9    4.60    0.87
   1   2  -9    0.24    0.44
   1   2  -9    0.34    0.30
   1   2  -9    0.14    0.21
   1   2  -9   -0.02    0.20
   1   2  -9    0.01    0.17
  -1  -2   9   -0.04    0.51
  -1  -2   9   -0.04    0.25
  -1  -2   9    0.06    0.18
  -1  -2   9    0.25    0.21
   0   2  -9    0.16    0.21
   0   2  -9    0.32    0.26
   0  -2   9   -0.05    0.28
   0  -2   9    0.16    0.20
   0  -2   9    0.28    0.54
  -1   2  -9   -0.06    0.24
  -1   2  -9   -0.02    0.28
  -1   2  -9   -0.16    0.56
   1  -2   9   -0.34    0.46
   1  -2   9    0.06    0.28
   1  -2   9   -0.18    0.26
   1  -2   9   -0.28    0.24
  -2   2  -9   46.84    1.81
  -2   2  -9   45.06    2.45
  -2   2  -9   47.56    1.73
   2  -2   9   43.86    2.52
   2  -2   9   47.72    1.69
   2  -2   9   46.59    1.65
   2  -2   9   46.24    1.67
  -3   2  -9    0.18    0.48
  -3   2  -9    0.62    0.59
  -3   2  -9    0.28    0.54
   3  -2   9    0.74    0.48
   3  -2   9    0.70    0.72
   3  -2   9    0.41    0.44
  -4   2  -9    0.03    0.63
  -4   2  -9    0.36    0.46
   4  -2   9    2.22    0.91
   4  -2   9    0.18    0.54
   4  -2   9    0.24    0.51
   5   1  -9   11.36    1.20
   5   1  -9    9.97    1.56
  -5  -1   9    7.54    1.47
   4   1  -9    0.94    0.59
   4   1  -9    0.50    0.76
  -4  -1   9    0.67    0.52
  -4  -1   9    0.77    0.24
  -4  -1   9    1.08    0.57
   3   1  -9    0.04    0.20
   3   1  -9   -0.22    0.52
   3   1  -9   -0.14    0.58
   3   1  -9    0.07    0.41
  -3  -1   9    0.58    0.45
  -3  -1   9    0.38    0.53
  -3  -1   9    0.30    0.21
  -3  -1   9   -0.25    0.45
   2   1  -9   56.22    1.88
   2   1  -9   55.32    1.53
   2   1  -9   53.97    2.55
   2   1  -9   44.96    1.48
  -2  -1   9   50.96    1.57
  -2  -1   9   54.75    1.54
  -2  -1   9   50.70    1.46
  -2  -1   9   56.33    2.53
  -2  -1   9   52.08    2.07
   1   1  -9    0.19    0.21
   1   1  -9    0.24    0.23
   1   1  -9    0.26    0.20
   1   1  -9    0.57    0.46
  -1  -1   9    0.37    0.24
  -1  -1   9    0.39    0.23
  -1  -1   9    0.38    0.21
  -1  -1   9    0.40    0.56
  -1  -1   9    0.36    0.21
  -1  -1   9    0.58    0.31
   0   1  -9   -0.05    0.50
   0   1  -9    0.08    0.22
   0   1  -9   -0.10    0.26
   0  -1   9   -0.07    0.21
   0  -1   9    0.01    0.48
   0  -1   9   -0.20    0.24
  -1   1  -9    1.97    0.71
  -1   1  -9    1.20    0.33
  -1   1  -9    1.28    0.45
   1  -1   9    1.68    0.68
   1  -1   9    0.80    0.33
   1  -1   9    1.50    0.35
  -2   1  -9    9.79    1.20
  -2   1  -9    9.62    0.76
  -2   1  -9   10.15    0.85
   2  -1   9   10.31    1.22
   2  -1   9   10.62    0.81
   2  -1   9   10.95    0.78
   2  -1   9    9.73    0.73
  -3   1  -9   23.28    1.26
  -3   1  -9   25.03    1.41
  -3   1  -9   23.75    2.01
   3  -1   9   24.68    1.91
   3  -1   9   26.78    1.32
   3  -1   9   24.55    1.24
  -4   1  -9    2.40    0.61
  -4   1  -9    3.61    0.86
   4  -1   9    2.15    0.61
   4  -1   9    4.21    1.03
   4  -1   9    1.30    0.63
   5   0  -9   20.04    1.90
   5   0  -9   19.92    1.43
  -5   0   9   13.23    1.88
  -5   0   9   16.59    1.67
   4   0  -9   23.95    1.69
   4   0  -9   25.02    1.39
   4   0  -9   23.40    0.91
  -4   0   9   23.46    1.60
  -4   0   9   25.71    1.01
  -4   0   9   24.85    1.47
   3   0  -9    1.40    0.31
   3   0  -9    1.69    0.74
   3   0  -9    1.44    0.60
   3   0  -9    1.63    0.53
  -3   0   9    1.18    0.52
  -3   0   9    1.30    0.30
  -3   0   9    1.03    0.60
  -3   0   9    0.46    0.51
   2   0  -9    3.01    0.56
   2   0  -9    2.35    0.67
   2   0  -9    1.62    0.28
   2   0  -9    1.92    0.33
   2   0  -9    1.66    0.31
  -2   0   9    1.62    0.31
  -2   0   9    2.21    0.47
  -2   0   9    1.48    0.30
  -2   0   9    1.59    0.63
  -2   0   9    1.11    0.41
  -2   0   9    1.48    0.27
   1   0  -9   92.43    2.57
   1   0  -9   89.77    2.47
   1   0  -9   87.36    3.63
  -1   0   9   93.21    3.74
  -1   0   9   89.30    2.48
  -1   0   9   93.21    2.45
  -1   0   9   84.85    2.96
  -1   0   9   88.08    3.01
   0   0  -9    8.79    0.59
   0   0  -9    9.22    1.15
   0   0  -9    9.09    0.67
   0   0   9    9.00    0.98
   0   0   9    9.38    0.59
   0   0   9    8.70    0.73
   0   0   9    8.71    0.58
  -1   0  -9    3.58    0.56
  -1   0  -9    3.53    0.87
  -1   0  -9    3.27    0.47
   1   0   9    4.61    0.92
   1   0   9    4.05    0.52
   1   0   9    4.06    0.55
  -2   0  -9   20.68    1.68
  -2   0  -9   22.95    1.16
  -2   0  -9   20.63    1.19
   2   0   9   21.79    1.09
   2   0   9   20.91    1.65
   2   0   9   24.26    1.14
  -3   0  -9   49.35    2.09
  -3   0  -9   49.96    1.93
   3   0   9   51.61    1.92
   3   0   9   54.96    2.53
   3   0   9   52.83    3.01
  -4   0  -9    0.03    0.60
   4   0   9    1.35    0.86
   5  -1  -9    0.56    0.60
  -5   1   9    0.47    0.66
   4  -1  -9   21.66    0.96
   4  -1  -9   23.74    1.73
   4  -1  -9   20.71    1.33
  -4   1   9   21.54    1.40
  -4   1   9   24.76    1.07
  -4   1   9   24.78    1.67
   3  -1  -9   31.85    1.66
   3  -1  -9   33.25    1.56
   3  -1  -9   32.29    2.00
   3  -1  -9   32.70    1.20
  -3   1   9   31.50    1.70
  -3   1   9   33.69    1.24
  -3   1   9   34.85    1.70
   2  -1  -9   19.28    1.33
   2  -1  -9   19.14    1.07
   2  -1  -9   18.78    0.88
   2  -1  -9   19.24    0.82
   2  -1  -9   20.80    0.88
   2  -1  -9   19.01    0.98
  -2   1   9   19.76    0.97
  -2   1   9   20.04    0.84
  -2   1   9   18.92    0.86
  -2   1   9   19.61    1.18
  -2   1   9   18.86    1.17
  -2   1   9   18.73    1.16
   1  -1  -9   27.74    1.15
   1  -1  -9   25.18    1.04
   1  -1  -9   26.02    1.52
  -1   1   9   27.24    1.49
  -1   1   9   26.38    1.33
  -1   1   9   26.38    1.02
  -1   1   9   24.89    1.04
   0  -1  -9   40.71    1.48
   0  -1  -9   45.87    1.65
   0   1   9   43.28    1.47
   0   1   9   44.22    1.78
   0   1   9   43.31    2.17
   0   1   9   40.27    1.46
  -1  -1  -9    9.40    0.78
  -1  -1  -9   11.48    1.05
  -1  -1  -9    8.73    1.42
  -1  -1  -9    8.30    0.67
   1   1   9    8.76    0.62
   1   1   9    9.03    0.69
   1   1   9    8.09    0.97
   1   1   9    8.96    0.67
   1   1   9    9.05    0.78
  -2  -1  -9   16.93    1.01
  -2  -1  -9   17.56    1.64
  -2  -1  -9   17.41    1.13
   2   1   9   17.25    1.17
   2   1   9   17.94    1.02
   2   1   9   16.52    1.52
   2   1   9   17.26    1.02
   2   1   9   17.75    1.01
  -3  -1  -9    3.17    0.68
  -3  -1  -9    1.98    0.89
  -3  -1  -9    2.09    0.66
   3   1   9    3.23    0.80
   3   1   9    2.15    0.49
   3   1   9    2.47    0.64
  -4  -1  -9    5.62    0.95
   4   1   9    6.75    0.90
   4   1   9    9.59    1.24
   5  -2  -9    1.66    0.94
   5  -2  -9    1.84    0.76
   5  -2  -9    1.03    0.39
  -5   2   9    1.72    0.87
  -5   2   9    1.33    0.50
   4  -2  -9    0.50    0.37
   4  -2  -9    1.24    0.72
   4  -2  -9    0.67    0.60
  -4   2   9    0.06    0.56
  -4   2   9    0.12    0.56
  -4   2   9    0.61    0.39
   3  -2  -9   57.06    1.83
   3  -2  -9   55.13    2.18
   3  -2  -9   52.36    2.72
   3  -2  -9   54.95    2.34
  -3   2   9   55.89    2.42
  -3   2   9   57.98    2.32
  -3   2   9   58.77    1.90
   2  -2  -9    2.91    0.48
   2  -2  -9    1.92    0.39
   2  -2  -9    2.24    0.44
   2  -2  -9    2.88    0.65
  -2   2   9    1.84    0.53
  -2   2   9    2.65    0.43
  -2   2   9    2.25    0.51
  -2   2   9    1.82    0.37
   1  -2  -9    7.29    0.68
   1  -2  -9    6.29    0.80
   1  -2  -9    6.22    0.54
  -1   2   9    6.36    0.70
  -1   2   9    6.47    0.60
  -1   2   9    5.73    0.76
  -1   2   9    5.47    0.52
  -1   2   9    6.35    0.72
   0  -2  -9    4.52    0.52
   0  -2  -9    2.58    0.78
   0  -2  -9    4.43    0.63
   0   2   9    3.69    0.50
   0   2   9    4.45    0.65
   0   2   9    4.19    0.53
   0   2   9    4.58    0.75
  -1  -2  -9    1.17    0.45
  -1  -2  -9    1.57    0.55
  -1  -2  -9    1.23    0.47
  -1  -2  -9    0.66    0.83
   1   2   9    0.81    0.38
   1   2   9    1.30    0.33
   1   2   9    1.46    0.43
   1   2   9    0.76    0.42
   1   2   9    1.12    0.66
  -2  -2  -9    0.01    0.44
  -2  -2  -9   -0.06    0.46
  -2  -2  -9   -0.54    0.71
   2   2   9    0.61    0.46
   2   2   9   -0.47    0.44
   2   2   9   -0.04    0.39
   2   2   9   -0.74    0.33
  -3  -2  -9    3.43    0.68
  -3  -2  -9    3.93    0.79
   3   2   9    4.14    0.86
   3   2   9    3.61    0.67
   3   2   9    4.15    0.64
   3   2   9    3.54    0.68
  -4  -2  -9   10.55    1.15
   4   2   9   15.43    1.54
   4   2   9   11.18    1.07
   5  -3  -9   -0.04    0.37
   4  -3  -9    1.87    0.70
   4  -3  -9    1.79    0.48
  -4   3   9    0.62    0.64
  -4   3   9    0.98    0.58
  -4   3   9    1.90    0.53
   3  -3  -9    7.60    0.98
   3  -3  -9    6.92    0.81
   3  -3  -9    8.06    0.72
  -3   3   9    8.99    0.75
  -3   3   9    4.95    0.81
  -3   3   9    8.31    1.05
   2  -3  -9   33.06    1.33
   2  -3  -9   32.42    1.77
   2  -3  -9   33.00    1.40
  -2   3   9   32.46    1.71
  -2   3   9   34.93    1.35
  -2   3   9   34.39    1.67
  -2   3   9   32.79    1.36
   1  -3  -9   11.30    0.82
   1  -3  -9   10.94    0.76
   1  -3  -9   12.12    1.22
   1  -3  -9   10.76    0.94
  -1   3   9   10.70    0.73
  -1   3   9   10.78    0.77
  -1   3   9    9.97    0.98
  -1   3   9   11.71    0.88
   0  -3  -9    0.07    0.30
   0  -3  -9   -0.49    0.77
   0  -3  -9    0.46    0.45
   0   3   9    1.07    0.36
   0   3   9    0.28    0.38
   0   3   9    0.33    0.37
   0   3   9    0.65    0.28
  -1  -3  -9    4.99    0.70
  -1  -3  -9    4.25    0.71
  -1  -3  -9    4.56    1.14
  -1  -3  -9    5.28    1.11
   1   3   9    4.04    0.62
   1   3   9    4.31    0.65
   1   3   9    4.05    0.64
  -2  -3  -9   23.26    1.27
  -2  -3  -9   19.40    2.05
  -2  -3  -9   22.07    1.40
   2   3   9   23.88    1.29
   2   3   9   20.41    1.17
   2   3   9   23.54    1.25
   2   3   9   20.86    1.30
  -3  -3  -9    4.50    0.76
  -3  -3  -9    3.94    0.79
   3   3   9    5.65    0.75
   3   3   9    3.81    0.69
   3   3   9    3.92    0.65
  -4  -3  -9    0.73    0.73
   4   3   9   -0.39    0.53
   4  -4  -9   -0.67    0.49
   4  -4  -9    0.02    0.43
  -4   4   9   -0.45    0.50
  -4   4   9   -0.22    0.43
  -4   4   9   -0.23    0.61
   3  -4  -9    5.72    1.00
   3  -4  -9    6.05    0.71
  -3   4   9    5.75    0.76
  -3   4   9    4.80    0.87
  -3   4   9    4.14    0.76
   2  -4  -9   42.55    2.07
   2  -4  -9   44.04    1.75
   2  -4  -9   44.76    1.67
  -2   4   9   41.63    1.98
  -2   4   9   42.94    1.63
  -2   4   9   43.93    2.03
  -2   4   9   44.06    1.68
   1  -4  -9    0.06    0.79
   1  -4  -9   -0.08    0.36
   1  -4  -9   -0.02    0.43
   1  -4  -9    0.09    0.35
  -1   4   9   -0.17    0.28
  -1   4   9   -0.11    0.39
  -1   4   9    0.02    0.44
  -1   4   9    0.01    0.33
   0  -4  -9    3.42    0.55
   0  -4  -9    2.72    1.17
   0  -4  -9    4.52    0.72
   0   4   9    5.29    0.68
   0   4   9    3.90    0.68
   0   4   9    4.58    0.64
   0   4   9    4.60    0.60
  -1  -4  -9   -0.15    0.45
  -1  -4  -9   -1.37    0.86
  -1  -4  -9    0.16    0.48
  -1  -4  -9    1.35    0.86
   1   4   9   -0.25    0.45
   1   4   9    0.45    0.46
   1   4   9    0.37    0.45
  -2  -4  -9   -0.19    0.46
  -2  -4  -9   -1.75    0.90
   2   4   9   -0.45    0.43
   2   4   9    0.05    0.49
  -3  -4  -9    3.03    0.71
  -3  -4  -9    3.49    0.81
   3   4   9    1.72    0.56
   3   4   9    2.83    0.69
   3   4   9    3.39    0.65
   4  -5  -9    4.22    0.75
   4  -5  -9    4.30    0.87
  -4   5   9    2.74    0.75
  -4   5   9    3.12    0.92
  -4   5   9    3.02    0.69
   3  -5  -9    0.98    0.76
   3  -5  -9    2.59    0.61
  -3   5   9    1.12    0.71
  -3   5   9    2.42    0.65
  -3   5   9    0.84    0.59
   2  -5  -9   -0.02    0.45
   2  -5  -9   -0.58    0.33
  -2   5   9   -0.05    0.49
  -2   5   9   -0.46    0.44
  -2   5   9   -0.02    0.42
  -2   5   9    0.09    0.39
   1  -5  -9   15.97    1.04
   1  -5  -9   15.93    1.17
  -1   5   9   14.59    1.20
  -1   5   9   14.17    1.07
  -1   5   9   15.37    1.01
  -1   5   9   14.35    1.03
   0  -5  -9   -0.11    0.52
   0  -5  -9   -0.20    0.42
   0   5   9   -0.15    0.37
   0   5   9   -0.59    0.39
   0   5   9    0.41    0.28
   0   5   9   -0.25    0.43
  -1  -5  -9    3.32    0.68
  -1  -5  -9    6.46    1.49
  -1  -5  -9    3.68    0.81
  -1  -5  -9    1.59    1.10
   1   5   9    4.47    0.75
   1   5   9    3.42    0.61
   1   5   9    3.42    0.65
  -2  -5  -9   -0.02    1.19
  -2  -5  -9    3.23    0.70
  -2  -5  -9    2.86    0.75
   2   5   9    3.52    0.72
   2   5   9    3.89    0.73
   2   5   9    3.33    0.70
  -3  -5  -9    0.83    0.75
   3   5   9    1.07    0.62
   4  -6  -9    6.38    1.04
   4  -6  -9    6.87    0.91
  -4   6   9    7.44    1.25
  -4   6   9    7.81    1.03
  -4   6   9    7.16    1.02
   3  -6  -9   -0.44    0.74
   3  -6  -9    1.35    0.55
  -3   6   9    1.03    0.68
  -3   6   9    0.50    0.66
  -3   6   9    0.76    0.53
   2  -6  -9    8.23    0.96
   2  -6  -9    9.00    0.93
  -2   6   9    8.93    1.16
  -2   6   9    9.76    0.90
  -2   6   9    7.79    1.00
  -2   6   9    7.67    0.86
   1  -6  -9   13.49    1.04
   1  -6  -9   13.47    1.09
  -1   6   9   12.35    1.18
  -1   6   9   13.28    1.00
  -1   6   9   13.13    0.99
  -1   6   9   12.73    1.09
   0  -6  -9    0.74    0.61
   0  -6  -9    1.04    0.53
   0   6   9    0.30    0.49
   0   6   9    0.54    0.51
   0   6   9    0.19    0.47
  -1  -6  -9   -0.01    0.47
  -1  -6  -9    1.08    1.23
  -1  -6  -9   -0.06    0.49
   1   6   9   -0.25    0.51
   1   6   9    0.63    0.56
   1   6   9   -0.15    0.41
  -2  -6  -9    1.33    0.70
  -3  -6  -9    2.09    0.76
   3   6   9    1.74    0.66
   3  -7  -9   17.31    1.25
  -3   7   9   16.06    1.22
  -3   7   9   14.17    1.47
  -3   7   9   15.42    1.38
   2  -7  -9   -0.30    0.49
   2  -7  -9    0.03    0.55
  -2   7   9    0.08    0.47
  -2   7   9   -0.02    0.46
  -2   7   9   -0.31    0.45
  -2   7   9   -0.27    0.53
   1  -7  -9    7.61    1.04
   1  -7  -9    7.50    0.93
  -1   7   9    6.82    0.88
  -1   7   9    8.09    0.90
  -1   7   9    8.54    1.09
  -1   7   9    7.60    0.89
   0  -7  -9   12.11    1.08
   0  -7  -9   15.00    1.30
   0   7   9   13.39    1.13
   0   7   9   12.89    1.13
   0   7   9   13.34    1.25
  -1  -7  -9    0.49    0.51
  -1  -7  -9   -1.20    1.54
  -1  -7  -9    0.79    0.62
   1   7   9    0.36    0.58
   1   7   9   -0.31    0.44
   1   7   9    0.24    0.53
  -2  -7  -9    5.34    0.86
  -2  -7  -9    6.83    1.05
   2   7   9    8.78    1.15
   2   7   9    6.26    0.91
   2   7   9    6.47    0.93
   3  -8  -9    0.07    0.58
  -3   8   9    0.39    0.56
  -3   8   9   -0.27    0.67
  -3   8   9   -0.07    0.57
   2  -8  -9    4.94    0.89
   2  -8  -9    4.87    0.82
  -2   8   9    6.79    1.00
  -2   8   9    5.74    1.01
  -2   8   9    6.18    0.95
  -2   8   9    6.64    0.91
   1  -8  -9    0.07    0.53
   1  -8  -9    0.29    0.50
  -1   8   9   -0.02    0.55
  -1   8   9   -0.38    0.61
  -1   8   9   -0.36    0.44
   0  -8  -9    7.08    1.10
   0  -8  -9    4.37    0.79
   0   8   9    5.72    0.85
   0   8   9    6.40    0.94
   0   8   9    7.30    1.03
  -1  -8  -9    1.59    0.78
  -1  -8  -9    1.11    0.67
   1   8   9    1.24    0.65
   1   8   9    0.75    0.61
   1   8   9    0.71    0.62
   2  -9  -9   -0.29    0.61
   1  -9  -9   -0.56    0.51
   1  -9  -9    0.08    0.66
  -1   9   9    0.66    0.62
  -1   9   9    1.09    0.76
  -1   9   9    0.42    0.57
   0  -9  -9   -0.63    0.54
   0  -9  -9   -0.11    0.57
   0   9   9   -0.69    0.62
   0   9   9   -0.72    0.52
   0   9   9   -0.59    0.53
  -1 -12  10    0.75    0.50
   0  12 -10    5.47    0.86
   0 -12  10    5.55    0.86
   0 -12  10    5.20    1.75
  -1  12 -10    1.14    0.61
   1 -12  10    0.63    0.62
   1 -12  10    0.81    1.48
  -2  12 -10    0.27    0.71
   2 -12  10    0.81    0.71
   2 -12  10   -2.74    1.31
   2 -12  10    1.52    1.96
  -2 -11  10    2.97    0.57
  -2 -11  10    1.64    2.08
   1  11 -10    2.07    0.69
  -1 -11  10    2.68    1.37
  -1 -11  10    1.09    0.49
   0  11 -10    4.97    0.99
   0  11 -10    7.00    0.87
   0 -11  10    7.72    1.96
   0 -11  10    5.93    0.82
  -1  11 -10   -0.15    0.50
   1 -11  10   -1.63    1.13
   1 -11  10    0.50    0.59
  -2  11 -10    1.59    0.64
  -2  11 -10    0.55    0.55
   2 -11  10    1.13    0.69
   2 -11  10   -2.41    1.29
   2 -11  10    2.37    1.69
   2 -11  10    1.48    0.64
   3  10 -10    3.18    0.86
   2  10 -10    7.87    1.13
  -2 -10  10    4.04    1.93
   1  10 -10   -0.19    0.32
   1  10 -10    0.36    0.52
  -1 -10  10   -0.61    0.34
  -1 -10  10    0.12    0.90
   0  10 -10    4.29    0.67
   0  10 -10    3.09    0.88
   0  10 -10    3.21    0.67
   0 -10  10    2.30    1.19
   0 -10  10    4.48    0.70
  -1  10 -10    8.75    1.00
  -1  10 -10    5.08    0.77
   1 -10  10    7.52    0.92
   1 -10  10    8.51    1.88
   1 -10  10    8.23    0.85
  -2  10 -10   -0.20    0.49
  -2  10 -10    0.13    0.48
   2 -10  10   -0.50    0.56
   2 -10  10   -1.89    1.12
   2 -10  10    1.21    1.21
   2 -10  10    0.20    0.47
  -3  10 -10    2.01    0.72
  -3  10 -10    1.07    0.60
   3 -10  10   -1.14    1.07
   3 -10  10    0.97    0.62
   3 -10  10    0.75    0.61
   3   9 -10   12.53    1.46
   2   9 -10    0.21    0.54
   2   9 -10    0.64    0.57
   2   9 -10    0.25    0.24
  -2  -9  10   -0.03    0.26
  -2  -9  10   -0.02    1.23
   1   9 -10    3.81    0.93
   1   9 -10    3.41    0.53
  -1  -9  10    3.50    0.53
  -1  -9  10    3.61    1.24
   0   9 -10    7.01    1.18
   0   9 -10    7.05    0.78
   0  -9  10    2.69    2.11
   0  -9  10   10.63    1.91
   0  -9  10    6.17    0.68
  -1   9 -10    1.43    0.54
  -1   9 -10    1.46    0.56
   1  -9  10    1.85    1.23
   1  -9  10   -0.33    1.67
   1  -9  10    1.64    0.55
   1  -9  10    1.18    0.51
  -2   9 -10    0.26    0.48
  -2   9 -10    0.09    0.52
   2  -9  10   -0.09    0.46
   2  -9  10    0.17    0.43
   2  -9  10    1.38    1.10
  -3   9 -10    0.26    0.67
  -3   9 -10    0.50    0.62
  -3   9 -10   -1.21    0.66
   3  -9  10   -0.44    1.06
   3  -9  10    0.74    0.58
   3  -9  10   -0.10    0.55
   3   8 -10    0.98    0.72
   3   8 -10    0.31    0.58
   2   8 -10   21.44    1.67
   2   8 -10   19.11    1.31
   2   8 -10   19.30    0.82
  -2  -8  10   21.72    2.01
  -2  -8  10   20.48    0.85
  -2  -8  10   24.27    2.89
   1   8 -10   12.05    0.76
   1   8 -10   12.26    1.26
   1   8 -10   11.51    0.95
  -1  -8  10   10.00    2.03
  -1  -8  10   11.61    0.72
  -1  -8  10   11.23    1.52
   0   8 -10   -0.50    0.31
   0   8 -10   -0.40    0.64
   0   8 -10   -0.90    0.33
   0  -8  10   -0.53    0.32
   0  -8  10   -1.45    1.49
   0  -8  10   -0.59    0.31
   0  -8  10   -0.90    0.76
  -1   8 -10   20.54    1.03
  -1   8 -10   19.91    1.16
  -1   8 -10   19.98    1.11
  -1   8 -10   14.94    1.45
   1  -8  10   17.81    2.91
   1  -8  10   20.00    1.09
   1  -8  10   18.17    1.08
   1  -8  10   20.93    2.08
  -2   8 -10   -0.66    0.48
  -2   8 -10   -0.06    0.42
  -2   8 -10   -0.58    0.65
   2  -8  10   -0.43    0.45
   2  -8  10   -0.42    0.49
   2  -8  10   -0.44    1.00
  -3   8 -10    1.62    0.64
  -3   8 -10    2.06    0.63
  -3   8 -10    0.11    0.66
   3  -8  10    1.60    0.57
   3  -8  10    0.75    1.10
   3  -8  10    1.00    0.63
  -4   8 -10    2.60    0.91
  -4   8 -10    3.34    0.84
   4  -8  10    4.41    1.17
   4  -8  10    2.13    0.69
   4  -8  10    2.32    0.73
   4   7 -10    0.77    0.68
  -4  -7  10    1.28    0.72
  -4  -7  10    1.06    0.57
   3   7 -10   11.18    1.40
   3   7 -10   11.61    1.15
   2   7 -10    3.61    0.87
   2   7 -10    2.26    0.31
   2   7 -10    2.33    0.62
  -2  -7  10    2.30    1.07
  -2  -7  10    2.47    0.34
  -2  -7  10    2.10    1.14
   1   7 -10   10.62    1.18
   1   7 -10   10.74    0.86
   1   7 -10    9.49    0.67
  -1  -7  10    9.87    2.22
  -1  -7  10    9.11    0.66
  -1  -7  10    8.99    1.35
   0   7 -10   10.88    0.76
   0   7 -10   10.78    1.29
   0   7 -10   12.13    0.81
   0   7 -10    9.83    0.75
   0  -7  10    9.49    0.72
   0  -7  10   10.49    0.76
   0  -7  10   11.26    1.45
   0  -7  10    8.85    1.84
  -1   7 -10    0.11    0.40
  -1   7 -10   -0.68    0.25
  -1   7 -10   -0.19    0.40
   1  -7  10    0.06    0.36
   1  -7  10   -0.06    0.36
   1  -7  10    0.31    0.86
   1  -7  10    0.00    1.05
  -2   7 -10   22.55    1.31
  -2   7 -10   19.73    1.17
   2  -7  10   20.99    1.20
   2  -7  10   20.65    2.04
   2  -7  10   20.82    1.24
  -3   7 -10   -0.28    0.51
  -3   7 -10    0.64    0.54
  -3   7 -10   -0.09    0.54
   3  -7  10    0.76    0.54
   3  -7  10    0.74    0.59
   3  -7  10   -0.58    0.85
  -4   7 -10    0.75    0.67
  -4   7 -10   -0.89    0.63
  -4   7 -10    1.97    0.73
   4  -7  10   -0.20    0.54
   4  -7  10    3.39    1.03
   4  -7  10    0.86    0.65
  -4  -6  10    1.81    0.68
  -4  -6  10    0.76    0.57
  -4  -6  10    0.56    0.59
   3   6 -10   10.39    1.34
   2   6 -10   21.72    1.25
   2   6 -10   21.88    1.65
   2   6 -10   22.26    0.74
   2   6 -10   21.59    1.10
  -2  -6  10   22.64    1.95
  -2  -6  10   21.39    2.41
  -2  -6  10   21.72    0.76
   1   6 -10   12.02    0.66
   1   6 -10   11.51    0.69
   1   6 -10   13.12    0.90
   1   6 -10   12.56    0.69
   1   6 -10   12.22    1.23
  -1  -6  10   13.42    1.42
  -1  -6  10   12.53    0.69
  -1  -6  10   10.99    1.99
   0   6 -10    3.20    0.51
   0   6 -10    2.18    0.44
   0   6 -10    2.77    0.50
   0  -6  10    1.92    1.20
   0  -6  10    3.13    1.01
   0  -6  10    2.32    0.42
   0  -6  10    1.95    0.42
  -1   6 -10    3.72    0.63
  -1   6 -10    2.14    0.79
  -1   6 -10    3.24    0.56
   1  -6  10    3.43    0.52
   1  -6  10    3.07    1.07
   1  -6  10    3.81    1.06
   1  -6  10    3.26    0.53
  -2   6 -10   -0.28    0.39
  -2   6 -10   -0.17    0.49
  -2   6 -10   -0.12    0.62
   2  -6  10   -0.55    0.38
   2  -6  10   -0.56    0.41
   2  -6  10   -0.56    0.80
   2  -6  10   -0.24    0.35
  -3   6 -10   25.67    1.47
  -3   6 -10   26.59    1.54
  -3   6 -10   23.73    1.51
   3  -6  10   26.83    1.41
   3  -6  10   25.94    1.44
   3  -6  10   23.64    2.07
  -4   6 -10    2.86    0.77
  -4   6 -10    2.61    0.79
   4  -6  10    2.28    0.76
   4  -6  10    3.17    1.09
   4  -6  10    2.24    0.67
  -4  -5  10    0.44    0.55
  -4  -5  10   -0.06    0.60
  -4  -5  10    0.02    0.48
   3   5 -10    2.97    0.96
   3   5 -10    2.13    0.62
  -3  -5  10    2.10    0.65
  -3  -5  10    3.03    1.02
   2   5 -10    3.05    0.88
   2   5 -10    2.55    0.55
   2   5 -10    2.47    0.28
  -2  -5  10    2.75    0.94
  -2  -5  10    2.34    0.92
  -2  -5  10    2.04    0.65
   1   5 -10    7.68    0.52
   1   5 -10    7.26    0.57
   1   5 -10    6.78    0.46
   1   5 -10    8.16    1.03
   1   5 -10    6.91    0.53
  -1  -5  10    6.22    0.83
  -1  -5  10    6.93    1.14
  -1  -5  10    7.52    1.55
  -1  -5  10    6.79    0.49
  -1  -5  10    7.35    0.52
  -1  -5  10    7.18    0.55
   0   5 -10   -0.42    0.23
   0   5 -10   -0.14    0.27
   0   5 -10    0.07    0.18
   0  -5  10   -0.17    0.86
   0  -5  10    0.30    0.34
   0  -5  10    0.38    0.73
   0  -5  10   -0.53    0.22
   0  -5  10   -0.34    0.24
  -1   5 -10    4.00    0.64
  -1   5 -10    2.41    0.80
  -1   5 -10    2.86    0.52
  -1   5 -10    2.69    0.25
   1  -5  10    2.94    0.94
   1  -5  10    3.73    0.83
   1  -5  10    3.20    0.49
   1  -5  10    3.56    0.53
   1  -5  10    2.39    0.52
  -2   5 -10    6.18    0.80
  -2   5 -10    4.22    0.95
  -2   5 -10    6.66    0.77
   2  -5  10    8.02    1.47
   2  -5  10    7.27    0.83
   2  -5  10    5.87    0.68
   2  -5  10    6.17    0.71
  -3   5 -10   13.05    1.15
  -3   5 -10   11.56    0.98
   3  -5  10   11.04    1.49
   3  -5  10   11.56    0.95
   3  -5  10   12.72    0.99
  -4   5 -10    0.90    0.65
  -4   5 -10    1.19    0.60
   4  -5  10    1.24    0.87
   4  -5  10    0.58    0.54
   4  -5  10   -0.01    0.59
   4   4 -10    2.19    0.89
   4   4 -10    2.73    0.77
  -4  -4  10    1.12    0.59
  -4  -4  10    1.73    0.62
   3   4 -10    0.23    0.47
   3   4 -10    0.08    0.57
  -3  -4  10   -0.18    0.51
  -3  -4  10    0.43    0.67
   2   4 -10    2.80    0.55
   2   4 -10    3.28    0.31
   2   4 -10    2.78    0.75
   2   4 -10    3.24    0.28
  -2  -4  10    2.80    0.61
  -2  -4  10    3.53    0.94
  -2  -4  10    3.24    0.84
   1   4 -10   10.48    0.59
   1   4 -10   10.51    1.11
   1   4 -10   10.59    0.59
   1   4 -10   10.32    0.53
   1   4 -10   11.01    0.67
  -1  -4  10    9.37    0.88
  -1  -4  10   10.61    0.58
  -1  -4  10    9.43    1.41
  -1  -4  10    9.61    1.17
  -1  -4  10    9.87    0.57
   0   4 -10    9.80    0.64
   0   4 -10    9.60    0.54
   0   4 -10   10.09    0.69
   0  -4  10    9.59    0.63
   0  -4  10    9.94    1.31
   0  -4  10    9.70    0.61
   0  -4  10    8.85    1.22
   0  -4  10    9.45    0.82
  -1   4 -10   -0.14    0.30
  -1   4 -10    0.16    0.32
  -1   4 -10    0.00    0.66
   1  -4  10    0.25    0.33
   1  -4  10    0.01    0.69
   1  -4  10    0.01    0.31
   1  -4  10   -0.01    0.28
  -2   4 -10    7.72    0.80
  -2   4 -10    7.61    0.80
  -2   4 -10    8.06    1.21
   2  -4  10    7.80    1.27
   2  -4  10    7.34    0.74
   2  -4  10    6.82    0.73
   2  -4  10    7.48    0.73
  -3   4 -10   -0.48    0.50
  -3   4 -10   -0.28    0.49
  -3   4 -10   -0.23    0.49
   3  -4  10   -0.52    0.48
   3  -4  10    0.00    0.77
   3  -4  10   -0.47    0.50
  -4   4 -10   16.70    1.30
  -4   4 -10   17.64    1.34
   4  -4  10   17.89    1.80
   4  -4  10   16.71    1.28
   4  -4  10   17.22    1.31
   5   3 -10    3.43    0.89
  -5  -3  10    2.45    0.76
  -5  -3  10    1.77    0.82
   4   3 -10    0.77    1.01
   4   3 -10    1.03    0.55
   4   3 -10    2.53    0.89
  -4  -3  10    1.26    0.57
  -4  -3  10    1.42    0.63
   3   3 -10    2.44    0.84
   3   3 -10    2.68    0.58
  -3  -3  10    2.87    0.21
  -3  -3  10    4.16    1.03
  -3  -3  10    1.73    0.66
   2   3 -10    1.47    0.66
   2   3 -10    1.02    0.23
   2   3 -10    1.06    0.43
  -2  -3  10    1.00    0.23
  -2  -3  10    1.23    0.51
  -2  -3  10    1.45    0.53
  -2  -3  10    0.61    0.66
   1   3 -10    3.27    0.48
   1   3 -10    2.60    0.32
   1   3 -10    2.87    0.38
   1   3 -10    2.82    0.37
   1   3 -10    2.80    0.72
  -1  -3  10    3.14    0.88
  -1  -3  10    2.47    0.34
  -1  -3  10    1.88    0.65
  -1  -3  10    2.48    0.36
  -1  -3  10    2.55    0.57
  -1  -3  10    2.70    0.33
   0   3 -10   -0.25    0.22
   0   3 -10   -0.36    0.25
   0  -3  10   -0.30    0.26
   0  -3  10    0.08    0.61
   0  -3  10   -0.25    0.23
   0  -3  10   -0.14    0.24
  -1   3 -10   19.62    1.67
  -1   3 -10   18.49    0.97
  -1   3 -10   19.31    1.03
   1  -3  10   20.95    0.96
   1  -3  10   20.81    0.96
   1  -3  10   18.13    1.55
   1  -3  10   20.49    1.11
  -2   3 -10    3.55    0.64
  -2   3 -10    3.06    0.83
  -2   3 -10    3.80    0.70
   2  -3  10    3.72    0.59
   2  -3  10    3.73    1.06
   2  -3  10    2.87    0.48
   2  -3  10    3.88    0.66
  -3   3 -10   18.10    1.64
  -3   3 -10   18.81    1.31
  -3   3 -10   18.01    1.22
   3  -3  10   17.78    1.11
   3  -3  10   19.06    1.76
   3  -3  10   18.54    1.14
  -4   3 -10   19.06    1.51
  -4   3 -10   19.47    1.36
   4  -3  10   21.77    1.99
   4  -3  10   19.11    1.25
   4  -3  10   19.00    1.25
   5   2 -10    1.75    0.80
  -5  -2  10    0.54    0.69
  -5  -2  10    1.10    0.70
   4   2 -10    1.67    0.64
   4   2 -10    0.81    0.94
  -4  -2  10    1.20    0.61
  -4  -2  10    0.70    0.57
   3   2 -10   -0.77    0.60
   3   2 -10   -0.39    0.38
   3   2 -10    0.09    0.57
   3   2 -10   -0.21    0.16
  -3  -2  10   -0.35    0.41
  -3  -2  10   -1.10    0.41
  -3  -2  10    0.42    0.61
  -3  -2  10    0.06    0.18
   2   2 -10   -0.03    0.11
   2   2 -10    0.15    0.50
   2   2 -10    0.07    0.23
   2   2 -10    0.20    0.20
   2   2 -10    0.35    0.38
  -2  -2  10    0.54    0.42
  -2  -2  10    0.31    0.21
  -2  -2  10    0.74    0.68
   1   2 -10    2.29    0.32
   1   2 -10    2.14    0.38
   1   2 -10    1.97    0.35
   1   2 -10    2.96    0.50
   1   2 -10    2.56    0.71
  -1  -2  10    1.90    0.49
  -1  -2  10    2.29    0.36
  -1  -2  10    2.43    0.82
  -1  -2  10    2.33    0.34
   0   2 -10    1.12    0.37
   0   2 -10    1.06    0.31
   0  -2  10    0.90    0.27
   0  -2  10    0.65    0.66
   0  -2  10    0.31    0.32
  -1   2 -10    9.76    0.69
  -1   2 -10   10.72    0.83
  -1   2 -10   11.57    1.46
   1  -2  10   10.84    0.75
   1  -2  10   10.64    0.70
   1  -2  10    9.04    1.16
   1  -2  10    9.98    0.78
  -2   2 -10   41.32    1.75
  -2   2 -10   43.18    1.66
  -2   2 -10   41.24    2.52
   2  -2  10   41.28    2.51
   2  -2  10   42.41    1.62
   2  -2  10   44.29    1.69
   2  -2  10   42.77    1.61
  -3   2 -10    0.54    0.51
  -3   2 -10   -0.31    0.54
   3  -2  10    0.21    0.49
   3  -2  10    1.32    0.58
   3  -2  10    1.23    0.85
  -4   2 -10    4.05    0.88
  -4   2 -10    4.52    0.87
   4  -2  10    4.51    0.87
   4  -2  10    4.09    0.84
   5   1 -10    5.91    1.40
   5   1 -10    5.97    1.01
  -5  -1  10    3.82    0.91
   4   1 -10    1.13    0.61
   4   1 -10   -0.11    0.71
  -4  -1  10    0.47    0.55
  -4  -1  10    0.10    0.51
   3   1 -10    0.02    0.23
   3   1 -10   -0.17    0.61
   3   1 -10    0.43    0.49
   3   1 -10   -0.07    0.60
  -3  -1  10   -0.12    0.40
  -3  -1  10    0.37    0.24
  -3  -1  10    0.58    0.65
   2   1 -10   46.15    1.49
   2   1 -10   48.40    2.44
   2   1 -10   44.34    1.45
   2   1 -10   48.69    1.80
   2   1 -10   49.64    1.47
  -2  -1  10   49.39    2.42
  -2  -1  10   49.26    1.48
  -2  -1  10   44.78    1.39
  -2  -1  10   49.57    2.04
   1   1 -10   15.96    0.76
   1   1 -10   13.73    0.72
   1   1 -10   14.95    1.24
   1   1 -10   14.97    0.80
  -1  -1  10   16.40    0.75
  -1  -1  10   16.44    0.77
  -1  -1  10   15.18    0.80
  -1  -1  10   15.26    0.87
  -1  -1  10   16.18    1.10
  -1  -1  10   16.71    1.36
   0   1 -10    2.26    0.38
   0   1 -10    2.82    0.51
   0  -1  10    2.34    0.51
   0  -1  10    3.55    0.83
   0  -1  10    2.73    0.42
  -1   1 -10    3.52    0.93
  -1   1 -10    4.60    0.64
  -1   1 -10    4.91    0.58
  -1   1 -10    4.56    0.91
   1  -1  10    5.18    1.02
   1  -1  10    4.65    0.53
   1  -1  10    5.31    0.67
  -2   1 -10   14.35    0.93
  -2   1 -10   15.71    1.07
  -2   1 -10   12.55    1.50
   2  -1  10   16.21    0.95
   2  -1  10   16.60    0.97
   2  -1  10   13.26    1.44
   2  -1  10   14.54    0.93
  -3   1 -10    9.18    0.88
  -3   1 -10    8.50    0.97
   3  -1  10   10.15    0.88
   3  -1  10    9.55    0.95
   3  -1  10   11.59    1.39
  -4   1 -10    1.48    0.80
  -4   1 -10    0.87    0.51
   4  -1  10   -0.08    0.54
   4  -1  10   -0.10    0.53
   4  -1  10    2.96    0.92
   5   0 -10    5.68    0.96
  -5   0  10    5.41    1.06
   4   0 -10    2.38    0.69
   4   0 -10    0.98    0.30
   4   0 -10    1.86    0.81
  -4   0  10    1.14    0.61
  -4   0  10    1.40    0.58
  -4   0  10    1.20    0.35
   3   0 -10    0.72    0.31
   3   0 -10    0.44    0.45
   3   0 -10    1.15    0.68
   3   0 -10   -0.78    0.54
  -3   0  10    0.71    0.30
  -3   0  10    0.14    0.43
  -3   0  10   -0.46    0.49
   2   0 -10    1.32    0.32
   2   0 -10    0.58    0.58
   2   0 -10    1.46    0.50
   2   0 -10    1.07    0.31
  -2   0  10    0.30    0.63
  -2   0  10    1.07    0.28
  -2   0  10    1.51    0.47
  -2   0  10    0.79    0.43
  -2   0  10    0.91    0.29
   1   0 -10   72.05    2.14
   1   0 -10   70.71    3.16
   1   0 -10   73.87    2.25
  -1   0  10   74.44    2.11
  -1   0  10   74.39    3.24
  -1   0  10   70.61    2.13
  -1   0  10   72.26    2.66
   0   0 -10   17.50    0.95
   0   0 -10   16.12    0.86
   0   0  10   16.71    0.85
   0   0  10   17.24    1.34
   0   0  10   16.73    0.86
   0   0  10   16.31    1.03
  -1   0 -10    0.84    0.44
  -1   0 -10    0.45    0.77
  -1   0 -10    0.38    0.32
   1   0  10    0.33    0.33
   1   0  10    0.68    0.37
   1   0  10    0.19    0.58
  -2   0 -10   14.44    1.01
  -2   0 -10   14.24    1.69
  -2   0 -10   14.20    1.05
   2   0  10   14.84    0.95
   2   0  10   13.52    1.43
  -3   0 -10   22.64    1.31
  -3   0 -10   22.05    1.39
   3   0  10   24.82    1.63
   3   0  10   22.25    1.92
  -4   0 -10    1.28    0.72
   4   0  10    2.33    0.91
   5  -1 -10    5.46    0.93
  -5   1  10    4.46    1.05
   4  -1 -10    1.21    0.76
   4  -1 -10    1.62    0.65
   4  -1 -10    1.31    0.38
  -4   1  10    0.96    0.56
[truncated: 117,749 more chars]
