# Supplementary material for: Crystal structure of bis­(2-amino­anilinium) hydrogen phosphate
Source: Acta Crystallogr E Crystallogr Commun. 2016 Mar 22;72(Pt 4):530–3. doi: 10.1107/S2056989016004709 (PMC4910340; doi:10.1107/S2056989016004709)
Supplement: Supplementary file 2 [file e-72-00530-Isup2.hkl]

data_I                                                                          
_shelx_title ' REENA in P-1'                                                    
_shelx_refln_list_code          4                                               
_shelx_F_calc_maximum      102.75                                               
_exptl_crystal_F_000       332.00                                               
_reflns_d_resolution_high  0.8109                                               
                                                                                
loop_                                                                           
 _space_group_symop_operation_xyz                                               
 'x, y, z'                                                                      
 '-x, -y, -z'                                                                   
                                                                                
_cell_length_a     4.7613                                                       
_cell_length_b    10.8925                                                       
_cell_length_c    15.0545                                                       
_cell_angle_alpha 107.263                                                       
_cell_angle_beta   94.060                                                       
_cell_angle_gamma  94.549                                                       
                                                                                
_shelx_F_squared_multiplier     1.000                                           
                                                                                
loop_                                                                           
 _refln_index_h                                                                 
 _refln_index_k                                                                 
 _refln_index_l                                                                 
 _refln_F_squared_calc                                                          
 _refln_F_squared_meas                                                          
 _refln_F_squared_sigma                                                         
 _refln_observed_status                                                         
   1   0   0         42.65         52.42         0.66 o                         
   2   0   0        404.03        346.45         3.29 o                         
   3   0   0        453.46        446.47         5.02 o                         
   4   0   0        105.49        106.53         5.59 o                         
   5   0   0        172.80        173.50         9.55 o                         
  -5   1   0          0.51          7.33         3.20 o                         
  -4   1   0        368.27        387.37        16.67 o                         
  -3   1   0         16.85         11.33         0.77 o                         
  -2   1   0       1240.07       1259.86         9.85 o                         
  -1   1   0        192.39        189.08         2.16 o                         
   0   1   0        103.32         35.67         3.66 o                         
   1   1   0      10557.50      10839.81        76.62 o                         
   2   1   0       1034.53       1106.53         9.06 o                         
   3   1   0         70.02         74.49         1.59 o                         
   4   1   0        163.77        163.03         4.38 o                         
   5   1   0         14.89          5.18         5.57 o                         
  -5   2   0          3.16         13.86         3.64 o                         
  -4   2   0         26.28         33.20         2.33 o                         
  -3   2   0        186.66        197.49         5.21 o                         
  -2   2   0         96.88         68.05         1.30 o                         
  -1   2   0        400.64        408.44         3.15 o                         
   0   2   0         44.66         26.82         0.55 o                         
   1   2   0       6952.33       6962.59        51.13 o                         
   2   2   0         13.62          6.42         0.62 o                         
   3   2   0          2.28          2.72         0.82 o                         
   4   2   0          5.96          2.78         1.92 o                         
   5   2   0         78.56         73.42         7.64 o                         
  -5   3   0          0.13          7.30         3.20 o                         
  -4   3   0          2.99          8.85         1.72 o                         
  -3   3   0         26.10         27.82         2.08 o                         
  -2   3   0         47.78         57.34         1.44 o                         
  -1   3   0        537.54        520.18         4.95 o                         
   0   3   0       1377.19       1440.43        11.48 o                         
   1   3   0         39.05         48.22         1.18 o                         
   2   3   0        243.26        249.00         2.94 o                         
   3   3   0         11.73          8.96         0.90 o                         
   4   3   0        206.96        208.06         5.94 o                         
   5   3   0         10.37         22.58         6.99 o                         
  -5   4   0        174.30        186.04         6.34 o                         
  -4   4   0        244.05        247.81         5.09 o                         
  -3   4   0         86.33         89.28         2.26 o                         
  -2   4   0        634.20        598.74         6.26 o                         
  -1   4   0       1968.97       2109.92        20.74 o                         
   0   4   0         68.47         58.43         1.26 o                         
   1   4   0         33.32         29.66         0.99 o                         
   2   4   0          5.62          7.42         0.83 o                         
   3   4   0        147.79        151.79         2.99 o                         
   4   4   0        118.27        123.39         4.70 o                         
   5   4   0         45.78         39.41         4.53 o                         
  -5   5   0         16.63         17.85         3.80 o                         
  -4   5   0         34.86         39.13         2.73 o                         
  -3   5   0         20.99         21.45         1.62 o                         
  -2   5   0       1029.97       1034.09        10.35 o                         
  -1   5   0         10.12         12.89         1.17 o                         
   0   5   0        452.16        481.12         6.22 o                         
   1   5   0          1.07          1.62         0.57 o                         
   2   5   0         13.08         10.67         0.84 o                         
   3   5   0          4.67          4.89         1.87 o                         
   4   5   0         60.23         61.54         4.32 o                         
   5   5   0        118.50        113.66        17.80 o                         
  -5   6   0          0.60          2.21         4.00 o                         
  -4   6   0        178.80        168.58         4.87 o                         
  -3   6   0        349.01        313.82         5.22 o                         
  -2   6   0         68.66         67.33         2.53 o                         
  -1   6   0        221.79        224.59         4.00 o                         
   0   6   0        620.43        667.09         8.35 o                         
   1   6   0        316.82        317.63         4.54 o                         
   2   6   0          0.00          0.16         0.95 o                         
   3   6   0        109.60        104.04         4.95 o                         
   4   6   0        223.35        241.07         7.25 o                         
  -5   7   0         58.39         81.64         8.40 o                         
  -4   7   0         47.04         43.83         4.73 o                         
  -3   7   0        563.25        574.99         8.84 o                         
  -2   7   0        285.47        271.08         5.10 o                         
  -1   7   0        312.73        304.81         5.46 o                         
   0   7   0        853.47        816.90        10.17 o                         
   1   7   0          0.37         -0.57         1.04 o                         
   2   7   0        402.09        418.15         6.57 o                         
   3   7   0         14.70         13.83         2.70 o                         
   4   7   0         16.25         14.07         3.37 o                         
  -4   8   0         51.17         55.99         4.52 o                         
  -3   8   0         12.55         16.12         2.37 o                         
  -2   8   0        180.16        189.65         4.93 o                         
  -1   8   0          8.08          8.58         1.71 o                         
   0   8   0         25.35         26.78         2.14 o                         
   1   8   0        215.27        203.79         5.17 o                         
   2   8   0         21.65         25.48         4.23 o                         
   4   8   0         91.81         74.96         9.54 o                         
  -4   9   0          5.18          8.14         3.08 o                         
  -3   9   0         40.42         41.57         3.23 o                         
  -2   9   0         14.52         20.06         2.70 o                         
  -1   9   0          8.85         11.18         2.18 o                         
   0   9   0         70.49         68.49         3.50 o                         
   1   9   0         19.86         17.62         2.44 o                         
   2   9   0        144.58        146.44        14.09 o                         
   3   9   0         73.47         62.52         6.08 o                         
  -3  10   0          1.59          4.75         3.94 o                         
  -2  10   0         44.43         28.84         5.61 o                         
  -1  10   0         14.73         25.95         2.92 o                         
   0  10   0         14.18          7.41         2.21 o                         
   1  10   0         23.59         18.63         4.29 o                         
   2  10   0         40.20         54.34        11.34 o                         
   3  10   0          0.39         -5.54         5.66 o                         
  -3  11   0          8.29         12.09         5.05 o                         
  -2  11   0         93.21        100.14         4.94 o                         
  -1  11   0          9.15          6.24         2.39 o                         
   0  11   0          3.28         -0.51         2.53 o                         
   1  11   0         41.56         41.46         7.81 o                         
   2  11   0          0.08         66.87        27.17 o                         
  -2  12   0          8.43          1.72         2.97 o                         
  -1  12   0         74.02         71.64         8.00 o                         
   0  12   0          6.09          5.19         9.87 o                         
   1  12   0         16.22         12.09         5.18 o                         
  -1 -12   1          0.56         -4.23         3.93 o                         
   1 -12   1         19.58         22.88         3.79 o                         
   2 -12   1          4.91          7.13         2.95 o                         
  -2 -11   1          2.55          0.04        13.70 o                         
  -1 -11   1         48.13         53.80         8.63 o                         
   0 -11   1         23.83         23.62         2.86 o                         
   1 -11   1          1.86         -0.90         2.08 o                         
   2 -11   1          7.43         13.02         3.49 o                         
   3 -11   1          5.18          6.10         4.93 o                         
  -3 -10   1          0.04         -3.58         3.44 o                         
  -2 -10   1          2.65          8.88        13.46 o                         
  -1 -10   1         66.12         58.14         5.53 o                         
   0 -10   1          0.37         -1.18         1.66 o                         
   1 -10   1        140.83        151.04         8.02 o                         
   2 -10   1         51.67         50.72         4.69 o                         
   3 -10   1         48.44         56.00         4.39 o                         
  -3  -9   1         99.12        108.77        11.42 o                         
  -2  -9   1         75.31         82.15         5.93 o                         
  -1  -9   1         15.96         18.32         2.47 o                         
   0  -9   1         85.42         84.99         3.54 o                         
   1  -9   1          1.13         -1.92         1.61 o                         
   2  -9   1         82.98         81.89         3.98 o                         
   3  -9   1         10.90         12.05         5.15 o                         
   4  -9   1         55.33         55.71         4.96 o                         
  -3  -8   1         42.27         37.24         4.70 o                         
  -2  -8   1         11.70         13.43         3.31 o                         
  -1  -8   1          0.83         -0.24         1.42 o                         
   0  -8   1        107.30        110.06         5.22 o                         
   1  -8   1         34.07         37.41         2.05 o                         
   2  -8   1        305.72        305.40         6.20 o                         
   3  -8   1         37.91         35.10         3.70 o                         
   4  -8   1          1.25          4.53         2.76 o                         
  -4  -7   1          0.15          1.84         4.27 o                         
  -3  -7   1         28.94         32.02         4.92 o                         
  -2  -7   1        316.44        325.99         5.45 o                         
  -1  -7   1         30.05         29.18         2.41 o                         
   0  -7   1          3.21          2.49         1.13 o                         
   1  -7   1        326.17        342.54         5.83 o                         
   2  -7   1        239.85        247.92         4.88 o                         
   3  -7   1        700.57        668.11         8.87 o                         
   4  -7   1          0.09         -0.31         1.94 o                         
   5  -7   1        102.09         97.08        20.63 o                         
  -4  -6   1        298.64        280.45         9.33 o                         
  -3  -6   1          0.84          4.59         3.28 o                         
  -2  -6   1          0.19         -0.49         0.68 o                         
  -1  -6   1        262.98        268.18         3.46 o                         
   0  -6   1        776.88        839.41        10.14 o                         
   1  -6   1         43.85         44.93         2.16 o                         
   2  -6   1        225.56        242.50         4.34 o                         
   3  -6   1         45.48         49.37         2.49 o                         
   4  -6   1        101.35         96.85         3.98 o                         
   5  -6   1          1.72         12.13         4.61 o                         
  -5  -5   1        102.15        138.33        11.30 o                         
  -4  -5   1         75.31         86.11         8.69 o                         
  -3  -5   1        161.53        165.90         4.49 o                         
  -2  -5   1        128.06        144.29         2.41 o                         
  -1  -5   1        354.80        364.82         4.03 o                         
   0  -5   1       1651.47       1695.65        16.58 o                         
   1  -5   1        634.03        707.81         8.84 o                         
   2  -5   1          9.61         15.13         2.06 o                         
   3  -5   1         73.37         83.28         2.71 o                         
   4  -5   1         36.81         47.51         2.90 o                         
   5  -5   1          2.63          1.73         4.02 o                         
  -5  -4   1         26.41         31.35         4.65 o                         
  -4  -4   1        147.85        144.10         5.72 o                         
  -3  -4   1        151.47        151.21         3.21 o                         
  -2  -4   1        356.58        356.71         4.30 o                         
  -1  -4   1        286.60        369.84         3.76 o                         
   0  -4   1        194.90        237.23         2.82 o                         
   1  -4   1         57.89         53.44         2.55 o                         
   2  -4   1        256.78        290.52         3.73 o                         
   3  -4   1         49.22         54.13         2.85 o                         
   4  -4   1          0.03          9.05         2.80 o                         
   5  -4   1        160.58        179.10         7.17 o                         
  -5  -3   1         18.32         16.37         2.89 o                         
  -4  -3   1        151.81        156.51         4.47 o                         
  -3  -3   1          8.93         12.31         0.97 o                         
  -2  -3   1        250.78        256.10         3.35 o                         
  -1  -3   1        277.53        326.75         3.96 o                         
   0  -3   1       1711.64       1869.53        13.23 o                         
   1  -3   1       7782.68       7917.32        60.51 o                         
   2  -3   1       1186.23       1229.72        11.30 o                         
   3  -3   1        171.57        168.86         2.98 o                         
   4  -3   1         16.32         28.04         2.37 o                         
   5  -3   1         10.69         20.88         4.31 o                         
  -5  -2   1         27.71         25.43         6.32 o                         
  -4  -2   1         28.70         27.15         2.79 o                         
  -3  -2   1        126.89        127.63         2.46 o                         
  -2  -2   1          1.78          3.78         0.68 o                         
  -1  -2   1       3791.53       3831.99        31.51 o                         
   0  -2   1        336.14        307.30         2.68 o                         
   1  -2   1       1625.12       1706.62        11.22 o                         
   2  -2   1        133.65        118.58         1.78 o                         
   3  -2   1          1.30          5.38         1.23 o                         
   4  -2   1        140.77        145.13         4.01 o                         
   5  -2   1          4.82         17.67         3.25 o                         
  -5  -1   1         23.89         16.55         4.23 o                         
  -4  -1   1        164.32        152.10         4.62 o                         
  -3  -1   1          2.25          2.57         0.70 o                         
  -2  -1   1         16.49         14.88         0.93 o                         
  -1  -1   1        329.40        373.41         2.87 o                         
   0  -1   1          0.11         -0.67         0.45 o                         
   1  -1   1         20.92         15.71         0.93 o                         
   2  -1   1       2621.70       2707.21        20.98 o                         
   3  -1   1         97.70        108.85         2.21 o                         
   4  -1   1         53.91         70.72         5.31 o                         
   5  -1   1          0.71          7.44         3.32 o                         
  -5   0   1        145.58        146.48         6.22 o                         
  -4   0   1          1.02          3.59         1.92 o                         
  -3   0   1        264.05        243.98         3.38 o                         
  -2   0   1         96.97         75.57         1.25 o                         
  -1   0   1        606.28        640.38         4.67 o                         
   1   0   1        653.54        681.54         4.75 o                         
   2   0   1         15.62          8.17         0.61 o                         
   3   0   1        612.14        611.21         6.83 o                         
   4   0   1        108.07        107.07         6.55 o                         
   5   0   1         58.90         59.99         5.03 o                         
  -5   1   1         28.14         30.83         3.98 o                         
  -4   1   1        782.61        814.10        11.70 o                         
  -3   1   1         23.05         22.20         1.13 o                         
  -2   1   1        570.76        578.40         5.01 o                         
  -1   1   1       6249.02       6639.08        42.87 o                         
   0   1   1         19.97         17.49         0.40 o                         
   1   1   1          2.37          5.48         0.44 o                         
   2   1   1         16.68         18.92         0.83 o                         
   3   1   1          8.58          8.05         0.81 o                         
   4   1   1        282.53        268.88         6.25 o                         
   5   1   1          1.65         -2.99         3.04 o                         
  -5   2   1         95.75         96.33         5.95 o                         
  -4   2   1         69.20         74.15         3.50 o                         
  -3   2   1       1328.43       1307.30        11.49 o                         
  -2   2   1        305.64        359.27         3.64 o                         
  -1   2   1       5410.56       5482.58        44.85 o                         
   0   2   1       4905.54       5362.32        35.19 o                         
   1   2   1        963.07       1106.30         8.87 o                         
   2   2   1         70.10         71.16         1.46 o                         
   3   2   1         17.86         14.92         1.18 o                         
   4   2   1          2.18         -2.03         1.92 o                         
   5   2   1        136.96        135.02         9.44 o                         
  -5   3   1          0.02          3.84         2.46 o                         
  -4   3   1         79.41         85.78         3.41 o                         
  -3   3   1        349.23        336.23         4.88 o                         
  -2   3   1         60.57         58.96         1.43 o                         
  -1   3   1       1809.16       1907.97        19.79 o                         
   0   3   1         44.84         43.51         0.95 o                         
   1   3   1        327.24        316.19         3.44 o                         
   2   3   1        635.08        661.75         6.30 o                         
   3   3   1          0.54         -0.28         0.77 o                         
   4   3   1         93.59         93.36         4.45 o                         
   5   3   1         90.14        102.84        14.91 o                         
  -5   4   1         68.47         73.46         4.62 o                         
  -4   4   1        257.67        255.27         5.31 o                         
  -3   4   1         19.46         18.68         1.41 o                         
  -2   4   1       1538.55       1535.06        14.69 o                         
  -1   4   1        106.63        116.03         2.53 o                         
   0   4   1        856.26        792.53         8.00 o                         
   1   4   1        448.55        442.76         4.35 o                         
   2   4   1         19.62         16.84         1.27 o                         
   3   4   1         69.58         73.56         2.56 o                         
   4   4   1          2.72          6.30         2.47 o                         
   5   4   1         13.89         16.65         7.27 o                         
  -5   5   1         25.80         17.99         3.56 o                         
  -4   5   1          3.99          5.88         1.91 o                         
  -3   5   1        216.47        207.90         3.94 o                         
  -2   5   1         30.71         34.98         2.08 o                         
  -1   5   1        362.98        381.43         5.29 o                         
   0   5   1          5.03          8.33         0.87 o                         
   1   5   1        264.18        264.93         3.87 o                         
   2   5   1          0.58          2.11         0.94 o                         
   3   5   1          8.74          4.96         2.00 o                         
   4   5   1         30.23         36.94         3.73 o                         
   5   5   1         42.95         56.05         7.90 o                         
  -5   6   1         37.35         38.66         6.05 o                         
  -4   6   1         65.60         63.63         3.81 o                         
  -3   6   1          4.87          7.07         1.47 o                         
  -2   6   1         62.03         61.71         2.45 o                         
  -1   6   1        545.08        542.33         7.13 o                         
   0   6   1          0.84          0.98         0.89 o                         
   1   6   1        276.09        249.95         3.99 o                         
   2   6   1          0.21         -0.28         1.25 o                         
   3   6   1        187.44        175.66         6.86 o                         
   4   6   1        249.68        249.57         8.58 o                         
  -5   7   1         42.35         39.64         6.46 o                         
  -4   7   1         51.12         51.84         3.49 o                         
  -3   7   1          1.21          8.13         1.94 o                         
  -2   7   1          1.15          0.66         1.34 o                         
  -1   7   1         70.29         74.45         2.64 o                         
   0   7   1        610.16        621.45         7.89 o                         
   1   7   1          3.90          3.23         1.44 o                         
   2   7   1        223.73        230.63         5.14 o                         
   3   7   1         24.44         22.08         3.07 o                         
   4   7   1         22.66         12.22         4.15 o                         
  -4   8   1        161.42        138.76         5.39 o                         
  -3   8   1         81.37         73.94         3.55 o                         
  -2   8   1         70.15         75.79         3.35 o                         
  -1   8   1        169.56        165.22         4.02 o                         
   0   8   1          0.29         -1.78         1.31 o                         
   1   8   1        270.30        286.13         6.40 o                         
   2   8   1         24.26         26.55         5.27 o                         
   3   8   1         19.59         26.61         4.59 o                         
   4   8   1         90.83         80.40        10.76 o                         
  -4   9   1         35.96         37.21         4.48 o                         
  -3   9   1        115.28        103.06         4.51 o                         
  -2   9   1         22.80         14.35         2.48 o                         
  -1   9   1        161.51        159.95         4.69 o                         
   0   9   1        146.13        131.09         5.30 o                         
   1   9   1         10.40         12.73         2.35 o                         
   2   9   1         19.48         20.88         4.36 o                         
   3   9   1         29.86         24.49         4.84 o                         
  -3  10   1          1.40          3.07         3.58 o                         
  -2  10   1          8.49          8.64         2.55 o                         
  -1  10   1          0.19         -1.24         1.99 o                         
   0  10   1         13.53         12.27         2.62 o                         
   1  10   1         35.99         30.30         5.00 o                         
   2  10   1         64.10         73.27         6.95 o                         
  -3  11   1         35.29         31.32         4.23 o                         
  -2  11   1         46.24         50.70         4.55 o                         
  -1  11   1          0.10          2.02         2.66 o                         
   0  11   1         14.05          9.17         2.75 o                         
   1  11   1         16.10          7.88         9.43 o                         
   2  11   1         11.40         11.34        13.27 o                         
  -2  12   1         12.46          7.27         3.47 o                         
  -1  12   1         17.68         15.24         3.51 o                         
   0  12   1         28.46         27.56         9.92 o                         
   1  12   1         22.39         15.32         5.25 o                         
   0 -13   2          0.03         -6.87         4.58 o                         
   1 -13   2         42.93         62.47         7.79 o                         
  -1 -12   2          9.41          6.45         4.47 o                         
   0 -12   2         12.17         23.84         8.10 o                         
   1 -12   2          7.25         10.98         3.16 o                         
   2 -12   2         19.84         23.50         3.93 o                         
  -2 -11   2          3.86         40.81        22.18 o                         
  -1 -11   2         32.44         30.52         6.82 o                         
   0 -11   2         21.57         20.91         2.90 o                         
   1 -11   2          7.19          7.81         3.39 o                         
   2 -11   2         23.47         30.37         4.19 o                         
   3 -11   2         12.12          8.62         3.42 o                         
  -3 -10   2         11.29         11.64         5.77 o                         
  -2 -10   2         12.59         26.41         9.75 o                         
  -1 -10   2         69.81         64.32         5.68 o                         
   0 -10   2          2.30         -1.37         1.71 o                         
   1 -10   2         62.30         69.96         3.83 o                         
   2 -10   2         70.98         65.88         6.34 o                         
   3 -10   2        100.02         86.51         6.28 o                         
   4 -10   2        102.02        107.90         6.55 o                         
  -3  -9   2         92.64        100.72         7.35 o                         
  -2  -9   2        101.22        113.39         6.03 o                         
  -1  -9   2          0.48          2.73         1.78 o                         
   0  -9   2         36.57         34.32         2.55 o                         
   1  -9   2         16.07         15.20         2.23 o                         
   2  -9   2         83.59         80.65         3.96 o                         
   3  -9   2         65.56         63.73         4.33 o                         
   4  -9   2         36.52         23.79         3.78 o                         
  -3  -8   2         50.67        154.92        23.62 o                         
  -2  -8   2          8.25          3.32         2.26 o                         
  -1  -8   2         59.49         63.32         3.49 o                         
   0  -8   2         12.73         13.76         1.53 o                         
   1  -8   2        146.69        147.91         4.02 o                         
   2  -8   2        122.45        124.35         3.88 o                         
   3  -8   2         28.28         31.05         2.54 o                         
   4  -8   2         81.24         80.71         8.21 o                         
  -4  -7   2         18.63         19.46         4.10 o                         
  -3  -7   2         98.16        108.37         4.53 o                         
  -2  -7   2        362.01        369.28         6.38 o                         
  -1  -7   2          0.13         -1.05         1.26 o                         
   0  -7   2        184.87        181.22         3.64 o                         
   1  -7   2          9.19          9.65         1.25 o                         
   2  -7   2         49.44         63.73         3.30 o                         
   3  -7   2         70.65         94.99         5.37 o                         
   4  -7   2          1.04         -3.95         2.64 o                         
   5  -7   2         65.47         68.75         7.53 o                         
  -4  -6   2         54.43         78.12         6.61 o                         
  -3  -6   2         80.46        109.22         4.12 o                         
  -2  -6   2         13.88         16.08         1.13 o                         
  -1  -6   2        171.62        172.25         2.75 o                         
   0  -6   2        100.95        111.61         2.62 o                         
   1  -6   2        770.33        804.93         9.53 o                         
   2  -6   2       1455.76       1399.46        14.28 o                         
   3  -6   2          0.28          6.88         1.55 o                         
   4  -6   2         72.82         71.95         3.61 o                         
   5  -6   2         50.71         53.67         6.66 o                         
  -5  -5   2         95.39        115.90        10.37 o                         
  -4  -5   2          3.82          4.19         2.13 o                         
  -3  -5   2         46.08         55.18         2.60 o                         
  -2  -5   2        164.71        184.38         2.84 o                         
  -1  -5   2        263.99        275.89         3.14 o                         
   0  -5   2       1317.24       1382.24        12.81 o                         
   1  -5   2          5.87          5.93         1.06 o                         
   2  -5   2        270.87        273.82         4.17 o                         
   3  -5   2        462.10        447.68         5.88 o                         
   4  -5   2         92.34         92.38         4.29 o                         
   5  -5   2         17.06         11.37         4.25 o                         
  -5  -4   2          0.98         -0.07         4.68 o                         
  -4  -4   2        190.40        158.72         5.23 o                         
  -3  -4   2        155.93        144.17         2.93 o                         
  -2  -4   2        817.08        777.22        10.77 o                         
  -1  -4   2        283.91        272.22         2.90 o                         
   0  -4   2        116.27        150.92         2.04 o                         
   1  -4   2          0.01          2.94         0.78 o                         
   2  -4   2         87.16         78.38         1.94 o                         
   3  -4   2        489.28        473.96         6.99 o                         
   4  -4   2         30.86         34.76         2.85 o                         
   5  -4   2          0.02         15.47         4.50 o                         
  -5  -3   2         14.99         12.09         4.88 o                         
  -4  -3   2        152.92        151.89         5.73 o                         
  -3  -3   2        119.34        112.32         2.30 o                         
  -2  -3   2       1017.71       1108.38        12.43 o                         
  -1  -3   2       2880.43       2918.68        23.30 o                         
   0  -3   2        966.32       1017.22         8.13 o                         
   1  -3   2       1757.95       1689.43        13.22 o                         
   2  -3   2        791.49        812.03         7.68 o                         
   3  -3   2        118.37        124.90         2.55 o                         
   4  -3   2        289.81        301.64         6.29 o                         
   5  -3   2         78.96         92.36         6.61 o                         
  -5  -2   2          0.02          8.88         4.82 o                         
  -4  -2   2        120.53        109.35         4.22 o                         
  -3  -2   2        193.26        197.39         2.95 o                         
  -2  -2   2        254.79        274.35         2.66 o                         
  -1  -2   2       1763.10       1892.95        12.95 o                         
   0  -2   2       8014.90       8436.49        54.02 o                         
   1  -2   2       2029.65       2151.88        13.75 o                         
   2  -2   2         69.87         54.46         1.36 o                         
   3  -2   2        141.21        139.05         3.40 o                         
   4  -2   2          9.95         13.83         2.06 o                         
   5  -2   2        214.05        232.18         8.61 o                         
  -5  -1   2         34.28         30.19         4.41 o                         
  -4  -1   2         53.87         67.16         6.43 o                         
  -3  -1   2         18.09         13.69         0.83 o                         
  -2  -1   2         89.76         86.96         1.15 o                         
  -1  -1   2         80.37         60.62         1.44 o                         
   0  -1   2          1.68          4.15         0.37 o                         
   1  -1   2       2548.47       2557.38        17.29 o                         
   2  -1   2       2341.08       2328.56        20.35 o                         
   3  -1   2         57.85         62.53         2.38 o                         
   4  -1   2         28.52         27.82         2.37 o                         
   5  -1   2         11.07         16.53         3.96 o                         
  -5   0   2        180.00        175.99         6.50 o                         
  -4   0   2         75.16         74.85         3.32 o                         
  -3   0   2        192.55        188.72         3.13 o                         
  -2   0   2        266.54        256.91         2.94 o                         
  -1   0   2         52.99         52.93         0.73 o                         
   0   0   2         29.25         18.92         0.66 o                         
   1   0   2        507.58        460.48         3.46 o                         
   2   0   2       1100.43       1178.83         9.60 o                         
   3   0   2        259.15        241.98         3.35 o                         
   4   0   2        190.24        189.06         7.15 o                         
   5   0   2         59.56         61.83         8.27 o                         
  -5   1   2         30.51         29.19         3.45 o                         
  -4   1   2        998.45       1006.28        16.88 o                         
  -3   1   2          7.56         16.58         1.95 o                         
  -2   1   2         21.37         26.82         0.93 o                         
  -1   1   2       2586.46       2596.91        16.70 o                         
   0   1   2        133.75        136.04         1.59 o                         
   1   1   2       1213.15       1141.29         8.80 o                         
   2   1   2        178.67        189.54         2.25 o                         
   3   1   2        103.02        109.74         2.41 o                         
   4   1   2        355.06        325.56         6.23 o                         
   5   1   2         13.28         10.47         5.29 o                         
  -5   2   2        103.17        116.95         5.39 o                         
  -4   2   2         89.38         88.14         4.35 o                         
  -3   2   2        932.86        903.67         9.79 o                         
  -2   2   2         72.11         93.54         1.62 o                         
  -1   2   2         11.85          6.67         0.56 o                         
   0   2   2       1212.19       1186.15         8.23 o                         
   1   2   2        630.74        710.76         6.48 o                         
   2   2   2        214.19        218.68         2.97 o                         
   3   2   2         21.70         15.11         1.23 o                         
   4   2   2          5.51          7.28         2.45 o                         
   5   2   2         69.19         73.74        19.02 o                         
  -5   3   2          0.44          5.76         4.50 o                         
  -4   3   2        144.77        149.12         4.60 o                         
  -3   3   2        205.60        190.50         3.42 o                         
  -2   3   2        182.23        181.35         2.70 o                         
  -1   3   2         61.28         75.91         1.83 o                         
   0   3   2        748.25        651.83         5.79 o                         
   1   3   2         15.40         19.14         1.03 o                         
   2   3   2         31.90         34.85         1.85 o                         
   3   3   2          2.01          0.42         0.81 o                         
   4   3   2        149.69        140.91         5.39 o                         
   5   3   2        181.39        176.90        13.04 o                         
  -5   4   2         34.76         37.08         4.15 o                         
  -4   4   2        230.16        241.51         6.30 o                         
  -3   4   2         24.89         22.25         1.68 o                         
  -2   4   2         96.86        107.49         2.56 o                         
  -1   4   2         26.14         28.61         1.35 o                         
   0   4   2        149.92        119.49         2.20 o                         
   1   4   2        339.69        287.06         4.48 o                         
   2   4   2         30.40         26.21         1.78 o                         
   3   4   2        132.59        140.28         3.53 o                         
   4   4   2          0.05          1.10         2.33 o                         
   5   4   2         31.30         33.20         7.18 o                         
  -5   5   2          7.80          7.58         3.44 o                         
  -4   5   2          3.84          0.09         2.34 o                         
  -3   5   2        239.59        236.98         4.48 o                         
  -2   5   2        190.26        182.41         3.85 o                         
  -1   5   2         51.48         46.84         2.02 o                         
   0   5   2        576.85        524.26         6.13 o                         
   1   5   2         15.84         15.80         1.37 o                         
   2   5   2         79.84         85.83         3.07 o                         
   3   5   2         44.26         42.84         3.52 o                         
   4   5   2         39.48         47.66         4.21 o                         
  -5   6   2         20.56         14.76         3.94 o                         
  -4   6   2        112.97        107.44         4.62 o                         
  -3   6   2          2.83          0.99         1.51 o                         
  -2   6   2         74.87         69.94         2.25 o                         
  -1   6   2          0.02         -1.52         1.02 o                         
   0   6   2        121.43        122.13         3.03 o                         
   1   6   2        717.92        706.98         8.52 o                         
   2   6   2         23.18         26.10         2.17 o                         
   3   6   2         61.65         68.31         4.13 o                         
   4   6   2        144.39        145.58         9.17 o                         
  -5   7   2         32.08         33.44         4.92 o                         
  -4   7   2         25.56         27.16         5.22 o                         
  -3   7   2         80.27         77.51         3.36 o                         
  -2   7   2         15.94         12.22         1.76 o                         
  -1   7   2         12.61         12.19         1.66 o                         
   0   7   2        103.87        102.49         3.09 o                         
   1   7   2          9.75         10.03         1.91 o                         
   2   7   2        226.57        234.47         7.21 o                         
   3   7   2         93.88         87.32         5.12 o                         
   4   7   2          0.36         -1.81         7.65 o                         
  -4   8   2         32.09         37.89         4.68 o                         
  -3   8   2         49.18         49.87         4.15 o                         
  -2   8   2        356.91        345.19         7.54 o                         
  -1   8   2         84.73         84.06         3.36 o                         
   0   8   2         16.87         14.62         1.91 o                         
   1   8   2        214.72        219.10         5.81 o                         
   2   8   2         15.80         27.11         6.44 o                         
   3   8   2        114.63         95.68         9.04 o                         
  -4   9   2          0.83          0.52         4.72 o                         
  -3   9   2          9.07         11.55         2.36 o                         
  -2   9   2         21.33         21.63         2.60 o                         
  -1   9   2        243.93        256.14         5.56 o                         
   0   9   2         95.68         82.20         4.24 o                         
   1   9   2          4.18          4.18         2.99 o                         
   2   9   2          7.10          6.80        16.01 o                         
  -3  10   2          1.00         -0.82         3.50 o                         
  -2  10   2          4.26          0.20         4.61 o                         
  -1  10   2        145.57        156.71         5.03 o                         
   0  10   2         10.87          8.20         2.67 o                         
   1  10   2         50.45         51.77         6.22 o                         
   2  10   2         35.00         34.15         5.60 o                         
  -3  11   2         12.67          9.07         4.99 o                         
  -2  11   2          3.87         10.22         3.31 o                         
  -1  11   2          6.69          3.78         2.78 o                         
   0  11   2         64.43         57.88         4.58 o                         
   1  11   2         38.88         30.44        15.12 o                         
  -1  12   2          2.97          5.73         3.26 o                         
   0  12   2         51.96         49.77        14.58 o                         
   0 -13   3          4.99          7.29         4.70 o                         
   1 -13   3         51.22         59.83         8.48 o                         
  -2 -12   3         62.93         71.30        31.83 o                         
  -1 -12   3          0.49         -2.00         4.88 o                         
   1 -12   3         13.89         12.55         2.97 o                         
   2 -12   3         26.16         32.11         4.22 o                         
   3 -12   3          4.19          4.80         4.23 o                         
  -2 -11   3         11.48         25.12        14.68 o                         
  -1 -11   3          1.95          0.80         7.47 o                         
   0 -11   3          6.46          9.04         3.21 o                         
   1 -11   3          0.53          0.33         2.17 o                         
   2 -11   3         39.83         30.18         6.10 o                         
   3 -11   3          0.21          1.35         4.34 o                         
  -3 -10   3         47.45         49.46         7.43 o                         
  -2 -10   3        157.14        168.36        11.57 o                         
  -1 -10   3         56.32         56.62         4.64 o                         
   0 -10   3         11.00         11.73         3.10 o                         
   1 -10   3          9.85          8.44         3.96 o                         
   2 -10   3         25.18         17.03         2.74 o                         
   3 -10   3         34.91         44.33         4.05 o                         
   4 -10   3          7.48         13.57         3.88 o                         
  -3  -9   3         49.00         59.22         5.21 o                         
  -2  -9   3        100.53        114.62         5.73 o                         
  -1  -9   3        217.72        223.90         5.12 o                         
   0  -9   3         20.98         22.21         2.00 o                         
   1  -9   3         18.78         17.74         2.10 o                         
   2  -9   3        104.01        107.53         5.21 o                         
   3  -9   3        157.14        130.72         5.26 o                         
   4  -9   3          0.43         -1.20         3.07 o                         
  -2  -8   3         10.02         13.44         2.55 o                         
  -1  -8   3        144.06        143.19         3.51 o                         
   0  -8   3        145.99        138.27         3.37 o                         
   1  -8   3        385.15        385.17         6.65 o                         
   2  -8   3          0.01          1.20         1.30 o                         
   3  -8   3         58.10         68.57         3.71 o                         
   4  -8   3         73.37         76.77         4.97 o                         
  -4  -7   3         36.56         37.59         5.66 o                         
  -3  -7   3        295.13        281.32         8.29 o                         
  -2  -7   3        182.62        187.06         4.85 o                         
  -1  -7   3          0.22          0.85         0.81 o                         
   0  -7   3        435.12        455.86         6.27 o                         
   1  -7   3         24.29         24.26         1.63 o                         
   2  -7   3        642.65        610.79         7.66 o                         
   3  -7   3          0.62          5.29         2.32 o                         
   4  -7   3         29.44         26.85         3.56 o                         
   5  -7   3         12.45         20.34         5.91 o                         
  -4  -6   3         10.05         26.29         6.84 o                         
  -3  -6   3        483.09        464.29         7.34 o                         
  -2  -6   3        159.05        158.48         2.78 o                         
  -1  -6   3        282.16        269.13         3.42 o                         
   0  -6   3         78.54         95.87         2.40 o                         
   1  -6   3        993.82       1006.80        11.44 o                         
   2  -6   3       1293.78       1289.90        13.35 o                         
   3  -6   3        270.49        260.36         4.78 o                         
   4  -6   3          0.37          6.86         2.25 o                         
   5  -6   3         62.44         62.24         6.71 o                         
  -5  -5   3        123.91        134.50        11.54 o                         
  -4  -5   3         39.63         31.84         6.06 o                         
  -3  -5   3         57.16        101.49         7.96 o                         
  -2  -5   3        720.24        698.31        10.42 o                         
  -1  -5   3        631.98        649.26         6.28 o                         
   0  -5   3        696.82        749.65         7.35 o                         
   1  -5   3        173.86        154.93         3.77 o                         
   2  -5   3          0.01         -0.87         0.87 o                         
   3  -5   3        485.51        493.71         6.31 o                         
   4  -5   3        174.87        184.32         8.00 o                         
   5  -5   3          0.18          0.05         3.62 o                         
  -5  -4   3          0.35          4.81         5.09 o                         
  -4  -4   3         53.34         56.07         2.78 o                         
  -3  -4   3         96.44         92.02         2.79 o                         
  -2  -4   3        195.44        201.49         2.99 o                         
  -1  -4   3        262.85        251.58         3.05 o                         
   0  -4   3        100.28        111.49         1.81 o                         
   1  -4   3         34.20         39.87         1.21 o                         
   2  -4   3        772.87        726.59         7.50 o                         
   3  -4   3        223.94        234.43         4.01 o                         
   4  -4   3         99.15        112.52         4.32 o                         
   5  -4   3          1.45          9.31         4.20 o                         
  -5  -3   3         27.64         26.61        11.53 o                         
  -4  -3   3        225.32        205.16         6.08 o                         
  -3  -3   3          0.05          1.60         0.69 o                         
  -2  -3   3        180.10        182.15         3.48 o                         
  -1  -3   3        614.75        631.43         5.22 o                         
   0  -3   3       1090.72       1074.24         7.56 o                         
   1  -3   3        437.48        362.42         4.36 o                         
   2  -3   3        647.33        666.28         7.00 o                         
   3  -3   3         10.67          7.59         1.41 o                         
   4  -3   3          0.93         10.28         2.26 o                         
   5  -3   3         57.23         73.59         6.20 o                         
  -5  -2   3         13.85         38.59        12.86 o                         
  -4  -2   3        291.26        278.74         6.51 o                         
  -3  -2   3        536.56        519.82         6.43 o                         
  -2  -2   3        259.10        271.29         5.05 o                         
  -1  -2   3        736.49        703.53         5.97 o                         
   0  -2   3        678.08        701.27         4.78 o                         
   1  -2   3        296.27        335.62         2.87 o                         
   2  -2   3        262.01        215.23         3.15 o                         
   3  -2   3        424.75        424.84         6.31 o                         
   4  -2   3         17.27         20.73         2.31 o                         
   5  -2   3         32.78         45.37         5.11 o                         
  -5  -1   3         20.50         23.00         5.27 o                         
  -4  -1   3        267.04        277.41        10.45 o                         
  -3  -1   3         10.52         11.05         0.79 o                         
  -2  -1   3        172.96        157.01         1.49 o                         
  -1  -1   3       1957.44       2202.06        15.55 o                         
   0  -1   3       1440.30       1401.19         9.65 o                         
   1  -1   3        662.59        641.24         4.94 o                         
   2  -1   3        288.70        278.25         4.62 o                         
   3  -1   3        148.45        152.00         3.52 o                         
   4  -1   3         18.71         15.90         2.08 o                         
   5  -1   3          7.12          8.65         3.97 o                         
  -5   0   3          5.28         16.23         6.05 o                         
  -4   0   3          0.10          7.15         1.59 o                         
  -3   0   3        552.21        531.31         5.46 o                         
  -2   0   3       1514.08       1489.84        20.54 o                         
  -1   0   3        137.84         99.37         1.20 o                         
   0   0   3       3173.90       3411.41        28.47 o                         
   1   0   3         70.27         69.68         1.05 o                         
   2   0   3          1.02          3.22         0.50 o                         
   3   0   3         69.95         57.08         1.98 o                         
   4   0   3        113.57        116.71         4.91 o                         
   5   0   3        137.71        133.91        12.61 o                         
  -5   1   3          3.56          5.77         3.60 o                         
  -4   1   3        421.31        422.80         6.81 o                         
  -3   1   3        543.40        524.42         5.33 o                         
  -2   1   3          5.26          2.04         0.55 o                         
  -1   1   3       2712.43       2477.65        17.85 o                         
   0   1   3       1035.60       1001.87         7.25 o                         
   1   1   3       1595.34       1508.36        13.24 o                         
   2   1   3        173.08        175.16         2.22 o                         
   3   1   3        262.44        257.55         3.71 o                         
   4   1   3        145.99        131.18         5.78 o                         
   5   1   3         26.81         22.11         6.11 o                         
  -5   2   3        181.61        192.55         6.39 o                         
  -4   2   3          0.12         -0.13         1.71 o                         
  -3   2   3        129.99        136.11         3.00 o                         
  -2   2   3         63.73         58.80         1.49 o                         
  -1   2   3         82.00         91.31         1.54 o                         
   0   2   3       1491.83       1362.32         9.71 o                         
   1   2   3        172.12        187.09         2.31 o                         
   2   2   3          2.72          4.05         0.72 o                         
   3   2   3         78.12         85.75         2.77 o                         
   4   2   3         68.85         70.80         4.99 o                         
   5   2   3         24.96         24.24         4.42 o                         
  -5   3   3         27.64         32.50         3.50 o                         
  -4   3   3        106.90        116.00         4.35 o                         
  -3   3   3         13.52         11.28         1.39 o                         
  -2   3   3        256.91        267.90         3.97 o                         
  -1   3   3         39.81         45.09         1.44 o                         
   0   3   3         43.72         22.51         1.02 o                         
   1   3   3        449.38        469.41         5.91 o                         
   2   3   3         97.97        112.51         2.77 o                         
   3   3   3         45.22         51.71         2.54 o                         
   4   3   3        263.26        249.96         6.60 o                         
   5   3   3         32.80         37.95         4.98 o                         
  -5   4   3         80.95         77.97         4.86 o                         
  -4   4   3        147.03        158.00         5.29 o                         
  -3   4   3          1.10          0.33         1.14 o                         
  -2   4   3         91.16         91.84         2.65 o                         
  -1   4   3          4.00          6.36         1.05 o                         
   0   4   3         43.42         35.91         1.49 o                         
   1   4   3         25.48         12.66         1.34 o                         
   2   4   3          2.17          0.25         1.18 o                         
   3   4   3        151.40        158.36         3.90 o                         
   4   4   3         86.89         94.19         4.71 o                         
   5   4   3         44.81         40.98        11.59 o                         
  -5   5   3         31.81         31.63         4.50 o                         
  -4   5   3         88.01         82.55         4.44 o                         
  -3   5   3         61.26         65.15         2.73 o                         
  -2   5   3         10.00         12.18         1.46 o                         
  -1   5   3          5.81          4.42         1.13 o                         
   0   5   3        266.28        257.75         4.35 o                         
   1   5   3         17.12         16.59         1.60 o                         
   2   5   3         62.92         73.75         2.95 o                         
   3   5   3         83.24         81.68         4.38 o                         
   4   5   3        127.45        122.87         5.59 o                         
  -5   6   3         26.95         36.89         4.70 o                         
  -4   6   3        211.20        202.78         6.93 o                         
  -3   6   3         10.34         10.23         2.31 o                         
  -2   6   3         10.85         12.67         1.44 o                         
  -1   6   3          0.49         -1.61         1.07 o                         
   0   6   3        277.24        257.19         4.63 o                         
   1   6   3        320.70        319.34         5.27 o                         
   2   6   3          3.86          2.69         1.68 o                         
   3   6   3         12.67          5.23         2.53 o                         
   4   6   3         71.38         69.85         5.27 o                         
  -4   7   3          1.67          1.38         2.72 o                         
  -3   7   3        260.70        245.15         5.28 o                         
  -2   7   3          9.83          4.77         2.52 o                         
  -1   7   3        155.32        155.36         4.03 o                         
   0   7   3        425.09        403.84         6.48 o                         
   1   7   3          3.52          1.54         1.64 o                         
   2   7   3        126.99        123.95         6.43 o                         
   3   7   3         89.88         74.37         4.97 o                         
   4   7   3          2.97          1.20         4.55 o                         
  -4   8   3         67.95         74.42         6.03 o                         
  -3   8   3          6.56          5.17         2.46 o                         
  -2   8   3        308.64        323.91         6.61 o                         
  -1   8   3         29.34         29.19         3.24 o                         
   0   8   3        133.46        133.48         3.99 o                         
   1   8   3        302.34        312.31         7.34 o                         
   2   8   3          2.48          4.42        11.94 o                         
   3   8   3         47.60         40.00         4.76 o                         
  -4   9   3          0.85         -1.84         3.51 o                         
  -3   9   3         56.64         51.66         4.39 o                         
  -2   9   3         25.42         29.04         2.87 o                         
  -1   9   3         85.67         88.40         3.90 o                         
   0   9   3         82.15         77.83         4.51 o                         
   1   9   3          0.65          4.94         2.37 o                         
   2   9   3          4.40         17.14        24.90 o                         
   3   9   3          2.90         -5.08         4.04 o                         
  -3  10   3          8.01          6.11         3.14 o                         
  -2  10   3         40.72         39.04         3.77 o                         
  -1  10   3        112.56        118.43         4.56 o                         
   0  10   3          9.59          5.03         2.60 o                         
   1  10   3          4.82          7.22         5.18 o                         
   2  10   3          3.64          5.22        14.09 o                         
  -2  11   3         17.48         20.15         3.75 o                         
  -1  11   3          0.57         -2.92         2.54 o                         
   0  11   3         57.53         51.25         4.55 o                         
   1  11   3         36.69         27.89        19.17 o                         
   0 -13   4         48.77         69.87        10.15 o                         
  -2 -12   4         56.78         78.11        31.33 o                         
  -1 -12   4          9.02          5.57         4.12 o                         
   0 -12   4         74.86         93.81        10.20 o                         
   1 -12   4         16.86         24.34         5.46 o                         
   2 -12   4         23.85         30.29         3.93 o                         
   3 -12   4         20.78         19.55         4.58 o                         
  -2 -11   4          2.35          5.54         7.13 o                         
  -1 -11   4         12.89          6.30        11.64 o                         
   0 -11   4         42.81         52.22        18.69 o                         
   1 -11   4          3.68          8.55         2.49 o                         
   2 -11   4          6.51          2.84         2.56 o                         
   3 -11   4          0.05         -1.48         2.53 o                         
  -3 -10   4          3.63          5.10         4.21 o                         
  -2 -10   4         70.51         78.80         5.62 o                         
  -1 -10   4         44.28         55.56         4.47 o                         
   0 -10   4         20.70         24.70         4.24 o                         
   1 -10   4         24.50         31.31         2.94 o                         
   2 -10   4         32.30         24.61         3.06 o                         
   3 -10   4         10.52          7.94         3.00 o                         
   4 -10   4         15.45         21.17         4.32 o                         
  -3  -9   4         22.06        144.49        25.51 o                         
  -2  -9   4        136.09        154.24         6.47 o                         
  -1  -9   4         19.84         22.76         2.37 o                         
   0  -9   4         26.34         32.37         2.32 o                         
   1  -9   4          0.00          6.68         1.85 o                         
   2  -9   4        281.85        310.17         8.39 o                         
   3  -9   4        172.82        157.41         6.81 o                         
   4  -9   4          2.24         -0.98         2.98 o                         
  -2  -8   4        182.05        216.73         6.21 o                         
  -1  -8   4        210.91        219.93         5.44 o                         
   0  -8   4        101.56         93.31         2.68 o                         
   1  -8   4        178.60        181.35         4.44 o                         
   2  -8   4         93.92         91.34         3.62 o                         
   3  -8   4         79.03         90.56         4.28 o                         
   4  -8   4         77.60         90.83         5.29 o                         
  -3  -7   4          0.06          9.21         4.99 o                         
  -2  -7   4          1.86          4.65         1.58 o                         
  -1  -7   4         69.29         73.58         1.97 o                         
   0  -7   4         57.80         54.82         2.02 o                         
   1  -7   4          0.03         -0.05         0.94 o                         
   2  -7   4         51.77         63.91         2.59 o                         
   3  -7   4        265.17        278.35         5.89 o                         
   4  -7   4         11.20         14.98         2.77 o                         
   5  -7   4         27.07         24.71         8.98 o                         
  -5  -6   4         17.42          7.10        13.86 o                         
  -4  -6   4        210.32        184.70        11.55 o                         
  -3  -6   4         49.29         66.95         3.02 o                         
  -2  -6   4          8.17          9.79         1.09 o                         
  -1  -6   4        219.91        217.96         2.95 o                         
   0  -6   4          0.03         -0.01         0.73 o                         
   1  -6   4        652.05        651.03         8.17 o                         
   2  -6   4        330.25        331.80         4.87 o                         
   3  -6   4         47.66         67.71         4.02 o                         
   4  -6   4         42.12         37.64         3.24 o                         
   5  -6   4         15.19         27.25         6.14 o                         
  -5  -5   4         44.14         49.78         8.19 o                         
  -4  -5   4          2.48          3.68         4.35 o                         
  -3  -5   4       1204.43       1142.34        12.37 o                         
  -2  -5   4        181.03        158.07         2.37 o                         
  -1  -5   4        760.69        793.23         7.43 o                         
   0  -5   4        313.68        309.64         3.75 o                         
   1  -5   4         46.22         44.37         1.67 o                         
   2  -5   4         45.33         39.74         2.18 o                         
   3  -5   4          3.20          5.92         1.70 o                         
   4  -5   4        102.35        125.86         6.36 o                         
   5  -5   4          9.11          3.30         3.77 o                         
  -5  -4   4         16.56         11.80         6.06 o                         
  -4  -4   4        104.28        101.22         9.27 o                         
  -3  -4   4         16.89         22.19         1.98 o                         
  -2  -4   4        231.68        225.79         3.18 o                         
  -1  -4   4         13.73         10.17         0.73 o                         
   0  -4   4       1580.62       1649.09        13.48 o                         
   1  -4   4         85.02         92.14         1.97 o                         
   2  -4   4        475.78        464.74         5.80 o                         
   3  -4   4          4.72          7.00         0.76 o                         
   4  -4   4         44.01         55.57         3.37 o                         
   5  -4   4         67.16         78.82         5.96 o                         
  -5  -3   4         58.32         68.42        17.19 o                         
  -4  -3   4          9.79         16.36         2.14 o                         
  -3  -3   4         25.92         26.77         1.46 o                         
  -2  -3   4        550.24        539.44        10.15 o                         
  -1  -3   4        476.43        488.87         4.15 o                         
   0  -3   4        634.73        631.06         5.05 o                         
   1  -3   4        310.42        361.21         3.81 o                         
   2  -3   4        620.51        670.03         7.65 o                         
   3  -3   4         27.18         26.75         2.00 o                         
   4  -3   4         27.18         21.02         2.54 o                         
   5  -3   4          8.25         21.96         4.57 o                         
  -5  -2   4        191.72        190.29        20.96 o                         
  -4  -2   4        140.31        135.19         5.68 o                         
  -3  -2   4        338.49        330.21         4.02 o                         
  -2  -2   4       1105.83       1172.36        28.14 o                         
  -1  -2   4        425.55        398.68         3.93 o                         
   0  -2   4       2408.19       2398.90        15.70 o                         
   1  -2   4        286.54        253.24         2.98 o                         
   2  -2   4          1.86          4.50         0.83 o                         
   3  -2   4        234.53        246.60         4.58 o                         
   4  -2   4         59.41         66.98         3.41 o                         
   5  -2   4          6.94         17.22         4.26 o                         
  -5  -1   4        113.04         93.18         6.75 o                         
  -4  -1   4        924.05        896.32        11.27 o                         
  -3  -1   4         48.55         51.00         1.59 o                         
  -2  -1   4        411.19        394.75         5.02 o                         
  -1  -1   4        637.91        743.87         5.72 o                         
   0  -1   4        753.31        725.94         5.49 o                         
   1  -1   4       2055.75       1924.53        14.77 o                         
   2  -1   4          9.07          8.16         0.88 o                         
   3  -1   4          2.43          2.09         1.18 o                         
   4  -1   4          2.96          0.42         1.63 o                         
   5  -1   4         11.65         11.23         4.05 o                         
  -5   0   4          6.27         17.83         4.10 o                         
  -4   0   4         68.96         70.93         3.84 o                         
  -3   0   4        341.07        322.21         4.98 o                         
  -2   0   4        339.24        316.22         3.43 o                         
  -1   0   4        569.40        558.49         4.11 o                         
   0   0   4        130.79        157.76         2.71 o                         
   1   0   4        104.01         88.28         1.55 o                         
   2   0   4        553.93        514.26         5.35 o                         
   3   0   4         58.73         52.87         2.39 o                         
   4   0   4         27.70         24.84         2.63 o                         
   5   0   4         77.83         73.06         9.02 o                         
  -5   1   4          0.42          7.45         2.40 o                         
  -4   1   4        406.07        393.64         7.45 o                         
  -3   1   4        422.02        418.01         4.40 o                         
  -2   1   4         42.01         49.24         1.24 o                         
  -1   1   4        638.81        564.00         4.83 o                         
   0   1   4        329.02        357.23         3.66 o                         
   1   1   4        819.60        846.10         9.25 o                         
   2   1   4        264.62        245.52         3.17 o                         
   3   1   4        288.61        269.21         4.29 o                         
   4   1   4         90.75         79.74         5.45 o                         
   5   1   4          0.25         -1.78         5.32 o                         
  -5   2   4        156.50        156.44         8.21 o                         
  -4   2   4          0.21          0.37         1.69 o                         
  -3   2   4        532.04        519.04         5.36 o                         
  -2   2   4          0.14         -0.34         0.61 o                         
  -1   2   4          3.77          4.42         0.63 o                         
   0   2   4         43.14         36.87         1.17 o                         
   1   2   4         66.38         73.15         2.09 o                         
   2   2   4         13.29         10.66         0.96 o                         
   3   2   4        187.96        183.34         4.34 o                         
   4   2   4         36.50         33.78         3.75 o                         
   5   2   4         68.95         57.40         5.68 o                         
  -5   3   4          5.22          9.62         2.95 o                         
  -4   3   4        223.95        221.93         8.37 o                         
  -3   3   4          3.06          1.19         1.10 o                         
  -2   3   4         12.93         10.26         1.15 o                         
  -1   3   4        161.97        156.75         2.67 o                         
   0   3   4         44.26         50.76         1.57 o                         
   1   3   4        153.72        156.55         2.65 o                         
   2   3   4        105.22        115.39         2.94 o                         
   3   3   4         25.78         25.41         2.09 o                         
   4   3   4         43.58         42.85         3.89 o                         
   5   3   4         10.74         10.22         6.79 o                         
  -5   4   4          6.35         12.43         3.23 o                         
  -4   4   4         98.95        104.78         3.88 o                         
  -3   4   4          4.91          6.52         1.39 o                         
  -2   4   4         86.83         75.32         2.48 o                         
  -1   4   4        111.16        114.03         2.60 o                         
   0   4   4         62.01         56.40         1.86 o                         
   1   4   4        192.87        184.40         3.84 o                         
   2   4   4         50.97         48.74         2.35 o                         
   3   4   4         98.85         96.77         3.49 o                         
   4   4   4         95.78        102.31         5.02 o                         
  -5   5   4         13.78         13.06         4.07 o                         
  -4   5   4          0.40          4.93         2.31 o                         
  -3   5   4        271.49        262.95         4.98 o                         
  -2   5   4          4.21          3.04         1.23 o                         
  -1   5   4         65.30         68.11         2.54 o                         
   0   5   4         63.63         46.71         2.13 o                         
   1   5   4         29.70         34.11         2.21 o                         
   2   5   4        367.93        392.61         6.23 o                         
   3   5   4         40.72         42.41         3.59 o                         
   4   5   4         80.99         69.58         5.22 o                         
  -5   6   4         84.52         83.48         6.39 o                         
  -4   6   4         52.19         53.24         4.38 o                         
  -3   6   4          2.77          0.41         1.77 o                         
  -2   6   4         80.47         86.51         3.21 o                         
  -1   6   4          8.16          7.72         1.47 o                         
   0   6   4        257.38        231.57         4.56 o                         
   1   6   4        149.05        146.12         3.26 o                         
   2   6   4        105.31         92.74         4.50 o                         
   3   6   4         26.75         26.81         3.97 o                         
   4   6   4         18.60         11.55         3.65 o                         
  -4   7   4         28.37         38.07         4.64 o                         
  -3   7   4         38.80         45.01         3.20 o                         
  -2   7   4         28.15         23.37         2.45 o                         
  -1   7   4         71.64         69.17         3.06 o                         
   0   7   4        588.05        588.60         8.53 o                         
   1   7   4          1.77          0.09         2.03 o                         
   2   7   4          9.17          7.82         2.79 o                         
   3   7   4        121.79        108.90         7.08 o                         
  -4   8   4         69.55         62.44         5.71 o                         
  -3   8   4         18.85         12.85         2.44 o                         
  -2   8   4        113.92        127.09         4.47 o                         
  -1   8   4         28.89         24.65         3.02 o                         
   0   8   4          4.44          2.57         3.19 o                         
   1   8   4        374.19        383.92         7.74 o                         
  -4   9   4          0.61         -0.03         4.02 o                         
  -3   9   4         72.47         62.58         3.73 o                         
  -2   9   4          3.81         -2.16         2.26 o                         
  -1   9   4         35.70         30.92         2.96 o                         
   0   9   4          3.38          1.69         2.32 o                         
   1   9   4         56.06         54.59         4.15 o                         
   2   9   4         62.49         52.01         6.58 o                         
  -3  10   4          5.26          2.94         2.97 o                         
  -2  10   4         26.19         23.85         3.38 o                         
  -1  10   4         11.21          7.30         2.61 o                         
   0  10   4          0.00         -1.21         2.34 o                         
   1  10   4         37.67         30.56         6.94 o                         
   2  10   4         28.09         24.99         7.26 o                         
  -2  11   4         20.35         16.72         3.49 o                         
  -1  11   4          2.24         -0.02         2.49 o                         
   0  11   4          9.99         -0.85         2.94 o                         
   1  11   4          2.34          2.17         5.05 o                         
  -1 -13   5         77.23         93.26        10.98 o                         
   0 -13   5         15.59         28.94         8.76 o                         
   1 -13   5          0.11          8.30        14.19 o                         
  -2 -12   5         40.96         37.15         7.65 o                         
  -1 -12   5         13.54         96.03        16.30 o                         
   0 -12   5         86.72        109.56        10.65 o                         
   1 -12   5          4.48          7.24         3.93 o                         
   2 -12   5         29.09         36.97         4.06 o                         
   3 -12   5        104.99         88.63         6.11 o                         
  -2 -11   5          0.05         38.59        20.85 o                         
  -1 -11   5         23.60         26.17        10.04 o                         
   0 -11   5         87.12        120.11         6.78 o                         
   1 -11   5         98.65        123.51         5.28 o                         
   2 -11   5         18.43         19.69         3.29 o                         
   3 -11   5          0.00          3.88         6.32 o                         
  -3 -10   5         11.33          9.09         4.10 o                         
  -2 -10   5          0.01         -0.42         4.18 o                         
  -1 -10   5         25.40         34.70         3.31 o                         
   0 -10   5         35.58         43.06         2.97 o                         
   1 -10   5        205.54        216.12         6.87 o                         
   2 -10   5         15.53         22.54         3.00 o                         
   3 -10   5         12.85         13.66         3.08 o                         
   4 -10   5         43.59         59.07         5.60 o                         
  -3  -9   5         36.04         36.09         3.63 o                         
  -2  -9   5        235.17        216.49         8.77 o                         
  -1  -9   5         53.14         58.87         3.62 o                         
   0  -9   5         17.72         16.67         1.86 o                         
   1  -9   5        449.29        452.83         7.11 o                         
   2  -9   5        749.28        733.63        11.00 o                         
   3  -9   5         80.13         80.67         4.29 o                         
   4  -9   5          1.96          2.32         3.29 o                         
  -3  -8   5         16.51         18.35         2.63 o                         
  -2  -8   5        476.50        488.17         9.09 o                         
  -1  -8   5        386.08        396.07         5.92 o                         
   0  -8   5        103.84         93.25         2.86 o                         
   1  -8   5        274.73        275.49         5.04 o                         
   2  -8   5        625.79        592.90         8.70 o                         
   3  -8   5        272.31        266.73         7.82 o                         
   4  -8   5         41.18         47.79         4.54 o                         
  -4  -7   5         90.97         89.37         8.60 o                         
  -3  -7   5         10.57         26.63         6.48 o                         
  -2  -7   5         14.20         37.33         7.15 o                         
  -1  -7   5        100.90        101.46         2.23 o                         
   0  -7   5          5.53          6.46         1.21 o                         
   1  -7   5         28.32         36.65         1.91 o                         
   2  -7   5         44.17         47.20         2.90 o                         
   3  -7   5        688.09        691.45        10.03 o                         
   4  -7   5          2.02          5.12         2.96 o                         
   5  -7   5         29.30         27.69         6.63 o                         
  -4  -6   5         70.83         78.40        17.35 o                         
  -3  -6   5          9.29         11.29         1.42 o                         
  -2  -6   5        144.84        140.92         3.20 o                         
  -1  -6   5        290.36        279.57         3.41 o                         
   0  -6   5         50.96         56.38         1.51 o                         
   1  -6   5        153.08        152.31         2.83 o                         
   2  -6   5        122.99        109.19         2.79 o                         
   3  -6   5          0.04          2.31         2.00 o                         
   4  -6   5         83.11         82.86         4.34 o                         
   5  -6   5          5.69          1.89         3.90 o                         
  -5  -5   5          6.45          4.55         6.54 o                         
  -4  -5   5          3.60          2.11         2.95 o                         
  -3  -5   5         72.95         95.53         4.69 o                         
  -2  -5   5        433.83        395.28         4.74 o                         
  -1  -5   5         86.31         83.82         1.79 o                         
   0  -5   5         65.01         67.80         1.43 o                         
   1  -5   5        388.65        375.46         4.71 o                         
   2  -5   5          1.20          0.47         0.85 o                         
   3  -5   5         23.45         22.57         2.25 o                         
   4  -5   5         20.17         29.73         3.30 o                         
   5  -5   5          4.68          1.50         3.63 o                         
  -5  -4   5          9.24          8.52         6.03 o                         
  -4  -4   5        320.51        295.55        10.43 o                         
  -3  -4   5        283.48        280.52        11.30 o                         
  -2  -4   5          0.03          0.47         0.82 o                         
  -1  -4   5       1115.92       1112.90        11.46 o                         
   0  -4   5        285.58        300.86         3.25 o                         
   1  -4   5          2.25          1.89         0.75 o                         
   2  -4   5        830.82        828.41         9.26 o                         
   3  -4   5          9.31         11.22         0.94 o                         
   4  -4   5          2.61          2.27         2.02 o                         
   5  -4   5         14.88         20.43         5.49 o                         
  -5  -3   5         24.16         23.29        13.53 o                         
  -4  -3   5        187.75        197.14         7.36 o                         
  -3  -3   5        107.62        105.44         4.10 o                         
  -2  -3   5         80.89         67.71         3.41 o                         
  -1  -3   5        195.64        184.33         1.94 o                         
   0  -3   5         80.22         92.18         1.43 o                         
   1  -3   5         39.17         54.07         1.85 o                         
   2  -3   5        346.29        371.38         4.68 o                         
   3  -3   5        164.31        166.45         4.03 o                         
   4  -3   5          1.46          2.37         2.23 o                         
   5  -3   5         11.99         12.73         4.08 o                         
  -5  -2   5         30.09         55.89        14.64 o                         
  -4  -2   5         25.27         23.67         2.57 o                         
  -3  -2   5        125.80        119.83         4.18 o                         
  -2  -2   5       3239.32       3316.45        46.22 o                         
  -1  -2   5         66.77         83.51         1.31 o                         
   0  -2   5        729.86        627.62         5.50 o                         
   1  -2   5         31.08         38.92         1.28 o                         
   2  -2   5        708.10        697.79         7.99 o                         
   3  -2   5        240.87        232.08         4.61 o                         
   4  -2   5         75.46         81.53         4.91 o                         
   5  -2   5         43.39         49.64         5.71 o                         
  -5  -1   5         86.94        106.35        18.52 o                         
  -4  -1   5        319.62        314.64         5.41 o                         
  -3  -1   5         19.30         20.14         0.93 o                         
  -2  -1   5        463.32        461.04         5.80 o                         
  -1  -1   5       1789.62       1879.41        14.46 o                         
   0  -1   5        147.84        130.38         1.96 o                         
   1  -1   5          6.80         20.98         1.21 o                         
   2  -1   5        216.70        211.83         3.44 o                         
   3  -1   5        212.74        218.10         4.40 o                         
   4  -1   5         36.66         36.09         2.89 o                         
   5  -1   5          7.30          8.30         4.12 o                         
  -5   0   5         96.55        103.57         5.48 o                         
  -4   0   5        155.72        139.72         4.25 o                         
  -3   0   5        269.87        254.37         3.32 o                         
  -2   0   5        194.55        178.13         2.31 o                         
  -1   0   5         20.75         20.07         0.81 o                         
   0   0   5        296.95        316.76         3.84 o                         
   1   0   5         36.19         33.35         1.33 o                         
   2   0   5        119.76        102.25         2.20 o                         
   3   0   5        580.50        549.31         6.98 o                         
   4   0   5         31.15         25.58         2.97 o                         
   5   0   5         46.53         40.63         8.67 o                         
  -5   1   5         63.26         69.04         3.91 o                         
  -4   1   5        319.15        312.03         6.82 o                         
  -3   1   5          9.70         10.82         0.98 o                         
  -2   1   5         10.76         15.62         0.85 o                         
  -1   1   5         48.10         40.09         1.06 o                         
   0   1   5       2888.37       3053.58        25.19 o                         
   1   1   5        438.57        431.97         5.44 o                         
   2   1   5        127.85        134.63         3.48 o                         
   3   1   5         35.44         31.10         2.37 o                         
   4   1   5        179.02        174.16         9.74 o                         
   5   1   5          3.23          8.19         8.26 o                         
  -5   2   5         94.70         98.46         5.03 o                         
  -4   2   5         12.79         15.65         2.37 o                         
  -3   2   5         94.80         87.98         2.11 o                         
  -2   2   5        157.38        140.50         2.25 o                         
  -1   2   5         13.44          9.80         0.74 o                         
   0   2   5        759.81        766.53         8.22 o                         
   1   2   5        660.83        700.02         8.26 o                         
   2   2   5          1.39         -0.15         0.75 o                         
   3   2   5        186.69        180.48         4.16 o                         
   4   2   5          0.06         -2.60         3.18 o                         
   5   2   5         66.83         51.62         9.32 o                         
  -5   3   5         25.47         30.73         3.59 o                         
  -4   3   5        498.54        466.96         8.03 o                         
  -3   3   5         59.60         57.12         2.45 o                         
  -2   3   5          6.10          3.92         1.07 o                         
  -1   3   5          1.24         -0.72         0.78 o                         
   0   3   5        157.10        182.59         3.07 o                         
   1   3   5       1539.76       1528.99        15.05 o                         
   2   3   5          1.25         -0.63         1.22 o                         
   3   3   5         69.43         71.86         3.48 o                         
   4   3   5         16.26         19.12         4.02 o                         
  -5   4   5          3.85          5.09         3.25 o                         
  -4   4   5         23.98         24.12         2.56 o                         
  -3   4   5         36.74         39.54         2.67 o                         
  -2   4   5          0.89          1.07         1.10 o                         
  -1   4   5        120.09        103.83         2.46 o                         
   0   4   5        120.21        112.55         2.57 o                         
   1   4   5        554.46        563.26         7.47 o                         
   2   4   5         17.41         18.00         1.85 o                         
   3   4   5         11.41         10.67         2.25 o                         
   4   4   5         51.08         53.62         5.04 o                         
  -5   5   5          6.13          8.55         3.41 o                         
  -4   5   5         17.96         17.54         2.61 o                         
  -3   5   5        137.06        136.31         3.76 o                         
  -2   5   5         14.30         12.13         1.60 o                         
  -1   5   5        518.87        514.59         7.35 o                         
   0   5   5        275.04        257.46         4.35 o                         
   1   5   5        115.12        124.95         2.95 o                         
   2   5   5        666.47        685.24         9.31 o                         
   3   5   5          8.24          6.99         5.88 o                         
   4   5   5         12.81         13.07         4.32 o                         
  -5   6   5         27.07         30.94         4.60 o                         
  -4   6   5         48.36         48.05         3.95 o                         
  -3   6   5          9.19          3.90         1.82 o                         
  -2   6   5          6.88          7.26         1.77 o                         
  -1   6   5        127.89        118.09         3.54 o                         
   0   6   5        242.00        230.12         4.70 o                         
   1   6   5        182.13        197.90         4.90 o                         
   2   6   5         53.77         46.11         4.48 o                         
   3   6   5         88.02         89.06         5.86 o                         
   4   6   5          1.87         -5.43         6.15 o                         
  -4   7   5         25.65         23.68         3.79 o                         
  -3   7   5         76.65         77.25         4.05 o                         
  -2   7   5         56.58         56.19         3.30 o                         
  -1   7   5         12.26          7.66         1.90 o                         
   0   7   5        783.65        781.32        10.60 o                         
   1   7   5          2.13          0.18         1.91 o                         
   2   7   5         21.12         26.30         5.75 o                         
   3   7   5         50.70         36.33         7.78 o                         
  -4   8   5         74.86         62.35         8.74 o                         
  -3   8   5          0.38         -1.26         2.05 o                         
  -2   8   5         51.43         51.38         4.00 o                         
  -1   8   5         64.77         54.93         4.39 o                         
   0   8   5          0.19          2.68         2.17 o                         
   1   8   5        298.63        319.24         7.23 o                         
   3   8   5          0.41          1.20         7.71 o                         
  -3   9   5        136.44        129.87         5.36 o                         
  -2   9   5          8.66          7.90         2.92 o                         
  -1   9   5          5.27          4.72         2.18 o                         
   0   9   5         74.26         79.27         4.41 o                         
   1   9   5         20.61         27.58         3.17 o                         
   2   9   5         41.91         46.18         6.68 o                         
  -3  10   5          2.51          2.31         3.15 o                         
  -2  10   5         19.05         15.43         3.18 o                         
  -1  10   5          0.30         -3.37         2.24 o                         
   0  10   5          3.80          2.21         2.50 o                         
   1  10   5          7.67          4.72         6.71 o                         
  -1  11   5         21.24         14.11         3.19 o                         
   0  11   5          2.32         -2.21         2.99 o                         
  -1 -13   6         31.76         39.70         8.21 o                         
   0 -13   6         25.07         21.17         5.67 o                         
   1 -13   6         19.70         33.43         9.63 o                         
  -2 -12   6         27.28         24.37         4.43 o                         
  -1 -12   6         26.57         35.51         5.26 o                         
   0 -12   6          2.28         16.05         6.47 o                         
   1 -12   6          0.11         -0.22         4.02 o                         
   2 -12   6          0.50         -2.79         2.83 o                         
  -2 -11   6          2.51          6.45         4.97 o                         
  -1 -11   6        159.00        149.18        11.15 o                         
   0 -11   6         74.37         90.72         6.55 o                         
   1 -11   6        108.85        113.83         4.70 o                         
   2 -11   6         74.80         74.20         6.98 o                         
   3 -11   6          9.46         10.20         6.65 o                         
  -3 -10   6         17.40        141.28        26.61 o                         
  -2 -10   6         11.49         13.98         3.62 o                         
  -1 -10   6          7.61         12.04         3.92 o                         
   0 -10   6         15.00         18.51         2.40 o                         
   1 -10   6          3.17          1.95         1.94 o                         
   2 -10   6         39.63         46.88         3.67 o                         
   3 -10   6         19.91         14.72         4.41 o                         
   4 -10   6        101.17        118.74         6.76 o                         
  -3  -9   6         44.27        188.85        27.17 o                         
  -2  -9   6          9.36         15.23         2.39 o                         
  -1  -9   6         10.72         14.23         4.05 o                         
   0  -9   6        176.94        174.20         4.33 o                         
   1  -9   6         26.17         31.31         2.42 o                         
   2  -9   6        107.56        117.87         5.09 o                         
   3  -9   6         28.51         27.58         3.11 o                         
   4  -9   6          0.50          2.45         3.25 o                         
  -3  -8   6         29.90         26.77         3.30 o                         
  -2  -8   6        272.04        311.20         6.67 o                         
  -1  -8   6        143.41        128.84         3.24 o                         
   0  -8   6          2.01          1.49         1.27 o                         
   1  -8   6        589.49        583.29         8.03 o                         
   2  -8   6         17.00         19.96         2.50 o                         
   3  -8   6          6.55         12.37         2.70 o                         
   4  -8   6          4.61          6.35         3.81 o                         
  -4  -7   6          0.31        213.02        22.07 o                         
  -3  -7   6        296.88        273.78        16.81 o                         
  -2  -7   6        660.74        616.00         9.41 o                         
  -1  -7   6        415.46        426.20         5.03 o                         
   0  -7   6        349.55        322.54         4.82 o                         
   1  -7   6         31.29         32.89         2.01 o                         
   2  -7   6        675.00        644.55         8.20 o                         
   3  -7   6         65.06         72.72         5.50 o                         
   4  -7   6         25.04         25.78         4.58 o                         
   5  -7   6         11.08         15.19         7.65 o                         
  -4  -6   6         12.22         12.68         4.58 o                         
  -3  -6   6         36.26         40.27         5.18 o                         
  -2  -6   6        428.40        417.07         6.27 o                         
  -1  -6   6        806.71        796.34         7.79 o                         
   0  -6   6        406.62        410.40         4.35 o                         
   1  -6   6        154.63        148.81         2.88 o                         
   2  -6   6        115.90        107.32         2.80 o                         
   3  -6   6        159.11        151.18         4.53 o                         
   4  -6   6          0.24          0.54         2.32 o                         
   5  -6   6          0.05          5.62         4.01 o                         
  -5  -5   6         28.53         22.07        13.31 o                         
  -4  -5   6         11.89         11.63         3.34 o                         
  -3  -5   6          8.60          5.52         3.09 o                         
  -2  -5   6        366.66        333.02         4.21 o                         
  -1  -5   6        831.90        853.76         8.62 o                         
   0  -5   6        111.03        107.19         1.86 o                         
   1  -5   6         28.88         20.97         1.39 o                         
   2  -5   6        235.94        208.89         4.27 o                         
   3  -5   6        250.86        243.88         4.69 o                         
   4  -5   6          0.53         -3.24         2.16 o                         
   5  -5   6          6.46          7.48         3.92 o                         
  -5  -4   6          3.65          3.55        11.20 o                         
  -4  -4   6        180.24        187.83         6.71 o                         
  -3  -4   6         89.87         89.16         5.31 o                         
  -2  -4   6         23.82         23.61         2.71 o                         
  -1  -4   6        737.15        750.02        10.09 o                         
   0  -4   6        503.60        491.62         4.82 o                         
   1  -4   6        123.91        126.43         2.54 o                         
   2  -4   6         25.20         21.90         1.52 o                         
   3  -4   6         79.46         64.20         2.51 o                         
   4  -4   6          9.59          6.02         2.23 o                         
   5  -4   6          4.51          3.61         4.39 o                         
  -5  -3   6         57.92         54.78        15.75 o                         
  -4  -3   6          0.27          2.41         2.73 o                         
  -3  -3   6         78.12         73.20         3.47 o                         
  -2  -3   6         98.16         89.94         3.57 o                         
  -1  -3   6         87.40         83.56         1.63 o                         
   0  -3   6        808.43        830.37         7.05 o                         
   1  -3   6        603.18        573.52         6.52 o                         
   2  -3   6        213.27        204.78         3.32 o                         
   3  -3   6        211.47        199.55         4.57 o                         
   4  -3   6         48.81         51.52         3.41 o                         
   5  -3   6          0.03          9.15         5.89 o                         
  -5  -2   6          0.53          1.35         3.88 o                         
  -4  -2   6        218.47        212.43         6.76 o                         
  -3  -2   6        225.42        248.09         6.23 o                         
  -2  -2   6        452.67        461.19         5.79 o                         
  -1  -2   6          9.66         19.53         0.89 o                         
   0  -2   6          0.40          0.34         0.69 o                         
   1  -2   6         41.84         48.43         1.58 o                         
   2  -2   6       1464.33       1471.79        15.18 o                         
   3  -2   6         45.08         32.95         1.93 o                         
   4  -2   6        166.43        165.08         5.09 o                         
   5  -2   6         74.47         81.81        16.12 o                         
  -5  -1   6          2.79         11.01         3.68 o                         
  -4  -1   6        108.36         97.51         4.85 o                         
  -3  -1   6          2.37          2.96         0.60 o                         
  -2  -1   6        107.25         99.63         1.60 o                         
  -1  -1   6        137.06        133.92         1.86 o                         
   0  -1   6          6.89          1.92         0.80 o                         
   1  -1   6          4.83          7.85         1.08 o                         
   2  -1   6         63.91         59.77         1.95 o                         
   3  -1   6        118.25        120.39         2.95 o                         
   4  -1   6          9.75          6.30         2.26 o                         
   5  -1   6          3.92          5.60         4.17 o                         
  -5   0   6        208.28        227.28         7.34 o                         
  -4   0   6         43.02         39.24         2.47 o                         
  -3   0   6        984.67        962.36        15.47 o                         
  -2   0   6        689.09        678.94         6.35 o                         
  -1   0   6        245.50        228.18         2.69 o                         
   0   0   6        228.39        258.57         3.68 o                         
   1   0   6        239.82        239.13         4.42 o                         
   2   0   6        693.45        657.54        11.60 o                         
   3   0   6        366.68        351.46         4.83 o                         
   4   0   6          0.90         -0.03         3.28 o                         
   5   0   6         21.73         17.30        11.48 o                         
  -5   1   6         24.48         28.87         2.77 o                         
  -4   1   6        178.63        181.31         6.19 o                         
  -3   1   6         53.13         60.39         1.82 o                         
  -2   1   6        224.60        221.12         2.76 o                         
  -1   1   6         81.52         83.72         1.54 o                         
   0   1   6        629.45        683.76         8.28 o                         
   1   1   6         23.64         19.01         1.58 o                         
   2   1   6        156.82        172.27         3.69 o                         
   3   1   6         84.66         85.39         3.42 o                         
   4   1   6         49.49         45.76         7.87 o                         
   5   1   6         13.12         16.78         6.54 o                         
  -5   2   6         30.86         31.05         3.20 o                         
  -4   2   6         11.88         14.27         2.15 o                         
  -3   2   6         52.38         46.76         1.91 o                         
  -2   2   6        130.50        119.56         2.17 o                         
  -1   2   6        542.33        545.13         6.22 o                         
   0   2   6       1275.69       1328.80        14.31 o                         
   1   2   6        116.13        120.79         2.91 o                         
   2   2   6        233.86        234.03         3.94 o                         
   3   2   6        379.60        374.82         6.36 o                         
   4   2   6          7.16          0.16         3.55 o                         
   5   2   6          7.38          1.80         4.50 o                         
  -5   3   6          0.00          2.44         3.09 o                         
  -4   3   6        152.23        154.71         4.67 o                         
  -3   3   6         15.39         19.60         1.68 o                         
  -2   3   6         10.98          5.56         1.13 o                         
  -1   3   6         18.39         16.78         1.30 o                         
   0   3   6       1155.66       1180.95        13.29 o                         
   1   3   6        150.51        155.15         3.05 o                         
   2   3   6          4.42          3.97         1.60 o                         
   3   3   6          6.53          3.08         1.72 o                         
   4   3   6         20.82         15.90         4.23 o                         
  -5   4   6         28.72         29.25         3.78 o                         
  -4   4   6          4.96          3.66         2.17 o                         
  -3   4   6         71.68         62.29         2.62 o                         
  -2   4   6          7.28          9.60         1.46 o                         
  -1   4   6        199.05        198.89         3.58 o                         
   0   4   6        206.99        193.09         3.54 o                         
   1   4   6        221.58        214.53         3.98 o                         
   2   4   6        250.23        256.87         5.13 o                         
   3   4   6         37.15         40.37         3.18 o                         
   4   4   6         43.56         42.96         8.27 o                         
  -5   5   6          0.91          0.29         3.21 o                         
  -4   5   6         83.85         77.65         4.17 o                         
  -3   5   6        147.52        152.80         4.15 o                         
  -2   5   6         16.34         14.03         1.81 o                         
  -1   5   6         80.67         75.16         2.58 o                         
   0   5   6        146.48        128.15         3.07 o                         
   1   5   6        313.08        296.21         5.02 o                         
   2   5   6        211.22        221.84         6.65 o                         
   3   5   6         70.60         65.65         5.18 o                         
   4   5   6          7.59         11.83         4.55 o                         
  -4   6   6         49.10         49.97         4.76 o                         
  -3   6   6         37.47         32.12         2.68 o                         
  -2   6   6        530.99        538.76         8.46 o                         
  -1   6   6          1.34          1.32         1.56 o                         
   0   6   6         20.64         17.33         2.01 o                         
   1   6   6        170.92        171.40         4.80 o                         
   2   6   6          2.37          0.86         2.11 o                         
  -4   7   6         23.13         28.93         4.23 o                         
  -3   7   6         94.77        105.53         4.16 o                         
  -2   7   6          1.46         -0.80         1.78 o                         
  -1   7   6        444.37        443.52        10.07 o                         
   0   7   6          1.31          2.43         1.75 o                         
   1   7   6          0.58          0.83         2.16 o                         
   2   7   6         29.87         29.99         4.56 o                         
   3   7   6          6.11         -1.90         4.39 o                         
  -4   8   6         98.05         91.94         6.38 o                         
  -3   8   6         10.14          8.88         2.48 o                         
  -2   8   6         19.53         17.99         2.53 o                         
  -1   8   6        242.07        244.41         6.04 o                         
   0   8   6         65.14         66.63         4.18 o                         
   1   8   6          0.48          0.37         2.16 o                         
  -3   9   6        200.93        199.18         6.38 o                         
  -2   9   6         25.59         20.01         4.32 o                         
  -1   9   6         39.92         41.42         3.78 o                         
   0   9   6        346.84        352.90         8.30 o                         
   1   9   6         39.31         33.51         3.43 o                         
   2   9   6          4.80          2.66         6.32 o                         
  -2  10   6         22.12         23.45         3.48 o                         
  -1  10   6          8.63          2.33         2.63 o                         
   0  10   6          2.94          4.84         2.61 o                         
   1  10   6         54.75         46.81         6.84 o                         
   0 -13   7          0.07         -2.44         4.38 o                         
   1 -13   7         46.86         58.78         7.03 o                         
  -2 -12   7         29.30         27.87         6.34 o                         
  -1 -12   7         27.54         37.97         5.66 o                         
   0 -12   7         26.05         32.43        15.17 o                         
   1 -12   7         47.46         55.90         6.58 o                         
   2 -12   7          0.04         -4.28         2.85 o                         
  -2 -11   7          1.28         10.46         5.66 o                         
  -1 -11   7        112.43        129.13        15.36 o                         
   0 -11   7         16.62         23.17         5.73 o                         
   1 -11   7          4.24          1.19         2.39 o                         
   2 -11   7         82.23         63.36         4.58 o                         
   3 -11   7         17.35         15.38         4.12 o                         
  -2 -10   7         37.91         44.98         5.17 o                         
  -1 -10   7         55.98         50.47         5.63 o                         
   0 -10   7         62.94         61.86         4.03 o                         
   1 -10   7          0.02          2.52         1.96 o                         
   2 -10   7         18.73         15.13         3.11 o                         
   3 -10   7         15.06         12.17         3.91 o                         
   4 -10   7        123.00        151.77         7.33 o                         
  -3  -9   7         56.34         51.01         9.98 o                         
  -2  -9   7         47.94         50.41         3.54 o                         
  -1  -9   7         90.42         92.81         4.12 o                         
   0  -9   7        186.05        180.73         4.26 o                         
   1  -9   7         50.22         52.91         3.43 o                         
   2  -9   7         42.04         40.33         3.42 o                         
   3  -9   7         41.10         37.05         3.90 o                         
   4  -9   7          6.18         10.35         3.50 o                         
  -2  -8   7        275.62        280.77         6.03 o                         
  -1  -8   7         52.28         54.02         3.13 o                         
   0  -8   7        171.28        157.16         3.70 o                         
   1  -8   7        185.92        170.68         4.53 o                         
   2  -8   7          3.55         -1.54         2.05 o                         
   3  -8   7         66.50         63.22         3.63 o                         
   4  -8   7         43.52         48.52         6.46 o                         
  -4  -7   7          1.03          3.88         6.54 o                         
  -3  -7   7        169.80        190.12        15.30 o                         
  -2  -7   7        432.87        408.11         7.22 o                         
  -1  -7   7        513.19        500.54         5.71 o                         
   0  -7   7        343.42        331.82         4.65 o                         
   1  -7   7        154.34        150.15         3.41 o                         
   2  -7   7        292.34        263.08         4.99 o                         
   3  -7   7          2.69         -0.30         2.24 o                         
   4  -7   7         15.95         15.71         3.00 o                         
  -4  -6   7         23.74         17.95         4.82 o                         
  -3  -6   7          1.01          3.27         3.44 o                         
  -2  -6   7        303.96        293.07         4.24 o                         
  -1  -6   7        400.01        387.47         4.51 o                         
   0  -6   7        108.18        114.56         2.67 o                         
   1  -6   7          5.57          6.39         1.14 o                         
   2  -6   7        159.36        148.97         3.30 o                         
   3  -6   7          4.13          1.79         2.17 o                         
   4  -6   7         26.09         20.37         3.46 o                         
   5  -6   7         19.48         23.01         6.47 o                         
  -5  -5   7         62.83         48.79        17.19 o                         
  -4  -5   7         50.82         45.88         5.67 o                         
  -3  -5   7        141.28        139.32         6.94 o                         
  -2  -5   7        432.02        410.39         4.83 o                         
  -1  -5   7         20.36         19.79         1.05 o                         
   0  -5   7          0.70          0.59         0.71 o                         
   1  -5   7         14.49         11.01         1.24 o                         
   2  -5   7        240.10        217.00         4.47 o                         
   3  -5   7        359.43        330.63         6.73 o                         
   4  -5   7          5.88          3.80         3.37 o                         
   5  -5   7        125.53        126.32         9.64 o                         
  -5  -4   7          0.90         -2.33        10.31 o                         
  -4  -4   7         63.10         60.39         5.09 o                         
  -3  -4   7          0.49         -2.83         2.33 o                         
  -2  -4   7          5.12          0.98         1.07 o                         
  -1  -4   7         77.54         71.97         1.59 o                         
   0  -4   7         92.16        102.85         1.91 o                         
   1  -4   7         33.77         33.84         2.02 o                         
   2  -4   7          2.91          4.70         0.98 o                         
   3  -4   7         27.79         16.68         2.42 o                         
   4  -4   7          3.22          3.68         2.71 o                         
   5  -4   7          0.45         11.79         5.38 o                         
  -5  -3   7         81.47         62.78        10.41 o                         
  -4  -3   7         16.65         12.00         2.86 o                         
  -3  -3   7          4.22          3.75         2.11 o                         
  -2  -3   7        704.46        714.16         8.55 o                         
  -1  -3   7        556.49        608.62         6.50 o                         
   0  -3   7        340.57        347.45         3.79 o                         
   1  -3   7        213.36        222.38         3.58 o                         
   2  -3   7         13.36         17.90         1.54 o                         
   3  -3   7        280.54        271.30         5.51 o                         
   4  -3   7        150.69        165.90         5.26 o                         
   5  -3   7         25.98         30.48         8.18 o                         
  -5  -2   7         30.03         32.33         5.83 o                         
  -4  -2   7        118.65        116.20         5.30 o                         
  -3  -2   7         65.32         61.76         2.66 o                         
  -2  -2   7        248.50        231.39         2.69 o                         
  -1  -2   7        406.05        395.77         4.05 o                         
   0  -2   7         12.94         16.62         1.02 o                         
   1  -2   7         58.33         52.71         2.15 o                         
   2  -2   7         96.93         99.06         2.96 o                         
   3  -2   7         86.59         87.90         2.81 o                         
   4  -2   7         52.92         72.10         4.39 o                         
   5  -2   7         59.38         72.86         7.29 o                         
  -5  -1   7         13.23         16.97         8.10 o                         
  -4  -1   7         72.75         61.26         2.93 o                         
  -3  -1   7         19.40         18.45         1.08 o                         
  -2  -1   7          0.26          0.49         0.56 o                         
  -1  -1   7       1926.15       1978.88        15.95 o                         
   0  -1   7       1137.28       1159.15        11.81 o                         
   1  -1   7        673.97        704.04         8.50 o                         
   2  -1   7         15.21         12.77         1.59 o                         
   3  -1   7        360.98        365.71         5.67 o                         
   4  -1   7        148.86        148.22         5.33 o                         
   5  -1   7          2.12          3.90         8.02 o                         
  -5   0   7         75.74         89.49         9.77 o                         
  -4   0   7         29.00         27.16         2.23 o                         
  -3   0   7        239.50        240.90         5.00 o                         
  -2   0   7        130.82        135.04         2.07 o                         
  -1   0   7          7.35         12.72         0.99 o                         
   0   0   7         65.53         57.86         2.10 o                         
   1   0   7       1894.69       1900.82        22.42 o                         
   2   0   7        408.10        395.26         6.11 o                         
   3   0   7          1.53          2.96         1.48 o                         
   4   0   7          8.24          9.44         3.22 o                         
   5   0   7         20.69         28.75        22.01 o                         
  -5   1   7          0.38          2.50         2.16 o                         
  -4   1   7         36.45         34.63         2.57 o                         
  -3   1   7          0.61         -0.21         0.95 o                         
  -2   1   7          7.34          8.18         0.87 o                         
  -1   1   7          9.12          9.87         0.95 o                         
   0   1   7        383.36        446.18         6.24 o                         
   1   1   7        495.19        496.84         6.56 o                         
   2   1   7        491.64        504.42         8.43 o                         
   3   1   7         14.95         16.38         2.57 o                         
   4   1   7          7.85          4.47         4.90 o                         
  -5   2   7         20.10         14.21         2.71 o                         
  -4   2   7         96.99         97.73         4.70 o                         
  -3   2   7         32.53         27.82         1.77 o                         
  -2   2   7        212.96        222.07         3.51 o                         
  -1   2   7         64.90         70.73         2.15 o                         
   0   2   7         76.18         74.73         2.47 o                         
   1   2   7        109.34        123.25         2.99 o                         
   2   2   7        797.97        793.91         9.38 o                         
   3   2   7        702.60        704.67         9.88 o                         
   4   2   7          5.29         -0.60         3.64 o                         
  -5   3   7          4.49          5.23         2.77 o                         
  -4   3   7         54.85         55.64         3.45 o                         
  -3   3   7        249.48        239.84         4.38 o                         
  -2   3   7          4.62          2.05         1.08 o                         
  -1   3   7        303.58        299.96         6.26 o                         
   0   3   7        145.67        151.11         3.46 o                         
   1   3   7          5.67          4.80         1.14 o                         
   2   3   7        118.30        128.93         3.74 o                         
   3   3   7          6.21          6.24         1.96 o                         
   4   3   7         37.93         33.90         6.10 o                         
  -5   4   7         33.36         28.38         3.88 o                         
  -4   4   7          0.20          0.39         2.09 o                         
  -3   4   7        209.00        204.11         4.33 o                         
  -2   4   7        232.88        212.55         5.00 o                         
  -1   4   7         66.46         59.43         2.38 o                         
   0   4   7        182.45        182.67         4.06 o                         
   1   4   7         18.51         14.25         1.63 o                         
   2   4   7        130.91        128.31         4.14 o                         
   3   4   7         48.03         56.15         3.31 o                         
   4   4   7         55.95         66.14         6.34 o                         
  -4   5   7         95.25         93.69         5.07 o                         
  -3   5   7         72.34         73.69         3.07 o                         
  -2   5   7          0.63          7.48         1.80 o                         
  -1   5   7        169.15        164.39         3.81 o                         
   0   5   7        459.13        468.28         7.25 o                         
   1   5   7         11.79          9.47         2.11 o                         
   2   5   7         22.87         21.03         3.14 o                         
   3   5   7         91.46         83.52         7.48 o                         
   4   5   7          0.84         -3.11         9.15 o                         
  -4   6   7         55.67         55.19         4.23 o                         
  -3   6   7         58.71         53.00         3.19 o                         
  -2   6   7        436.30        463.56         8.96 o                         
  -1   6   7         29.89         30.40         2.56 o                         
   0   6   7         35.09         31.73         2.55 o                         
   1   6   7        602.70        630.29        12.34 o                         
   2   6   7         15.26          8.07         3.11 o                         
  -4   7   7         45.53         56.33         8.10 o                         
  -3   7   7        133.90        137.89         4.75 o                         
  -2   7   7          5.89          4.69         2.04 o                         
  -1   7   7         49.36         50.79         3.20 o                         
   0   7   7         42.45         42.24         3.44 o                         
   1   7   7         23.22         21.07         2.90 o                         
   2   7   7         27.03         25.02         2.95 o                         
   3   7   7          0.54         -6.59         4.40 o                         
  -2   8   7         33.39         33.87         3.05 o                         
  -1   8   7         41.32         44.39         3.28 o                         
   0   8   7         19.48         25.29         3.24 o                         
   1   8   7          0.14         -2.01         2.28 o                         
  -2   9   7          9.89          5.07         2.47 o                         
  -1   9   7          9.33         10.02         2.85 o                         
   0   9   7         23.28         23.55         3.39 o                         
   1   9   7          1.51          2.94         2.84 o                         
  -2  10   7         11.91         14.62         3.23 o                         
  -1  10   7          4.96          3.20         2.81 o                         
   0  10   7          0.83          2.30         2.92 o                         
   0 -13   8          5.00          5.68         7.13 o                         
   1 -13   8         58.91         69.93         9.52 o                         
  -2 -12   8          9.29          4.21         4.77 o                         
  -1 -12   8         17.57         18.75         4.47 o                         
   0 -12   8         29.04         49.04         5.83 o                         
   1 -12   8         36.06         35.10         4.88 o                         
   2 -12   8         22.92         12.85         4.85 o                         
  -2 -11   8          3.89         14.56         6.06 o                         
  -1 -11   8         26.32         28.88         3.71 o                         
   0 -11   8         19.34         26.75         3.40 o                         
   1 -11   8          1.75         -0.63         2.47 o                         
   2 -11   8         28.73         24.85         4.45 o                         
  -2 -10   8         77.40         80.27         4.52 o                         
  -1 -10   8         60.95         56.42         5.20 o                         
   0 -10   8          6.37          4.08         2.81 o                         
   1 -10   8        241.23        246.68         5.92 o                         
   2 -10   8          0.87         -2.70         2.32 o                         
   3 -10   8         32.56         41.08         6.46 o                         
  -3  -9   8          4.81        137.73        22.18 o                         
  -2  -9   8          0.01          0.11         2.64 o                         
  -1  -9   8        102.06        101.27         4.16 o                         
   0  -9   8        191.38        178.49         4.91 o                         
   1  -9   8         11.69          2.64         2.65 o                         
   2  -9   8        127.60        121.38         4.83 o                         
   3  -9   8         42.51         41.95         4.70 o                         
   4  -9   8          2.27         13.85         3.58 o                         
  -2  -8   8         97.74        100.73         4.74 o                         
  -1  -8   8        289.82        266.14         6.03 o                         
   0  -8   8        109.40        102.06         3.24 o                         
   1  -8   8        234.16        218.85         4.69 o                         
   2  -8   8         82.22         78.55         4.49 o                         
   3  -8   8        147.72        133.87         5.68 o                         
   4  -8   8        218.03        235.42         7.44 o                         
  -3  -7   8        190.30        197.17         9.12 o                         
  -2  -7   8         19.81         16.77         1.91 o                         
  -1  -7   8         67.17         62.15         2.35 o                         
   0  -7   8        215.07        208.47         3.82 o                         
   1  -7   8         64.92         64.04         2.69 o                         
   2  -7   8        247.16        234.14         5.48 o                         
   3  -7   8          8.79          7.21         2.34 o                         
   4  -7   8          4.96          6.04         3.16 o                         
  -4  -6   8         67.90         53.07         6.43 o                         
  -3  -6   8          0.12          0.98         3.71 o                         
  -2  -6   8        374.54        357.28         5.29 o                         
  -1  -6   8        128.80        116.44         2.27 o                         
   0  -6   8        158.77        160.51         3.51 o                         
   1  -6   8          7.77          4.41         1.27 o                         
   2  -6   8          9.68         10.53         1.91 o                         
   3  -6   8         31.68         23.62         2.86 o                         
   4  -6   8         51.33         45.06         3.88 o                         
  -5  -5   8         51.85         45.91        18.63 o                         
  -4  -5   8          0.01         -0.78         2.76 o                         
  -3  -5   8        250.60        227.82         9.11 o                         
  -2  -5   8        287.89        264.69         3.39 o                         
  -1  -5   8         93.68         87.16         2.14 o                         
   0  -5   8         16.87         14.99         1.05 o                         
   1  -5   8         20.49         22.01         1.90 o                         
   2  -5   8         24.50         17.81         1.36 o                         
   3  -5   8         50.25         48.38         3.34 o                         
   4  -5   8         17.27         23.67         3.33 o                         
   5  -5   8         39.67         43.65         7.02 o                         
  -5  -4   8          2.99         -4.31         3.83 o                         
  -4  -4   8         22.49         21.65         3.46 o                         
  -3  -4   8        102.34        103.41         4.50 o                         
  -2  -4   8        114.35        101.23         2.66 o                         
  -1  -4   8         62.50         48.20         1.33 o                         
   0  -4   8          6.87          4.44         0.86 o                         
   1  -4   8          1.03         -1.00         1.11 o                         
   2  -4   8        273.40        301.68         4.51 o                         
   3  -4   8         18.40          5.11         2.13 o                         
   4  -4   8         33.75         35.29         3.83 o                         
   5  -4   8         71.64         87.19         8.49 o                         
  -5  -3   8         77.62         54.33         8.51 o                         
  -4  -3   8         13.78         12.55         3.09 o                         
  -3  -3   8         14.00         14.24         2.54 o                         
  -2  -3   8        997.01        965.83         9.67 o                         
  -1  -3   8          4.70          6.28         0.84 o                         
   0  -3   8         16.26         17.56         1.21 o                         
   1  -3   8         51.80         58.97         2.04 o                         
   2  -3   8        489.72        466.00         7.04 o                         
   3  -3   8        199.38        182.07         4.97 o                         
   4  -3   8          9.59         10.89         2.57 o                         
   5  -3   8          0.13          6.89         6.37 o                         
  -5  -2   8         50.29         48.76         8.00 o                         
  -4  -2   8          9.26          8.92         3.06 o                         
  -3  -2   8         34.49         40.86         1.90 o                         
  -2  -2   8        505.24        486.57         7.09 o                         
  -1  -2   8        371.37        370.62         4.29 o                         
   0  -2   8         89.58         99.65         2.41 o                         
   1  -2   8        149.95        165.45         3.76 o                         
   2  -2   8        317.98        318.70         5.52 o                         
   3  -2   8        144.25        157.31         4.69 o                         
   4  -2   8         25.82         27.35         3.59 o                         
   5  -2   8          2.72         11.18         6.40 o                         
  -5  -1   8          6.99         12.67         4.97 o                         
  -4  -1   8         73.64         70.04         3.72 o                         
  -3  -1   8          6.21          3.48         1.22 o                         
  -2  -1   8        293.86        289.50         4.01 o                         
  -1  -1   8       1734.70       1790.72        15.53 o                         
   0  -1   8        298.48        309.14         5.38 o                         
   1  -1   8        535.84        525.10         7.05 o                         
   2  -1   8         17.39         13.00         1.73 o                         
   3  -1   8       1156.10       1195.22        15.26 o                         
   4  -1   8        308.94        288.34         7.55 o                         
   5  -1   8          0.18          5.23         8.65 o                         
  -5   0   8         61.31         76.75         9.04 o                         
  -4   0   8         12.80         10.01         2.07 o                         
  -3   0   8         88.49         91.20         2.80 o                         
  -2   0   8         50.61         48.86         1.47 o                         
  -1   0   8        500.30        482.43         5.62 o                         
   0   0   8        498.65        532.00         7.19 o                         
   1   0   8        279.80        290.70         6.30 o                         
   2   0   8        495.86        501.07         8.25 o                         
   3   0   8         16.47         12.33         2.34 o                         
   4   0   8         44.86         41.05         5.39 o                         
  -5   1   8          0.03          3.14         2.77 o                         
  -4   1   8         30.59         32.35         2.61 o                         
  -3   1   8          3.57          3.59         1.51 o                         
  -2   1   8        163.57        150.34         2.45 o                         
  -1   1   8         78.31         75.53         2.40 o                         
   0   1   8        388.04        415.16         6.16 o                         
   1   1   8        296.81        297.62         4.82 o                         
   2   1   8        152.97        152.74         4.14 o                         
   3   1   8         24.64         32.34         3.92 o                         
   4   1   8         35.43         33.67        14.03 o                         
  -5   2   8         20.49         20.61         3.12 o                         
  -4   2   8          4.93          7.96         2.14 o                         
  -3   2   8        132.75        138.13         4.09 o                         
  -2   2   8         86.74         81.76         2.27 o                         
  -1   2   8          0.98          0.24         0.99 o                         
   0   2   8         31.92         29.20         2.27 o                         
   1   2   8         30.91         31.40         1.92 o                         
   2   2   8          9.42         11.19         1.89 o                         
   3   2   8        115.58        131.76         4.30 o                         
   4   2   8          1.32          5.06         4.49 o                         
  -5   3   8          0.38          0.09         2.74 o                         
  -4   3   8         12.82          8.92         2.37 o                         
  -3   3   8         42.20         57.49         3.29 o                         
  -2   3   8         82.64         86.23         2.69 o                         
  -1   3   8        717.01        740.33         9.11 o                         
   0   3   8          5.69          2.67         1.29 o                         
   1   3   8        290.96        309.31         5.88 o                         
   2   3   8        640.58        638.14        10.42 o                         
   3   3   8          3.49          2.05         2.01 o                         
   4   3   8         16.21         20.15         4.51 o                         
  -5   4   8         10.33          9.65         5.21 o                         
  -4   4   8         11.85          4.93         2.58 o                         
  -3   4   8         11.91          7.52         2.19 o                         
  -2   4   8        416.04        435.18         7.62 o                         
  -1   4   8          2.50          3.42         1.39 o                         
   0   4   8        117.85        122.85         3.57 o                         
   1   4   8         75.14         70.41         2.93 o                         
   2   4   8         41.72         48.81         3.20 o                         
   3   4   8         81.48         93.41         4.26 o                         
   4   4   8         17.95         12.58         7.71 o                         
  -4   5   8         30.60         32.79         3.59 o                         
  -3   5   8          0.08         -2.85         2.29 o                         
  -2   5   8        212.02        217.49         5.38 o                         
  -1   5   8        236.61        234.46         5.79 o                         
   0   5   8        230.06        238.67         5.17 o                         
   1   5   8         48.02         45.81         3.21 o                         
   2   5   8          1.01         -1.43         2.99 o                         
   3   5   8        113.60        103.97         7.57 o                         
  -4   6   8         84.70         84.41         5.41 o                         
  -3   6   8          2.34          0.02         2.53 o                         
  -2   6   8         20.63         24.80         2.67 o                         
  -1   6   8        582.27        595.94        12.39 o                         
   0   6   8        166.02        172.34         4.73 o                         
   1   6   8        262.73        272.39         6.38 o                         
   3   6   8         54.97         52.63         7.85 o                         
  -4   7   8         14.82         10.11         3.55 o                         
  -3   7   8        221.01        240.32         9.01 o                         
  -2   7   8         22.52         11.98         2.59 o                         
  -1   7   8          2.13         -0.24         1.93 o                         
   0   7   8        218.39        242.88         6.68 o                         
   1   7   8         20.32         20.04         3.08 o                         
   2   7   8         47.56         42.21         3.72 o                         
  -3   8   8          0.31          4.22         3.71 o                         
  -2   8   8         39.94         39.24         3.31 o                         
  -1   8   8          0.86          0.67         2.10 o                         
   0   8   8          8.66         12.24         2.86 o                         
   1   8   8         69.73         73.71         4.53 o                         
  -2   9   8         39.72         35.16         3.98 o                         
  -1   9   8         21.10         11.37         2.94 o                         
   0   9   8          7.13          4.34         2.83 o                         
   1   9   8          0.31         -3.12         2.59 o                         
   0 -13   9          1.12          4.51         4.34 o                         
   1 -13   9         46.74         68.86        11.31 o                         
  -1 -12   9          3.77          3.22         5.10 o                         
   1 -12   9         20.18         18.32         5.28 o                         
   2 -12   9         46.30         48.38         5.49 o                         
  -2 -11   9         23.15         25.33         3.86 o                         
  -1 -11   9          6.16          6.99         2.78 o                         
   0 -11   9         69.42         71.16         5.40 o                         
   1 -11   9          5.89          3.50         3.47 o                         
   2 -11   9         44.41         38.90         4.02 o                         
  -2 -10   9        154.90        145.80         8.55 o                         
  -1 -10   9          6.57          4.48         2.70 o                         
   0 -10   9          5.92          4.28         2.53 o                         
   1 -10   9        167.63        183.31         5.87 o                         
   2 -10   9          5.28          0.55         2.73 o                         
   3 -10   9         73.48         97.99         8.83 o                         
  -3  -9   9         12.80         33.82        10.65 o                         
  -2  -9   9          1.69          4.48         2.65 o                         
  -1  -9   9        130.88        125.55         5.01 o                         
   0  -9   9        119.91        101.49         5.50 o                         
   1  -9   9         29.10         17.80         4.40 o                         
   2  -9   9         22.14         16.09         2.75 o                         
   3  -9   9         38.37         44.33         5.44 o                         
   4  -9   9         16.28         33.64         4.53 o                         
  -4  -8   9         13.78        270.69        23.07 o                         
  -3  -8   9          0.34          5.24         4.48 o                         
  -2  -8   9        183.19        178.06         4.76 o                         
  -1  -8   9        279.22        251.55         5.97 o                         
   0  -8   9          9.33          3.65         1.68 o                         
   1  -8   9        136.80        122.19         3.96 o                         
   2  -8   9          7.99         -0.52         2.07 o                         
   3  -8   9         15.50         12.32         2.78 o                         
   4  -8   9        135.08        175.18         7.89 o                         
  -4  -7   9          0.01          0.67         5.21 o                         
  -3  -7   9        132.92        138.50         8.84 o                         
  -2  -7   9         27.92         27.23         2.24 o                         
  -1  -7   9        236.20        230.57         5.41 o                         
   0  -7   9        158.28        144.97         3.59 o                         
   1  -7   9         19.60         15.09         1.95 o                         
   2  -7   9        130.09        122.65         4.19 o                         
   3  -7   9         24.27         19.04         3.03 o                         
   4  -7   9          0.28          3.39         3.28 o                         
  -4  -6   9         66.33         52.44         5.49 o                         
  -3  -6   9         24.16         23.54         7.50 o                         
  -2  -6   9        223.12        214.01         4.47 o                         
  -1  -6   9        239.60        221.72         3.34 o                         
   0  -6   9          0.23         -1.75         1.17 o                         
   1  -6   9         21.04         16.92         1.79 o                         
   2  -6   9         18.42         12.36         2.20 o                         
   3  -6   9        189.22        178.21         5.49 o                         
   4  -6   9         42.14         38.51         3.75 o                         
  -4  -5   9          7.83         -3.73         3.07 o                         
  -3  -5   9         37.52         34.20         4.05 o                         
  -2  -5   9        195.98        179.04         3.87 o                         
  -1  -5   9         56.21         44.82         1.50 o                         
   0  -5   9         10.46         13.26         1.27 o                         
   1  -5   9         45.83         45.49         2.42 o                         
   2  -5   9         43.44         33.25         2.52 o                         
   3  -5   9          8.18          5.57         2.22 o                         
   4  -5   9         48.54         56.85         4.30 o                         
  -5  -4   9          4.03         -0.48        12.36 o                         
  -4  -4   9         20.16         13.43         3.26 o                         
  -3  -4   9          0.01         -2.03         3.66 o                         
  -2  -4   9          1.38          2.36         0.84 o                         
  -1  -4   9        185.20        186.48         2.69 o                         
   0  -4   9         56.63         55.05         2.01 o                         
   1  -4   9         16.33         23.35         1.93 o                         
   2  -4   9         86.47         86.52         3.40 o                         
   3  -4   9         18.32          7.87         2.32 o                         
   4  -4   9        228.12        232.56         6.99 o                         
  -5  -3   9         71.36         59.74         6.25 o                         
  -4  -3   9         17.99         18.54         3.65 o                         
  -3  -3   9         43.62         40.20         3.85 o                         
  -2  -3   9         30.89         27.09         1.15 o                         
  -1  -3   9         64.12         62.04         1.76 o                         
   0  -3   9          6.54          4.97         1.21 o                         
   1  -3   9         71.45         67.96         2.62 o                         
   2  -3   9        269.01        246.10         4.30 o                         
   3  -3   9        126.15        118.54         4.68 o                         
   4  -3   9          7.48         16.55         3.33 o                         
  -5  -2   9          9.53          4.45         4.04 o                         
  -4  -2   9          0.05         -0.63         2.99 o                         
  -3  -2   9          8.85          8.40         1.60 o                         
  -2  -2   9         48.10         42.06         1.71 o                         
  -1  -2   9          6.04          1.06         0.85 o                         
   0  -2   9          6.12          1.83         1.25 o                         
   1  -2   9          0.02         -1.42         1.22 o                         
   2  -2   9        486.10        516.85         7.77 o                         
   3  -2   9          6.84          5.25         2.36 o                         
   4  -2   9          6.24          5.21         3.13 o                         
  -5  -1   9        104.30        112.34        10.40 o                         
  -4  -1   9          6.13          8.82         2.07 o                         
  -3  -1   9          3.56          1.29         1.29 o                         
  -2  -1   9        600.37        581.42        11.09 o                         
  -1  -1   9          3.23          3.90         0.86 o                         
   0  -1   9          2.71         -0.66         1.21 o                         
   1  -1   9         19.35         14.69         1.86 o                         
   2  -1   9        117.16        113.03         3.59 o                         
   3  -1   9        252.48        275.02         6.54 o                         
   4  -1   9         28.21         29.36         5.12 o                         
  -5   0   9        195.35        201.29        16.23 o                         
  -4   0   9        260.80        271.22         5.61 o                         
  -3   0   9         13.43         14.17         1.75 o                         
  -2   0   9         19.08         19.48         1.34 o                         
  -1   0   9        996.59        998.71        11.00 o                         
   0   0   9         98.33         99.45         2.90 o                         
   1   0   9         45.03         42.14         2.67 o                         
   2   0   9        231.37        246.16         6.28 o                         
   3   0   9        599.76        569.85        10.90 o                         
   4   0   9          1.24          6.35         7.32 o                         
  -5   1   9          1.84          5.73         4.92 o                         
  -4   1   9        252.14        253.14         7.74 o                         
  -3   1   9        379.33        365.80         6.34 o                         
  -2   1   9        227.67        215.32         3.13 o                         
  -1   1   9        286.70        290.23         4.95 o                         
   0   1   9        446.08        474.53         8.36 o                         
   1   1   9         97.46        100.23         2.87 o                         
   2   1   9        178.10        192.77         4.45 o                         
   3   1   9         31.44         28.12         2.98 o                         
   4   1   9         87.69         80.54        11.72 o                         
  -5   2   9         16.28         15.71         2.89 o                         
  -4   2   9          3.55          5.66         2.22 o                         
  -3   2   9        611.16        625.98         9.18 o                         
  -2   2   9         28.12         25.68         1.79 o                         
  -1   2   9         69.91         69.48         2.52 o                         
   0   2   9         53.03         46.45         2.51 o                         
   1   2   9         14.50         12.72         1.68 o                         
   2   2   9          0.35         -2.06         1.81 o                         
   3   2   9         41.40         42.14         3.21 o                         
   4   2   9        121.00        134.32        15.19 o                         
  -5   3   9          0.55         -0.44         4.10 o                         
  -4   3   9         24.01         16.53         2.83 o                         
  -3   3   9         85.24         85.57         4.87 o                         
  -2   3   9        353.51        370.07         6.21 o                         
  -1   3   9        110.36        121.99         3.36 o                         
   0   3   9          6.95          4.51         1.55 o                         
   1   3   9         46.83         48.97         3.07 o                         
   2   3   9        243.01        246.43         6.57 o                         
   3   3   9         46.44         49.13         3.58 o                         
   4   3   9          0.47          0.90         6.21 o                         
  -4   4   9          2.70         -3.34         2.38 o                         
  -3   4   9         65.36         59.96         3.98 o                         
  -2   4   9        486.70        482.73         7.57 o                         
  -1   4   9          0.45         -0.40         1.47 o                         
   0   4   9         51.18         48.16         2.98 o                         
   1   4   9          2.25          1.02         2.59 o                         
   2   4   9          0.17         -4.79         3.30 o                         
   3   4   9         31.79         32.51         3.32 o                         
  -4   5   9         42.03         39.52         3.88 o                         
  -3   5   9         19.22         19.13         4.21 o                         
  -2   5   9          2.02         -2.11         1.86 o                         
  -1   5   9        161.32        167.41         4.89 o                         
   0   5   9          1.28         -1.24         1.72 o                         
   1   5   9         40.77         41.21         4.30 o                         
   2   5   9         35.01         34.99         3.98 o                         
   3   5   9         17.59         10.66         5.30 o                         
  -4   6   9         76.51         79.10         5.13 o                         
  -3   6   9         13.43          7.68         3.06 o                         
  -2   6   9         80.54         95.58         4.33 o                         
  -1   6   9        135.38        145.46         4.80 o                         
   0   6   9          1.10          6.03         2.56 o                         
   1   6   9          0.09          1.00         2.35 o                         
   2   6   9          9.44         14.75         7.76 o                         
   3   6   9         21.46         21.10         5.53 o                         
  -3   7   9        165.07        176.96         7.31 o                         
  -2   7   9          3.97         -1.47         2.21 o                         
  -1   7   9         82.45         85.14         4.28 o                         
   0   7   9        120.69        147.46         5.80 o                         
   1   7   9          2.87          2.00         2.57 o                         
   2   7   9         69.05         74.22         4.78 o                         
  -3   8   9          0.65          0.48         3.27 o                         
  -2   8   9         65.50         65.30         4.18 o                         
  -1   8   9          2.51         -0.88         2.56 o                         
   0   8   9         80.19         67.98         5.06 o                         
   1   8   9         14.65         11.69         3.27 o                         
  -1   9   9          6.22          3.07         3.01 o                         
   0   9   9          0.11         -4.11         2.74 o                         
  -1 -12  10         16.37          8.32         5.54 o                         
   0 -12  10         39.01         60.75         6.37 o                         
   1 -12  10         16.18          9.69         4.63 o                         
   2 -12  10          5.41          0.56         8.39 o                         
  -2 -11  10         19.55         30.93         7.37 o                         
  -1 -11  10         18.17         18.87         5.12 o                         
   0 -11  10         65.14         69.56         6.11 o                         
   1 -11  10          1.20         -2.17         5.69 o                         
   2 -11  10         17.22          9.96         5.48 o                         
  -3 -10  10          2.41         35.26         9.54 o                         
  -2 -10  10         58.47         78.72        21.24 o                         
  -1 -10  10          0.25         -1.90         2.29 o                         
   0 -10  10         40.25         42.16         4.40 o                         
   1 -10  10         76.13         83.48         5.95 o                         
   2 -10  10          0.07         -1.47         3.41 o                         
   3 -10  10         10.08          9.65         3.96 o                         
  -3  -9  10         90.76        138.95        16.19 o                         
  -2  -9  10          0.04          2.16         1.77 o                         
  -1  -9  10         38.46         39.00         3.71 o                         
   0  -9  10         94.56         75.69         9.99 o                         
   1  -9  10         19.58         14.89         2.88 o                         
   2  -9  10          1.44          2.55         2.54 o                         
   3  -9  10          0.00          0.05         2.93 o                         
  -3  -8  10          2.98          6.75         5.01 o                         
  -2  -8  10        253.66        223.94         7.53 o                         
  -1  -8  10        146.41        129.87         4.50 o                         
   0  -8  10          0.02         -2.50         1.66 o                         
   1  -8  10        236.34        215.40         6.07 o                         
   2  -8  10          0.74         -3.51         2.34 o                         
   3  -8  10         12.96         13.88         3.00 o                         
   4  -8  10         31.49         32.15         4.10 o                         
  -4  -7  10         20.53         11.46         4.14 o                         
  -3  -7  10        111.64        126.87         9.85 o                         
  -2  -7  10         29.66         27.06         2.23 o                         
  -1  -7  10        123.05        107.90         4.09 o                         
   0  -7  10        135.50        117.33         3.50 o                         
   1  -7  10          2.34         -1.70         1.63 o                         
   2  -7  10        243.09        232.46         6.51 o                         
   3  -7  10          0.06          2.61         2.59 o                         
   4  -7  10          3.91          8.68         5.42 o                         
  -4  -6  10         11.64         11.14         3.91 o                         
  -3  -6  10        101.38        115.22        14.86 o                         
  -2  -6  10        251.84        243.04         4.59 o                         
  -1  -6  10        140.34        136.60         3.31 o                         
   0  -6  10         29.03         27.73         2.17 o                         
   1  -6  10         45.71         36.84         2.74 o                         
   2  -6  10          2.01         -2.77         1.85 o                         
   3  -6  10        311.29        284.31         6.96 o                         
   4  -6  10         24.90         28.73         3.90 o                         
  -4  -5  10          8.38          1.48         3.43 o                         
  -3  -5  10         31.04         27.08         4.19 o                         
  -2  -5  10         28.40         27.66         2.36 o                         
  -1  -5  10         91.61         79.03         2.03 o                         
   0  -5  10          1.15         -1.63         1.08 o                         
   1  -5  10         36.70         33.35         1.83 o                         
   2  -5  10         75.24         70.33         3.78 o                         
   3  -5  10        136.01        133.91         5.30 o                         
   4  -5  10          1.58          8.21         3.10 o                         
  -4  -4  10         21.50         21.08         3.82 o                         
  -3  -4  10          0.96          1.39         3.00 o                         
  -2  -4  10         30.53         35.18         1.92 o                         
  -1  -4  10        110.15        114.77         2.42 o                         
   0  -4  10        112.11        107.39         2.78 o                         
   1  -4  10          2.51          0.46         1.46 o                         
   2  -4  10         90.20         82.78         3.51 o                         
   3  -4  10          0.63         -3.52         2.35 o                         
   4  -4  10        176.52        190.34         6.81 o                         
  -5  -3  10         28.50         28.76         5.24 o                         
  -4  -3  10         11.89         15.16         3.32 o                         
  -3  -3  10         35.85         31.41         3.34 o                         
  -2  -3  10         10.32         11.94         1.49 o                         
  -1  -3  10         37.76         29.92         1.40 o                         
   0  -3  10          0.28         -1.75         1.17 o                         
   1  -3  10        235.72        220.72         4.62 o                         
   2  -3  10         40.47         38.71         2.74 o                         
   3  -3  10        196.39        203.16         5.90 o                         
   4  -3  10        205.09        215.70         7.00 o                         
  -5  -2  10          5.45         12.20         4.64 o                         
  -4  -2  10         12.11         12.28         3.63 o                         
  -3  -2  10          0.58         -2.33         1.56 o                         
  -2  -2  10          4.46          2.14         0.86 o                         
  -1  -2  10         29.53         25.41         1.53 o                         
   0  -2  10          9.96          9.22         1.68 o                         
   1  -2  10        117.61        114.89         3.47 o                         
   2  -2  10        468.65        472.43         7.61 o                         
   3  -2  10          5.44          5.87         2.95 o                         
   4  -2  10         39.13         47.70         4.79 o                         
  -5  -1  10         38.34         57.90         7.42 o                         
  -4  -1  10          0.01          4.46         3.23 o                         
  -3  -1  10          3.25          1.67         1.50 o                         
  -2  -1  10        538.47        526.51         7.51 o                         
  -1  -1  10        166.87        172.30         3.01 o                         
   0  -1  10         34.88         29.15         2.38 o                         
   1  -1  10         49.67         52.95         2.91 o                         
   2  -1  10        172.22        168.26         5.82 o                         
   3  -1  10         96.45        107.27         4.83 o                         
   4  -1  10          9.30          9.11         5.18 o                         
  -5   0  10         53.87         61.67         7.89 o                         
  -4   0  10         12.89         15.19         2.08 o                         
  -3   0  10          5.02          3.57         2.46 o                         
  -2   0  10          9.78         11.68         1.38 o                         
  -1   0  10        786.32        805.78        10.13 o                         
   0   0  10        177.43        185.48         4.29 o                         
   1   0  10          5.98          5.36         1.85 o                         
   2   0  10        152.80        159.40         5.66 o                         
   3   0  10        249.42        254.19         8.39 o                         
   4   0  10          9.51         19.34         6.26 o                         
  -5   1  10         65.91         56.22         7.72 o                         
  -4   1  10          7.18         12.99         2.26 o                         
  -3   1  10         57.13         54.18         3.01 o                         
  -2   1  10        197.49        188.87         3.72 o                         
  -1   1  10        337.55        366.63         5.98 o                         
   0   1  10         71.92         78.31         3.14 o                         
   1   1  10         18.11         19.67         1.94 o                         
   2   1  10         32.85         35.51         2.65 o                         
   3   1  10         47.40         51.51         3.92 o                         
   4   1  10         13.20         13.99         6.43 o                         
  -4   2  10        111.17        111.97         4.92 o                         
  -3   2  10          2.23          5.32         2.02 o                         
  -2   2  10          9.43         10.91         1.78 o                         
  -1   2  10          1.04          1.80         1.36 o                         
   0   2  10         90.23         93.73         3.52 o                         
   1   2  10          0.69         -2.32         1.55 o                         
   2   2  10          0.46         -2.94         1.96 o                         
   3   2  10        117.85        132.37         5.63 o                         
   4   2  10          2.79          6.55         8.59 o                         
  -4   3  10         76.80         77.48         5.51 o                         
  -3   3  10          7.51          5.85         2.32 o                         
  -2   3  10          2.16          0.96         1.69 o                         
  -1   3  10        139.16        147.42         4.06 o                         
   0   3  10        136.18        124.67         5.31 o                         
   1   3  10          1.14         -2.23         1.49 o                         
  -4   4  10          9.26          3.88         2.82 o                         
  -3   4  10        179.78        197.05         6.64 o                         
  -2   4  10         23.04         25.87         2.37 o                         
  -1   4  10         42.78         34.30         2.59 o                         
   0   4  10          1.46         -2.15         1.71 o                         
   1   4  10        114.81        107.94         4.60 o                         
   2   4  10          0.01         -3.30         2.20 o                         
   3   4  10         20.12         21.91         5.83 o                         
  -4   5  10         16.00         10.30         3.20 o                         
  -3   5  10          2.59         -1.48         2.64 o                         
  -2   5  10          0.39          1.64         2.10 o                         
  -1   5  10          8.52          9.57         2.17 o                         
   0   5  10          1.12         -0.84         1.79 o                         
   1   5  10          0.11         -1.87         2.23 o                         
   2   5  10         52.28         52.11         4.06 o                         
   3   5  10          9.31          3.09         7.37 o                         
  -3   6  10          6.62          7.17         3.32 o                         
  -2   6  10         44.10         39.17         3.23 o                         
  -1   6  10         36.62         32.86         2.97 o                         
   0   6  10          2.42          2.30         2.46 o                         
   1   6  10          1.96         -3.69         2.46 o                         
   2   6  10         11.68          5.12         2.77 o                         
  -3   7  10         36.97         29.51         4.69 o                         
  -2   7  10          3.03         -0.73         2.28 o                         
  -1   7  10         13.08          6.15         2.83 o                         
   0   7  10          9.88         11.22         2.98 o                         
   1   7  10         43.89         39.72         3.82 o                         
  -2   8  10         29.30         28.09         3.69 o                         
  -1   8  10          9.07          4.72         2.91 o                         
   0   8  10         11.07          9.19         3.30 o                         
  -1 -12  11         13.76         74.85         9.98 o                         
   0 -12  11         11.62         19.38         4.83 o                         
   1 -12  11          0.02          1.69         4.36 o                         
  -2 -11  11          6.19         64.98        10.76 o                         
  -1 -11  11         42.81         51.53         6.16 o                         
   0 -11  11         66.08         56.91         5.08 o                         
   1 -11  11          2.12          1.31         5.70 o                         
   2 -11  11         26.50         30.17         4.86 o                         
  -3 -10  11          2.36         89.93        11.75 o                         
  -2 -10  11         41.13         49.84        10.42 o                         
  -1 -10  11          2.54          2.84         2.63 o                         
   0 -10  11         50.14         65.17         5.25 o                         
   1 -10  11         40.47         40.97         5.27 o                         
   2 -10  11         26.42         29.46         4.62 o                         
   3 -10  11         25.95         23.08         4.05 o                         
  -3  -9  11         75.18        106.79        14.53 o                         
  -2  -9  11          4.59          6.50         2.07 o                         
  -1  -9  11         87.08         80.73         4.14 o                         
   0  -9  11        159.03        164.46         5.81 o                         
   1  -9  11          3.55          0.65         2.42 o                         
   2  -9  11          0.12         -1.37         2.92 o                         
   3  -9  11          2.82          5.33         3.16 o                         
  -3  -8  11          6.13         15.30         8.65 o                         
  -2  -8  11         44.77         52.01         3.34 o                         
  -1  -8  11         32.69         26.46         3.86 o                         
   0  -8  11         15.38          8.57         2.86 o                         
   1  -8  11        164.71        154.58         4.67 o                         
   2  -8  11          0.20          0.68         2.68 o                         
   3  -8  11         12.41         14.80         3.46 o                         
  -4  -7  11          0.07         10.04         4.95 o                         
  -3  -7  11         76.34         73.43        12.03 o                         
  -2  -7  11         62.63         52.67         4.12 o                         
  -1  -7  11          6.39          3.00         2.20 o                         
   0  -7  11        329.81        328.81         5.84 o                         
   1  -7  11         27.06         22.04         2.90 o                         
   2  -7  11        134.23        132.94         6.82 o                         
   3  -7  11          4.03          7.40         3.15 o                         
   4  -7  11          7.22         12.64         4.17 o                         
  -4  -6  11         90.47        100.63         7.07 o                         
  -2  -6  11        302.56        278.95         5.00 o                         
  -1  -6  11         35.91         38.24         2.85 o                         
   0  -6  11         55.69         46.28         2.30 o                         
   1  -6  11        369.65        364.48         6.45 o                         
   2  -6  11          3.88         -2.96         1.97 o                         
   3  -6  11         93.20         96.90         5.15 o                         
   4  -6  11         68.36         66.81         5.53 o                         
  -4  -5  11         12.68         11.59         3.55 o                         
  -3  -5  11          9.01         12.16         3.76 o                         
  -2  -5  11         17.19         12.78         2.04 o                         
  -1  -5  11        112.80        103.21         3.14 o                         
   0  -5  11         87.23         77.34         2.70 o                         
   1  -5  11          3.70          2.80         1.75 o                         
   2  -5  11         91.73         83.13         3.87 o                         
   3  -5  11          6.50          8.04         3.06 o                         
   4  -5  11          4.11         15.51         4.60 o                         
  -3  -4  11         66.50         72.68         6.02 o                         
  -2  -4  11         49.93         45.60         2.73 o                         
  -1  -4  11        392.40        391.79         5.94 o                         
   0  -4  11         96.39         99.04         2.94 o                         
   1  -4  11          1.66         -1.11         1.64 o                         
   2  -4  11        120.20        121.19         4.17 o                         
   3  -4  11         24.05         13.27         3.08 o                         
   4  -4  11         12.82         19.72         6.61 o                         
  -4  -3  11         27.63         34.46         4.41 o                         
  -3  -3  11         12.96         11.29         1.36 o                         
  -2  -3  11        125.89        122.72         3.48 o                         
  -1  -3  11         71.00         59.67         2.43 o                         
   0  -3  11        758.09        748.68        11.48 o                         
   1  -3  11         38.05         39.05         2.60 o                         
   2  -3  11          7.60          3.04         2.04 o                         
   3  -3  11        145.39        155.68         5.83 o                         
   4  -3  11         37.61         44.62         4.61 o                         
  -4  -2  11         52.97         50.94         5.35 o                         
  -3  -2  11         30.46         34.95         2.23 o                         
  -2  -2  11         17.65         14.03         2.03 o                         
  -1  -2  11        339.71        329.16         4.54 o                         
   0  -2  11        373.52        366.69         7.64 o                         
   1  -2  11        239.07        243.74         5.17 o                         
   2  -2  11         23.79         29.94         3.05 o                         
   3  -2  11          0.53         -2.71         2.60 o                         
   4  -2  11         35.07         41.00         5.61 o                         
  -4  -1  11         31.26         35.88         4.68 o                         
  -3  -1  11          4.96          2.24         1.83 o                         
  -2  -1  11        133.03        140.21         4.12 o                         
  -1  -1  11         21.68         21.50         1.94 o                         
   0  -1  11          2.73          2.17         1.90 o                         
   1  -1  11        836.55        810.37        17.31 o                         
   2  -1  11        104.93        115.77         4.73 o                         
   3  -1  11         13.95         21.25         3.77 o                         
   4  -1  11         34.53         28.22         5.49 o                         
  -4   0  11         62.02         66.48         4.20 o                         
  -3   0  11        186.92        188.28         4.65 o                         
  -2   0  11        261.14        265.74         5.45 o                         
  -1   0  11        441.98        453.99         6.97 o                         
   0   0  11        309.46        323.59         6.13 o                         
   1   0  11        222.60        222.57         5.20 o                         
   2   0  11        652.09        685.37        10.46 o                         
   3   0  11         31.77         44.88         5.12 o                         
   4   0  11          4.63          9.82         7.32 o                         
  -4   1  11          4.38         12.31         2.56 o                         
  -3   1  11         21.49         22.97         2.59 o                         
  -2   1  11        700.51        728.44        10.44 o                         
  -1   1  11        456.36        451.87         7.10 o                         
   0   1  11        103.09        108.12         3.85 o                         
   1   1  11         10.79          5.68         2.04 o                         
   2   1  11        128.14        119.81         4.50 o                         
   3   1  11        227.93        243.97         7.18 o                         
   4   1  11          0.01         -0.18         5.04 o                         
  -4   2  11         49.33         43.97         3.58 o                         
  -3   2  11          5.80          7.35         2.32 o                         
  -2   2  11          0.46         -0.07         1.63 o                         
  -1   2  11          0.62          0.44         1.54 o                         
   0   2  11         76.34         71.21         3.56 o                         
   1   2  11          0.02         -2.71         1.81 o                         
   2   2  11          1.79         -1.41         2.37 o                         
   3   2  11        102.01         96.85         6.43 o                         
  -4   3  11         30.94         30.31         3.52 o                         
  -3   3  11          8.44         17.26         2.74 o                         
  -2   3  11          0.14         -0.88         1.65 o                         
  -1   3  11         98.98         99.54         3.65 o                         
   0   3  11        142.11        117.70         4.19 o                         
   1   3  11          8.55          2.15         2.48 o                         
   2   3  11          1.11         -3.23         2.16 o                         
   3   3  11          1.76          2.13         3.03 o                         
  -4   4  11         38.19         44.85         4.91 o                         
  -3   4  11         30.90         32.00         3.80 o                         
  -2   4  11        115.77        116.50         4.59 o                         
  -1   4  11          6.79          2.06         1.79 o                         
   0   4  11          0.37          0.09         1.89 o                         
   1   4  11         41.55         32.68         3.26 o                         
   2   4  11         27.52         27.49         3.43 o                         
   3   4  11         51.07         45.43         6.91 o                         
  -3   5  11         72.79         80.25         5.00 o                         
  -2   5  11          0.19          0.69         2.80 o                         
  -1   5  11         68.15         75.55         5.65 o                         
   0   5  11          4.93          0.47         2.31 o                         
   1   5  11          0.00         -2.85         2.55 o                         
   2   5  11         38.15         37.33         3.79 o                         
  -3   6  11          0.03         -1.95         3.26 o                         
  -2   6  11         38.89         29.82         4.12 o                         
  -1   6  11         11.64          7.73         2.56 o                         
   0   6  11         22.98         25.12         3.48 o                         
   1   6  11          9.65         10.19         3.11 o                         
   2   6  11          0.09         -1.55         3.25 o                         
  -2   7  11         22.13         12.60         3.73 o                         
  -1   7  11         23.13         20.44         3.38 o                         
   0   7  11          8.73         10.28         3.15 o                         
   1   7  11         25.36         19.34         3.80 o                         
  -1 -12  12          2.82          5.22         7.15 o                         
   0 -12  12         56.61         84.97         7.42 o                         
   1 -12  12          2.99         -5.98         7.39 o                         
  -1 -11  12          2.14          9.03         5.16 o                         
   0 -11  12         25.42         25.42         4.21 o                         
   1 -11  12         21.48         18.23        10.04 o                         
   2 -11  12         16.37         33.27         6.63 o                         
  -2 -10  12         28.88         24.78        19.13 o                         
  -1 -10  12         27.99         26.07         3.81 o                         
   0 -10  12          3.99          0.35         3.25 o                         
   1 -10  12        189.93        192.72        21.62 o                         
   2 -10  12          2.05         11.62         3.90 o                         
  -3  -9  12         64.05        117.66        15.52 o                         
  -2  -9  12          4.79          6.51         2.62 o                         
  -1  -9  12        130.65        115.53         5.48 o                         
   0  -9  12         88.12         79.07         5.47 o                         
   1  -9  12          4.39          4.84         4.89 o                         
   2  -9  12        220.29        225.72         7.52 o                         
   3  -9  12          0.51          8.24         3.53 o                         
  -3  -8  12          0.02         21.85         9.31 o                         
  -2  -8  12          5.27          9.90         2.14 o                         
  -1  -8  12          3.63          0.95         2.11 o                         
   0  -8  12         13.37          7.14         2.82 o                         
   1  -8  12         27.94         25.68         3.09 o                         
   3  -8  12         36.13         40.06         4.36 o                         
  -4  -7  12          4.02         11.31         7.65 o                         
  -3  -7  12         44.16         49.15        14.53 o                         
  -2  -7  12          1.35          3.50         3.14 o                         
  -1  -7  12          0.51         -3.42         2.28 o                         
   0  -7  12        319.08        305.78        10.30 o                         
   1  -7  12         92.61         90.24         4.13 o                         
   2  -7  12          4.83          1.89         2.32 o                         
   3  -7  12         96.89         89.19         5.38 o                         
  -4  -6  12        130.45        152.67        10.92 o                         
  -3  -6  12         24.30         23.64         5.41 o                         
  -2  -6  12        213.50        218.20         9.09 o                         
  -1  -6  12         28.77         24.43         2.52 o                         
   0  -6  12         38.73         39.42         2.44 o                         
   1  -6  12        529.27        514.48         8.46 o                         
   2  -6  12          8.60          2.25         2.72 o                         
   3  -6  12          6.22         12.13         3.26 o                         
   4  -6  12        112.55         92.23         9.24 o                         
  -4  -5  12          8.69         10.54         5.87 o                         
  -3  -5  12         81.29         81.87         6.06 o                         
  -2  -5  12          6.85          6.85         2.91 o                         
  -1  -5  12        677.71        681.75         9.92 o                         
   0  -5  12         13.75         11.87         1.77 o                         
   1  -5  12         36.66         35.28         2.88 o                         
   2  -5  12         83.52         69.63         3.81 o                         
   3  -5  12          8.19          9.10         3.16 o                         
   4  -5  12          7.33          8.20         6.63 o                         
  -4  -4  12          0.66          2.10         5.91 o                         
  -3  -4  12          0.02          0.94         3.14 o                         
  -2  -4  12         76.23         70.54         3.53 o                         
  -1  -4  12         28.46         29.83         2.31 o                         
   0  -4  12        236.84        231.16         4.65 o                         
   1  -4  12         37.22         33.71         2.75 o                         
   2  -4  12         91.44         76.72         3.93 o                         
   3  -4  12          5.51          0.63         3.04 o                         
   4  -4  12          2.82          0.85         3.48 o                         
  -4  -3  12         13.19         14.14         5.17 o                         
  -3  -3  12         49.52         46.80         3.59 o                         
  -2  -3  12        118.23        114.45         3.80 o                         
  -1  -3  12        102.12        100.70         3.46 o                         
   0  -3  12        160.09        176.57         7.40 o                         
   1  -3  12         50.96         50.92         3.53 o                         
   2  -3  12         30.88         18.31         2.57 o                         
   3  -3  12         90.20         92.59         5.07 o                         
   4  -3  12         19.86         29.38         4.96 o                         
  -4  -2  12         52.07         45.81         5.42 o                         
  -3  -2  12         45.14         48.37         3.68 o                         
  -2  -2  12        158.86        153.11         6.74 o                         
  -1  -2  12       1238.39       1247.17        15.56 o                         
   0  -2  12        283.97        306.28         9.12 o                         
   1  -2  12         96.37        103.85         4.29 o                         
   2  -2  12         25.16         22.54         2.68 o                         
   3  -2  12          0.04         -1.02         3.30 o                         
   4  -2  12         25.14         32.79         6.87 o                         
  -4  -1  12          5.27         11.41         3.70 o                         
  -3  -1  12         32.04         30.91         2.58 o                         
  -2  -1  12         16.44         13.22         2.93 o                         
  -1  -1  12         56.77         58.20         3.02 o                         
   0  -1  12         38.56         32.51         2.70 o                         
   1  -1  12         35.95         49.99         3.48 o                         
   2  -1  12          0.37         -1.41         3.73 o                         
   3  -1  12          9.91         13.90         3.99 o                         
   4  -1  12         27.01         19.98         5.91 o                         
  -4   0  12         24.42         26.87         2.69 o                         
  -3   0  12         41.40         43.24         3.69 o                         
  -2   0  12         21.83         23.67         2.51 o                         
  -1   0  12        143.87        155.19         4.23 o                         
   0   0  12        251.90        252.70         5.68 o                         
   1   0  12         36.95         28.75         2.75 o                         
   2   0  12         13.27         22.64         3.19 o                         
   3   0  12          0.85          7.03         4.58 o                         
  -4   1  12         89.79         92.43         6.80 o                         
  -3   1  12          0.00          3.50         2.16 o                         
  -2   1  12        303.33        338.75         7.02 o                         
  -1   1  12         96.31        108.02         3.80 o                         
   0   1  12         39.36         39.39         2.95 o                         
   1   1  12         34.44         29.47         2.86 o                         
   2   1  12          4.04          5.12         3.12 o                         
   3   1  12          7.41          9.81         3.20 o                         
  -4   2  12         48.49         39.32         3.63 o                         
  -3   2  12        210.87        222.15         6.05 o                         
  -2   2  12         49.35         53.10         4.27 o                         
  -1   2  12        140.01        149.32         4.06 o                         
   0   2  12          4.16          7.40         2.24 o                         
   1   2  12          4.27         -3.29         2.95 o                         
   2   2  12         20.13         12.59         5.07 o                         
   3   2  12          0.22          0.61         2.98 o                         
  -4   3  12          5.30          6.90         2.91 o                         
  -3   3  12         45.30         43.77         3.77 o                         
  -2   3  12         20.55         25.58         3.13 o                         
  -1   3  12         68.45         67.89         3.73 o                         
   0   3  12          3.86          0.23         1.92 o                         
   1   3  12          4.27         -2.47         2.40 o                         
   2   3  12          0.52         -3.62         2.41 o                         
   3   3  12         18.93         12.20         3.59 o                         
  -3   4  12          4.40          7.79         3.08 o                         
  -2   4  12         50.43         42.66         3.93 o                         
  -1   4  12         50.02         41.11         3.13 o                         
   0   4  12         52.57         55.00         3.42 o                         
   1   4  12          0.00         -2.72         2.36 o                         
   2   4  12         20.49         14.47         3.14 o                         
  -3   5  12         56.18         49.23         4.72 o                         
  -2   5  12          4.37          4.15         3.19 o                         
  -1   5  12         84.93         94.78         5.20 o                         
   0   5  12         12.73          5.64         2.67 o                         
   1   5  12         43.67         47.92         4.14 o                         
   2   5  12          4.23          2.38         2.87 o                         
  -2   6  12          1.59         -1.14         3.07 o                         
  -1   6  12          2.35         -3.74         2.66 o                         
   0   6  12         23.69         25.31         3.68 o                         
   1   6  12         27.26         17.15         3.49 o                         
  -1   7  12          6.86          2.09         2.94 o                         
   0   7  12         21.29         26.80         3.87 o                         
  -1 -11  13          0.08          8.10         7.71 o                         
   0 -11  13          2.37          3.61         3.53 o                         
   1 -11  13         26.81         18.73        12.24 o                         
  -2 -10  13          5.31         28.50         8.76 o                         
  -1 -10  13         17.63         17.46         3.48 o                         
   0 -10  13          1.71          2.64         5.30 o                         
   1 -10  13        175.91        168.66        15.40 o                         
   2 -10  13         49.21         62.85         8.36 o                         
  -3  -9  13         88.89        163.68        17.30 o                         
  -2  -9  13         14.66         30.27        10.31 o                         
  -1  -9  13         25.77         17.31         3.42 o                         
   0  -9  13         76.47         77.79         5.48 o                         
   1  -9  13         31.08         40.77         5.10 o                         
   2  -9  13        206.76        216.87         7.85 o                         
   3  -9  13          4.53          7.93         5.20 o                         
  -3  -8  13          3.37         16.38         6.15 o                         
  -2  -8  13         60.41         56.69         3.69 o                         
  -1  -8  13          2.79         -1.22         2.66 o                         
   0  -8  13         66.06         62.25         5.76 o                         
   1  -8  13         80.89        103.86         5.18 o                         
   2  -8  13          1.29          8.85         4.20 o                         
   3  -8  13         11.35         12.01         3.68 o                         
  -3  -7  13         24.25         42.74        12.31 o                         
  -2  -7  13          0.91          2.26         1.70 o                         
  -1  -7  13         75.37         68.06         4.23 o                         
   0  -7  13         26.87         18.87         3.93 o                         
   1  -7  13         16.78         15.86         2.70 o                         
   2  -7  13         57.72         54.46         3.81 o                         
   3  -7  13         16.75         16.49         3.43 o                         
  -4  -6  13         38.55         29.79         6.55 o                         
  -3  -6  13         19.04         22.74         5.31 o                         
  -2  -6  13          3.67          2.93         3.30 o                         
  -1  -6  13         51.20         53.73         3.24 o                         
   0  -6  13         24.73         22.28         3.51 o                         
   1  -6  13         79.55         83.82         4.20 o                         
   2  -6  13         19.19         13.97         2.76 o                         
   3  -6  13          8.95          9.77         3.14 o                         
  -4  -5  13          7.77          6.80         5.55 o                         
  -3  -5  13         39.94         42.07         5.09 o                         
  -2  -5  13          0.94         -1.68         2.03 o                         
  -1  -5  13         60.17         68.67         4.68 o                         
   0  -5  13       1032.35       1048.38        12.59 o                         
   1  -5  13        115.33        105.46         4.24 o                         
   2  -5  13        112.55        105.18         4.51 o                         
   3  -5  13         20.98         15.17         3.36 o                         
  -4  -4  13          7.20          8.23         4.74 o                         
  -3  -4  13          4.02          8.76         3.98 o                         
  -2  -4  13        137.60        133.85         4.25 o                         
  -1  -4  13        179.08        180.73         6.46 o                         
   0  -4  13         19.53         25.38         2.53 o                         
   1  -4  13        129.92        132.48         4.79 o                         
   2  -4  13          6.27          2.29         2.41 o                         
   3  -4  13          7.42          0.85         3.21 o                         
  -4  -3  13          0.70          6.76         6.26 o                         
  -3  -3  13         17.84         17.81         4.10 o                         
  -2  -3  13         27.72         20.43         2.40 o                         
  -1  -3  13         10.16         10.98         2.92 o                         
   0  -3  13         90.49         80.38         4.05 o                         
   1  -3  13       1019.22       1008.28        16.94 o                         
   2  -3  13         10.32          6.94         2.49 o                         
   3  -3  13         32.07         37.35         4.11 o                         
  -4  -2  13          5.58         15.87         6.45 o                         
  -3  -2  13         12.68         12.94         2.58 o                         
  -2  -2  13         14.97         14.67         3.25 o                         
  -1  -2  13        297.88        321.99         6.25 o                         
   0  -2  13         30.46         34.90         3.16 o                         
   1  -2  13         75.82         74.53         4.28 o                         
   2  -2  13        309.40        304.82         9.02 o                         
   3  -2  13          0.67          5.09         3.44 o                         
  -4  -1  13         33.82         33.96         5.38 o                         
  -3  -1  13         71.92         67.97         4.75 o                         
  -2  -1  13        207.07        220.89         5.68 o                         
  -1  -1  13         83.32         81.76         3.51 o                         
   0  -1  13         38.51         37.41         3.01 o                         
   1  -1  13         10.95         10.06         2.74 o                         
   2  -1  13         45.58         33.10         5.36 o                         
   3  -1  13         52.48         51.04         6.87 o                         
  -4   0  13         42.33         41.01         6.47 o                         
  -3   0  13         20.53         25.09         2.83 o                         
  -2   0  13        219.55        236.33         5.70 o                         
  -1   0  13        109.30        131.49         4.12 o                         
   0   0  13         76.25         79.08         5.62 o                         
   1   0  13         12.07          5.48         2.54 o                         
   2   0  13          0.13         -0.72         3.13 o                         
   3   0  13          0.04          3.91         5.66 o                         
  -4   1  13         36.78         32.27         3.35 o                         
  -3   1  13         59.23         62.20         5.04 o                         
  -2   1  13         35.52         36.80         3.18 o                         
  -1   1  13          2.93          2.44         2.22 o                         
   0   1  13         32.23         23.63         2.74 o                         
   1   1  13         10.51         12.63         2.83 o                         
   2   1  13          3.60          2.80         2.98 o                         
   3   1  13         29.20         28.09         3.98 o                         
  -4   2  13          1.05          2.56         2.77 o                         
  -3   2  13         96.28        115.79         5.05 o                         
  -2   2  13         94.71        104.75         5.02 o                         
  -1   2  13        170.90        197.81         5.08 o                         
   0   2  13         17.87         19.40         2.87 o                         
   1   2  13          3.96          0.88         2.27 o                         
   2   2  13         14.30         12.07         2.92 o                         
   3   2  13          0.24         -0.07         3.77 o                         
  -3   3  13          0.02         -1.68         3.46 o                         
  -2   3  13          4.40          2.00         2.83 o                         
  -1   3  13          2.10          0.72         1.91 o                         
   0   3  13         16.08         10.65         2.46 o                         
   1   3  13          0.79         -3.41         2.27 o                         
   2   3  13         14.44         15.97         3.33 o                         
  -3   4  13          0.31         -3.44         2.75 o                         
  -2   4  13         28.50         25.06         3.76 o                         
  -1   4  13         10.71          5.28         2.33 o                         
   0   4  13          6.42         10.08         2.87 o                         
   1   4  13          2.75         -0.97         2.72 o                         
   2   4  13         33.32         29.43         3.70 o                         
  -2   5  13          0.00         -4.42         2.95 o                         
  -1   5  13         44.77         45.50         3.66 o                         
   0   5  13          1.60         -2.19         2.78 o                         
   1   5  13          4.02         -1.39         2.82 o                         
  -1   6  13          0.06         -4.10         2.73 o                         
   0   6  13         28.44         27.25         3.86 o                         
  -1 -11  14         23.27         25.39         6.65 o                         
   0 -11  14         10.13         12.53         4.05 o                         
   1 -11  14          9.48         -2.34        10.04 o                         
  -2 -10  14          0.03         15.75         7.76 o                         
  -1 -10  14          8.67         15.01         3.59 o                         
   0 -10  14         69.25         86.61         9.76 o                         
   1 -10  14          0.17         -1.44         5.49 o                         
   2 -10  14          0.26          1.80         9.43 o                         
  -2  -9  14          3.82         12.43         6.99 o                         
  -1  -9  14          1.01         -0.36         2.75 o                         
   0  -9  14         81.21         85.57         9.11 o                         
   1  -9  14         25.08         43.65         7.22 o                         
   2  -9  14          4.31         11.99         5.90 o                         
  -3  -8  14         39.70         85.84        24.56 o                         
  -2  -8  14        204.74        186.66        20.85 o                         
  -1  -8  14          3.27          2.15         2.56 o                         
   0  -8  14         69.57         76.45         8.64 o                         
   1  -8  14        502.38        507.16        12.01 o                         
   2  -8  14          0.62          1.62         2.85 o                         
   3  -8  14         38.96         45.58        10.09 o                         
  -3  -7  14         22.05         33.20         5.33 o                         
  -2  -7  14         56.57         65.48         4.08 o                         
  -1  -7  14        338.95        330.23         8.11 o                         
   0  -7  14          0.01          2.89         4.18 o                         
   1  -7  14         72.29         78.28         4.90 o                         
   2  -7  14         96.68         96.27         5.03 o                         
   3  -7  14          0.08          2.76         3.21 o                         
  -3  -6  14          0.07          5.87         5.78 o                         
  -2  -6  14          0.62          4.75         2.33 o                         
  -1  -6  14         93.03         98.01         4.10 o                         
   0  -6  14         71.73         84.99         5.37 o                         
   1  -6  14         70.60         94.76         4.56 o                         
   2  -6  14         61.34         57.60         4.01 o                         
   3  -6  14          4.86          6.92         3.45 o                         
  -3  -5  14         32.03         47.39         5.90 o                         
  -2  -5  14          1.45         -0.18         1.84 o                         
  -1  -5  14          0.12          0.02         2.10 o                         
   0  -5  14        400.26        445.14        16.28 o                         
   1  -5  14          5.25          2.30         2.91 o                         
   2  -5  14         84.10         90.32         4.65 o                         
   3  -5  14         20.23         17.91         3.92 o                         
  -4  -4  14         21.44         19.12         4.80 o                         
  -3  -4  14         42.38         49.55         5.55 o                         
  -2  -4  14         84.05         86.35         4.94 o                         
  -1  -4  14         59.97         65.42         4.32 o                         
   0  -4  14         84.63         91.65         4.10 o                         
   1  -4  14         72.44         76.42         4.10 o                         
   2  -4  14         15.31         16.82         3.59 o                         
   3  -4  14          2.86          0.82         3.89 o                         
  -4  -3  14          3.09         10.82         6.83 o                         
  -3  -3  14          5.55          7.54         5.46 o                         
  -2  -3  14         31.36         32.26         3.87 o                         
  -1  -3  14        135.67        140.30         4.89 o                         
   0  -3  14        159.36        167.48         5.66 o                         
   1  -3  14        151.81        179.90         7.69 o                         
   2  -3  14          0.00         -2.17         2.72 o                         
   3  -3  14          9.65         16.57         4.89 o                         
  -4  -2  14         12.56         20.89         4.83 o                         
  -3  -2  14         61.37         67.44         7.00 o                         
  -2  -2  14         21.29         18.81         3.64 o                         
  -1  -2  14         47.41         59.93         3.77 o                         
   0  -2  14         96.59         97.01         4.74 o                         
   1  -2  14          0.17          0.11         3.00 o                         
   2  -2  14          9.87         11.85         3.08 o                         
   3  -2  14          0.02         -4.37         3.60 o                         
  -4  -1  14         32.83         35.76         5.61 o                         
  -3  -1  14          2.51          5.15         2.41 o                         
  -2  -1  14        258.35        276.27         6.55 o                         
  -1  -1  14         81.84         93.60         4.99 o                         
   0  -1  14        145.45        166.21         5.12 o                         
   1  -1  14        250.96        264.27         6.85 o                         
   2  -1  14          3.55          9.95         3.44 o                         
   3  -1  14          8.99         17.47         5.94 o                         
  -4   0  14         26.76         25.51         6.74 o                         
  -3   0  14         56.45         61.95         4.18 o                         
  -2   0  14          9.34         15.73         2.57 o                         
  -1   0  14         98.97        109.10         5.23 o                         
   0   0  14         24.85         27.44         2.90 o                         
   1   0  14         15.25         12.66         3.60 o                         
   2   0  14         37.80         41.97         5.29 o                         
   3   0  14          0.46         -1.99         3.12 o                         
  -3   1  14          1.02          0.44         2.62 o                         
  -2   1  14         22.02         26.01         4.34 o                         
  -1   1  14         80.79         79.61         4.97 o                         
   0   1  14          0.50         -2.69         2.86 o                         
   1   1  14         41.52         45.75         5.19 o                         
   2   1  14          1.31          2.10         3.68 o                         
  -3   2  14          0.17         -2.69         2.78 o                         
  -2   2  14          0.34          3.11         2.63 o                         
  -1   2  14          9.11         12.49         2.88 o                         
   0   2  14         42.08         37.26         3.58 o                         
   1   2  14          0.00         -3.65         2.43 o                         
   2   2  14         21.38         14.86         3.24 o                         
  -3   3  14          5.56         -1.79         2.96 o                         
  -2   3  14          0.07         -2.82         2.80 o                         
  -1   3  14         10.38          7.91         3.11 o                         
   0   3  14          3.02         -1.54         2.18 o                         
   1   3  14         12.43         10.44         3.20 o                         
   2   3  14         10.91          6.22         3.07 o                         
  -2   4  14          7.21          5.38         3.40 o                         
  -1   4  14          2.80          3.82         3.08 o                         
   0   4  14         27.34         36.12         3.68 o                         
   1   4  14         16.91         13.43         3.21 o                         
  -1   5  14          0.03         -5.34         3.94 o                         
   0   5  14          3.65          3.55         3.04 o                         
  -1 -10  15         10.39         12.36         3.51 o                         
   0 -10  15         41.17         29.91         5.22 o                         
   1 -10  15          1.97          1.17         4.38 o                         
  -2  -9  15          1.31         10.51         6.41 o                         
  -1  -9  15          0.14          1.13         2.79 o                         
   0  -9  15         35.98         27.49         6.27 o                         
   1  -9  15         16.28         30.80         5.64 o                         
   2  -9  15         21.69         21.29         5.83 o                         
  -2  -8  15         15.42         26.79         6.76 o                         
  -1  -8  15          0.37          4.17         2.67 o                         
   0  -8  15         33.00         39.80         7.35 o                         
   1  -8  15        175.15        206.23         8.24 o                         
   2  -8  15          0.66         -0.45         6.32 o                         
  -3  -7  15        100.98        124.28        11.00 o                         
  -2  -7  15         31.53         31.37         3.84 o                         
  -1  -7  15         10.09          8.43         4.10 o                         
   0  -7  15         41.88         48.54         6.64 o                         
   1  -7  15          0.06          1.46         3.70 o                         
   2  -7  15         33.93         31.21         4.17 o                         
  -3  -6  15          6.91         22.15         5.61 o                         
  -2  -6  15        120.97        124.09         6.59 o                         
  -1  -6  15         39.32         27.41         3.35 o                         
   0  -6  15         26.39         23.80         4.23 o                         
   1  -6  15        120.67        119.21         6.55 o                         
   2  -6  15         44.19         33.23         5.33 o                         
  -3  -5  15         50.42         58.43         7.27 o                         
  -2  -5  15         11.50         10.85         2.36 o                         
  -1  -5  15        137.76        145.95         5.82 o                         
   0  -5  15          0.01          4.95         5.67 o                         
   1  -5  15          8.94          2.23         2.99 o                         
   2  -5  15          3.11         -4.01         2.67 o                         
   3  -5  15          3.59         -0.86         5.82 o                         
  -3  -4  15          2.19         11.83         4.57 o                         
  -2  -4  15         23.59         22.63         2.82 o                         
  -1  -4  15         54.32         46.58         4.19 o                         
   0  -4  15          2.55         -2.97         2.46 o                         
   1  -4  15         45.97         46.03         4.49 o                         
   2  -4  15         23.15         19.06         3.32 o                         
   3  -4  15         24.92         14.87         3.87 o                         
  -3  -3  15         49.34         51.36         9.43 o                         
  -2  -3  15         37.23         39.95         4.25 o                         
  -1  -3  15          8.11          6.29         2.64 o                         
   0  -3  15         54.78         49.76         5.63 o                         
   1  -3  15         13.95         11.71         3.78 o                         
   2  -3  15         22.37         24.79         3.67 o                         
   3  -3  15          3.97          5.24         7.07 o                         
  -3  -2  15        174.45        198.95         8.90 o                         
  -2  -2  15         17.60         17.13         3.75 o                         
  -1  -2  15         76.35         63.55         4.12 o                         
   0  -2  15         52.64         56.63         3.70 o                         
   1  -2  15          0.31         -1.04         2.51 o                         
   2  -2  15         36.38         49.80         6.85 o                         
  -3  -1  15          6.26          8.36         2.52 o                         
  -2  -1  15        109.37        127.77         5.24 o                         
  -1  -1  15          1.92         -2.79         3.41 o                         
   0  -1  15         53.96         51.49         3.61 o                         
   1  -1  15         46.88         47.36         4.68 o                         
   2  -1  15          3.28          5.88         3.67 o                         
  -3   0  15         52.86         47.94         3.88 o                         
  -2   0  15         23.74         13.22         3.37 o                         
  -1   0  15         50.55         44.26         4.02 o                         
   0   0  15         19.65         17.06         3.48 o                         
   1   0  15          0.40          1.97         2.77 o                         
   2   0  15          9.35         15.41         3.59 o                         
  -3   1  15          3.61          0.35         2.79 o                         
  -2   1  15         33.47         33.83         4.25 o                         
  -1   1  15          0.48         -3.32         2.57 o                         
   0   1  15         33.15         23.16         3.31 o                         
   1   1  15         49.55         52.70         6.16 o                         
   2   1  15          3.09         -2.58         2.60 o                         
  -3   2  15          1.66         -4.83         3.43 o                         
  -2   2  15          5.34         -1.28         3.06 o                         
  -1   2  15         19.40         24.79         3.95 o                         
   0   2  15          1.45         -3.26         2.17 o                         
   1   2  15          0.97         -2.80         2.69 o                         
  -2   3  15          2.49         -2.18         3.95 o                         
  -1   3  15         17.15          7.48         3.27 o                         
   0   3  15         13.05         12.77         3.56 o                         
   1   3  15          0.81         -4.15         2.77 o                         
  -1   4  15          5.10          1.98         3.33 o                         
   0   4  15         30.44         24.55         3.87 o                         
  -1  -9  16          4.64          3.30         3.05 o                         
   0  -9  16         29.65         32.52         9.08 o                         
   1  -9  16         23.33         23.59         7.80 o                         
  -2  -8  16          6.17         23.74         7.15 o                         
  -1  -8  16         33.87         34.93         4.00 o                         
   0  -8  16         36.22         35.15         6.61 o                         
   1  -8  16        120.53        138.74         7.05 o                         
  -2  -7  16         28.19         41.07         7.97 o                         
  -1  -7  16         10.11          9.99         3.15 o                         
   0  -7  16         25.37         18.88         7.39 o                         
   1  -7  16          0.01         -4.65         4.31 o                         
   2  -7  16         61.75         49.42         6.41 o                         
  -2  -6  16         35.85         33.69         4.04 o                         
  -1  -6  16          0.01         -2.81         4.94 o                         
   0  -6  16         18.89         11.67         8.13 o                         
   1  -6  16         46.94         39.63         4.69 o                         
   2  -6  16         26.11         25.65         3.97 o                         
  -3  -5  16         26.57         43.65         6.79 o                         
  -2  -5  16         34.82         37.32         4.82 o                         
  -1  -5  16          4.00          4.45         4.58 o                         
   0  -5  16         66.97         75.72         7.58 o                         
   1  -5  16          0.81         -1.53         3.35 o                         
   2  -5  16          0.54         -2.86         2.97 o                         
  -3  -4  16         11.90         27.45        10.34 o                         
  -2  -4  16          8.57          5.70         3.48 o                         
  -1  -4  16         23.47         21.78         3.10 o                         
   0  -4  16         12.19          8.15         6.63 o                         
   1  -4  16         83.73        100.31         5.47 o                         
   2  -4  16          4.63          4.08         3.63 o                         
  -3  -3  16         18.57         21.69        10.20 o                         
  -2  -3  16          9.32          6.85         3.57 o                         
  -1  -3  16          4.59          0.08         2.53 o                         
   0  -3  16         16.92         16.99         4.48 o                         
   1  -3  16         71.17         78.95         6.29 o                         
   2  -3  16          0.76         -0.10         3.99 o                         
  -3  -2  16         42.18         36.79         3.74 o                         
  -2  -2  16          9.61          9.96         2.86 o                         
  -1  -2  16          5.18          2.18         2.54 o                         
   0  -2  16         34.54         27.01         3.89 o                         
   1  -2  16         16.57         17.11         3.03 o                         
   2  -2  16         62.75         63.14         6.79 o                         
  -3  -1  16          2.49          3.90         3.55 o                         
  -2  -1  16         32.81         38.99         5.15 o                         
  -1  -1  16          1.69          2.03         3.01 o                         
   0  -1  16         10.49         10.89         3.79 o                         
   1  -1  16         26.55         34.74         3.60 o                         
   2  -1  16          7.55          8.85         3.17 o                         
  -3   0  16         37.15         28.02         4.79 o                         
  -2   0  16          0.72         -4.48         3.24 o                         
  -1   0  16          6.42         -0.66         3.15 o                         
   0   0  16          9.97          9.66         3.97 o                         
   1   0  16          7.00          9.57         3.25 o                         
  -2   1  16          9.54          4.97         3.22 o                         
  -1   1  16          2.17         -3.74         2.65 o                         
   0   1  16          7.14          5.38         3.77 o                         
   1   1  16         45.56         50.98         4.65 o                         
  -2   2  16          1.67         -4.67         3.12 o                         
  -1   2  16         28.80         29.05         3.98 o                         
   0   2  16         10.83         13.34         4.16 o                         
   1   2  16          3.25         -3.56         3.74 o                         
  -1   3  16          0.06         -8.02         5.60 o                         
  -1  -8  17         27.98         31.05         3.82 o                         
   0  -8  17         39.48         38.24         6.42 o                         
   1  -8  17         25.91         25.87         5.30 o                         
  -1  -7  17         54.42         47.33         5.05 o                         
   0  -7  17         87.72         76.81        11.56 o                         
   1  -7  17         22.75         20.53         5.44 o                         
  -2  -6  17         49.58         42.92         5.61 o                         
  -1  -6  17          5.31          1.55         6.37 o                         
   0  -6  17         12.88         13.57         5.28 o                         
   1  -6  17        132.80        159.31         8.28 o                         
  -2  -5  17         11.76          6.69         5.24 o                         
  -1  -5  17          1.58         -2.71         6.53 o                         
   0  -5  17         12.89          5.36         5.44 o                         
   1  -5  17         19.69         14.68         3.89 o                         
  -2  -4  17          1.93          4.45         2.52 o                         
  -1  -4  17         18.81         14.35         3.92 o                         
   0  -4  17          0.76         -4.67         4.52 o                         
   1  -4  17         28.50         28.90         4.37 o                         
  -2  -3  17         37.21         39.44         3.70 o                         
  -1  -3  17          2.11         -3.35         2.65 o                         
   0  -3  17          0.10          0.33         3.34 o                         
   1  -3  17          8.80          5.36         5.87 o                         
  -2  -2  17          0.48          5.10         2.96 o                         
  -1  -2  17         13.02         12.14         3.16 o                         
   0  -2  17          6.01          7.27         3.42 o                         
   1  -2  17          2.18          2.56         5.87 o                         
  -2  -1  17         33.95         39.40         4.30 o                         
  -1  -1  17          8.60          7.45         4.75 o                         
   0  -1  17         47.04         50.19         7.41 o                         
   1  -1  17          6.70          3.06         3.13 o                         
  -2   0  17          3.50          1.06         3.07 o                         
  -1   0  17         28.37         31.67         4.51 o                         
   0   0  17          0.63         -3.77         3.36 o                         
   1   0  17         34.94         30.87         4.38 o                         
  -1   1  17          0.30         -0.22         2.98 o                         
   0   1  17         38.97         44.58         5.57 o                         
  -1  -6  18         12.22         11.04         7.15 o                         
   0  -6  18          0.38         -5.52         5.99 o                         
  -1  -5  18          0.06         -6.02         4.02 o                         
   0  -5  18         22.27         21.23         9.14 o                         
  -1  -4  18          0.41         -4.92         3.28 o                         
   0  -4  18          3.81          6.28         4.60 o                         
   1  -4  18         51.26         64.64         8.98 o                         
  -1  -3  18          7.58          7.93         3.13 o                         
   0  -3  18          2.54          3.32         3.42 o                         
  -1  -2  18          0.13         -2.56         2.96 o                         
   0  -2  18          5.79         13.91         5.22 o                         
  -1  -1  18          0.29         -1.47         7.15 o                         
   0  -1  18          0.27         -3.66         6.21 o                         
                                                                                
